# Supplementary material for: Mechanisms that clear mutations drive field cancerization in mammary tissue
Source: Nature. 2024 Sep 4;633(8028):198–206. doi: 10.1038/s41586-024-07882-3 (PMC11374684; doi:10.1038/s41586-024-07882-3)
Supplement: Supplementary file 7 — Source Data Fig. 2 [file 41586_2024_7882_MOESM7_ESM.xlsx]

## Sheet: Fig 2c - confetti
raw clone size data used for Figure 2c, 5a, Extended Data Figure 5e,f, 11a,b from confetti mouse model
time point	14 days								64 days								120 days												225 days
	mouse 1		mouse 2		mouse 3		TOTAL luminal	TOTAL basal	mouse 1		mouse 2		mouse 3		TOTAL luminal	TOTAL basal	mouse 1		mouse 2		mouse 3		mouse 4		mouse 5		TOTAL luminal	TOTAL basal	mouse 1		mouse 2		mouse 3		mouse 4		mouse 5		mouse 6		TOTAL luminal	TOTAL basal
Clone count	407	45	104	7	470	47	981	99	45	23	30	5	24	11	99	39	129	9	17	23	54	88	30	6	83	31	313	157	185	20	90	51	52	4	92	5	61	0	2	0	482	80
	Luminal	Basal	Luminal	Basal	Luminal	Basal			Luminal	Basal	Luminal	Basal	Luminal	Basal			Luminal	Basal	Luminal	Basal	Luminal	Basal	Luminal	Basal	Luminal	Basal			Luminal	Basal	Luminal	Basal	Luminal	Basal	Luminal	Basal	Luminal	Basal	Luminal	Basal
	1	1	1	1	1	2			1	1	1	3	1	1			1	6	2	1	1	1	1	1	1	1			1	1	1	1	133	13	2648	3766	8		982
	1	1	1	1	1	4			1	1	1	3	1	1			1	2	2	1	1	1	1	2	1	1			1	1	1	1	153	19	772	582	257		735
	1	1	1	1	1	2			1	1	1	5	1	1			1	2	3	1	1	1	1	2	1	1			1	1	1	2	4	14	177	311	163
	1	1	1	1	2	2			1	1	1	7	1	1			1	7	1	1	1	1	1	2	1	1			1	2	1	2	1	5	57	2525	36
	1	1	1	1	4	3			1	1	1	8	1	2			1	2	1	1	2	1	1	3	1	1			1	2	2	4	7		495	573	73
	1	1	1	2	1	4			1	1	1		1	2			1	2	2	1	3	1	1	4	1	1			1	105	2	4	2		597		285
	1	1	1	2	1	2			1	1	1		1	2			2	1	2	1	3	1	1		1	1			1	12	2	4	1		686		97
	1	1	1		1	2			1	1	1		1	2			2	2	3	2	3	1	1		1	1			1	25	2	5	2		189		108
	1	1	1		3	2			1	1	1		3	2			2	3	5	2	3	1	1		1	1			2	10	2	6	1		759		176
	1	1	1		2	3			1	1	1		4	2			2		12	2	3	1	2		1	1			2	76	2	6	1		174		150
	1	1	1		2	2			1	1	2		5	2			2		12	3	3	1	2		1	1			2	2	2	7	6		542		19
	1	1	1		1	2			1	1	2		5				2		15	3	4	1	2		1	1			2	70	2	8	14		196		39
	1	1	1		1	4			1	1	2		1				3		20	3	4	1	2		1	1			2	19	2	8	1		41		125
	1	1	1		5	1			1	1	2		1				4		23	4	4	1	2		1	1			2	66	2	8	5		42		4
	1	1	1		1	3			1	2	2		1				4		31	4	4	1	2		1	1			2	4	2	9	6		183		1
	1	1	1		1	2			1	2	2		1				4		48	5	4	2	2		1	1			2	4	3	9	13		251		1
	1	1	1		1	2			1	2	2		1				4		50	6	4	2	3		1	1			2	5	3	9	4		78		4
	1	1	1		5	1			1	2	2		1				5			7	5	2	3		1	1			2	5	3	10	26		2112		2
	1	1	1		1	2			1	3	2		2				5			9	5	2	3		1	1			2	5	3	12	16		1037		119
	1	1	1		1	1			1	3	2		2				5			10	5	2	3		1	1			2	5	3	12	8		330		119
	1	1	1		1	2			1	4	2		2				6			15	5	2	5		1	2			2		3	12	14		1034		127
	1	1	1		8	2			1	5	2		2				6			21	5	2	5		2	2			3		3	13	10		761		51
	1	1	1		2	2			1	5	3		3				6			31	5	2	6		2	2			3		3	13	23		576		539
	1	1	1		2	2			1		3		2				7				5	2	6		2	2			3		4	13	2		1556		306
	1	1	1		1	2			1		3						7				5	2	7		2	2			3		4	13	1		265		100
	1	1	1		1	1			1		3						9				6	2	9		2	2			3		4	14	308		472		96
	1	1	1		4	7			1		3						10				6	2	10		2	2			3		4	14	348		818		178
	1	1	1		1	2			1		3						11				6	2	10		2	4			3		4	15	526		5554		98
	1	1	1		1	3			1		6						11				6	2	12		2	6			3		4	16	47		1671		18
	1	1	1		1	1			1		22						14				6	2	12		2	6			4		4	16	2		929		321
	1	1	1		1	2			1								15				6	2			2	13			4		4	17	3		540		60
	1	1	1		1	1			2								17				7	2			2				4		4	17	6		1157		60
	1	1	1		5	3			2								24				7	2			2				4		5	19	1		2841		470
	1	1	1		2	3			2								25				7	2			2				4		5	20	3		1131		30
	1	1	1		2	3			2								25				7	2			2				4		5	20	992		1706		132
	1	1	1		2	1			3								35				8	2			2				4		5	20	163		4		248
	1	1	1		1	2			3								42				9	2			2				4		5	21	164		1		173
	1	1	1		1	1			3								63				9	2			2				4		5	22	1017		7		235
	1	2	1		1	1			4								63				9	2			2				4		5	23	95		2		85
	1	2	1		3	1			4								70				10	2			3				4		5	24	2		1		218
	1	2	1		3	2			4								1				10	2			3				4		5	24	10		2		1027
	1	2	1		1	1			4								1				10	2			3				4		5	26	12		1		325
	1	2	1		11	2			5								2				10	2			3				5		6	28	17		1		209
	1	2	1		9	2			5								2				11	2			3				5		6	31	19		6		211
	1	5	1		4	3			5								2				13	2			3				5		6	33	25		14		891
	1		1		1	2											2				13	3			4				5		6	35	48		1		42
	1		1		8	2											2				14	3			4				5		6	36	66		5		51
	1		1		1												2				14	3			4				5		6	37	70		6		116
	1		1		1												2				15	3			4				5		7	40	76		13		10
	1		1		1												2				16	3			4				5		7	41	105		4		170
	1		1		1												2				16	3			4				5		7	44	250		26		46
	1		1		3												2				17	3			4				5		7		283		16		56
	1		1		3												3				18	3			4				5		7				8		77
	1		1		2												3				29	3			6				6		7				14		313
	1		1		1												3					3			7				6		7				10		20
	1		1		2												3					3			8				6		7				23		26
	1		1		2												3					3			9				6		7				2		191
	1		1		1												3					3			10				6		8				1		69
	1		1		1												3					4			11				6		8				308		232
	1		1		1												4					4			13				6		8				348		133
	1		1		1												4					4			16				6		8				526		153
	1		1		2												4					4			24				7		8				47
	1		1		1												4					4			1				7		8				2
	1		1		1												4					5			1				7		9				3
	1		1		2												4					5			1				7		9				6
	1		1		3												4					5			1				7		10				1
	1		1		1												4					5			1				7		10				3
	1		1		1												4					5			2				7		10				992
	1		1		4												4					5			2				7		10				163
	1		1		2												5					5			2				7		10				164
	1		1		2												5					6			2				7		10				1017
	1		1		1												5					6			2				8		10				95
	1		1		1												5					6			2				8		11				179
	1		1		2												5					6			3				8		11				104
	1		1		2												6					7			3				8		12				384
	1		2		2												6					7			3				8		13				176
	1		2		6												6					7			3				8		13				238
	1		2		4												6					8			3				8		15				38
	1		2		1												6					9			4				8		16				67
	1		2		4												6					9			4				8		17				394
	1		2		4												6					10			5				9		19				49
	1		2		2												6					11			5				9		19				70
	1		2		2												7					21			8				9		19				1907
	1		2		1												7					25							9		20				1739
	1		2		1												7					33							9		20				691
	1		2		2												7					2							9		26				2475
	1		2		1												8					6							10		29				391
	1		2		1												8					6							10		37				2324
	1		2		1												8												10		41				7554
	1		2		4												8												10		51				413
	1		2		1												8												10						963
	1		2		1												8												10						1569
	1		2		1												9												10
	1		2		1												9												10
	1		2		1												9												10
	1		3		2												10												10
	1		3		1												11												11
	1		3		1												11												11
	1		3		1												12												11
	1		4		1												12												12
	1		4		1												12												12
	1		5		3												12												12
	1		5		1												12												12
	1		5		18												12												13
	1				1												13												13
	1				1												13												13
	1				1												14												13
	1				1												15												13
	1				5												15												13
	1				10												15												14
	1				1												15												14
	1				3												16												15
	1				2												17												15
	1				1												18												15
	1				2												21												15
	1				1												21												16
	1				4												23												16
	1				3												26												16
	1				2												26												17
	1				3												38												17
	1				14												40												17
	1				11												4												19
	1				3												5												19
	1				3												5												19
	1				2												5												19
	1				2												16												20
	1				2												20												20
	1				2												26												20
	1				4												53												20
	1				3																								20
	1				2																								20
	1				1																								21
	1				1																								22
	1				2																								23
	1				1																								23
	1				2																								24
	1				2																								24
	1				1																								25
	1				2																								26
	1				2																								26
	1				8																								26
	1				3																								28
	1				1																								29
	1				1																								29
	1				1																								31
	1				2																								31
	1				3																								33
	1				1																								35
	1				1																								35
	1				3																								36
	1				2																								36
	1				2																								37
	1				2																								37
	1				2																								40
	1				1																								41
	1				2																								41
	1				1																								42
	1				9																								44
	1				1																								51
	1				2																								55
	1				3																								55
	1				3																								56
	1				2																								60
	1				2																								65
	1				6																								67
	1				1																								70
	1				1																								75
	1				3																								76
	1				1																								77
	1				1																								85
	1				2																								98
	1				3																								115
	1				1																								128
	1				2																								135
	1				1																								145
	1				4																								187
	1				2																								203
	1				1																								216
	1				1																								216
	1				5																								255
	1				1																								330
	1				1																								350
	1				1																								365
	1				1																								423
	1				1																								483
	1				2
	1				2
	1				1
	1				3
	1				3
	1				1
	1				1
	1				5
	1				4
	1				1
	1				4
	1				2
	1				2
	1				2
	1				2
	1				2
	1				1
	1				1
	1				1
	1				1
	1				1
	1				6
	1				2
	1				3
	1				3
	1				7
	1				1
	1				1
	1				1
	1				1
	1				1
	1				2
	1				4
	1				2
	1				2
	1				4
	1				2
	1				2
	1				2
	1				2
	1				2
	1				1
	1				1
	1				1
	1				2
	1				1
	1				2
	1				1
	1				4
	1				36
	1				3
	1				4
	1				1
	1				2
	1				1
	1				3
	1				2
	1				1
	1				1
	1				1
	1				1
	1				1
	1				1
	1				2
	1				1
	1				4
	1				4
	1				2
	1				5
	1				2
	1				1
	1				1
	1				3
	1				2
	1				1
	1				8
	1				2
	1				1
	1				1
	1				3
	1				1
	1				5
	1				1
	1				1
	1				2
	1				1
	1				2
	1				1
	1				2
	1				1
	1				1
	1				1
	1				2
	1				1
	1				1
	1				5
	1				2
	1				1
	1				1
	1				1
	1				4
	1				1
	1				2
	1				2
	1				2
	1				1
	1				2
	1				2
	1				1
	1				1
	1				1
	1				1
	1				1
	1				1
	1				1
	1				1
	1				2
	1				3
	1				18
	1				4
	1				2
	1				1
	1				7
	1				5
	1				35
	1				8
	1				3
	1				2
	1				2
	1				2
	1				2
	2				2
	2				1
	2				1
	2				2
	2				1
	2				1
	2				1
	2				1
	2				4
	2				1
	2				1
	2				2
	2				1
	2				2
	2				4
	2				4
	2				2
	2				1
	2				5
	2				2
	2				1
	2				1
	2				1
	2				1
	2				4
	2				5
	2				2
	2				2
	2				1
	2				1
	2				1
	2				5
	2				1
	2				1
	2				1
	2				4
	2				3
	2				1
	2				2
	2				1
	2				2
	2				4
	2				8
	2				5
	2				2
	2				3
	2				2
	2				2
	2				1
	2				1
	2				7
	2				6
	2				1
	2				2
	2				3
	2				1
	2				1
	2				2
	2				1
	2				4
	2				4
	2				1
	3				1
	3				4
	3				3
	3				1
	3				2
	3				1
	3				1
	3				1
	3				2
	3				3
	3				1
	3				1
	4				2
	4				3
	4				1
	4				13
	4				5
	4				6
	4				2
	4				2
	5				2
	5				2
	5				1
	5				6
	5				1
	5				1
	6				13
	7				4
	7				2
					2
					2
					1
					1
					2
					4
					2
					2
					2
					1
					2
					10
					1
					1
					1
					4
					4
					2
					1
					3
					2
					1
					1
					2
					1
					1
					2
					2
					1
					1
					1
					1
					1
					4
					3
					3
					1
					2
					4
					5
					6
					2
					1
					4
					4
					2
					2
					1
					2
					1
					1
					2
					1
					3
					2
					1
					2
					1
					4
					1
					1
					2
					2

## Sheet: Fig 2c - Brca1;Trp53
raw clone size data used for Figure 1e, 2c, 5d, Extended Data Figures 5e,f, 11c,d for BRCA1,P53 confetti mouse model													Transformed clones
time point	14 days										64 days										120 days												225 days
	mouse 1		mouse 2		mouse 3		mouse 4		TOTAL luminal	TOTAL basal	mouse 1		mouse 2		mouse 3		mouse 4		TOTAL luminal	TOTAL basal	mouse 1		mouse 2		mouse 3		mouse 4		mouse 5		TOTAL luminal	TOTAL basal	mouse 1		mouse 2		mouse 3		mouse 4		mouse 5		mouse 6		TOTAL luminal	TOTAL basal
Clone number	115	46	227	43	90	22	146	18	578	129	76	12	124	23	92	16	95	6	387	57	87	8	20	2	129	10	59	11	97	8	392	39	38	8	18	4	5	0	36	4	24	12	14	0	135	28
	Luminal	Basal	Luminal	Basal	Luminal	Basal	Luminal	Basal			Luminal	Basal	Luminal	Basal	Luminal	Basal	Luminal	Basal			Luminal	Basal	Luminal	Basal	Luminal	Basal	Luminal	Basal	Luminal	Basal			Luminal	Basal	Luminal	Basal	Luminal	Basal	Luminal	Basal	Luminal	Basal	Luminal	Basal
	1	2	5	3	2	2	1	1			44	1	16	13	29	1	1	26			479	28	606	62	43	16	2	9	107	22			4802.57	9	319.149	81	31		3214.29	15	70	37	1157.14
	3	1	1	1	1	1	1	2			15	1	3	60	3	2	1	7			1035	9	108	37	7	12	13	4	1964	44			858	13	844.714	20	2065.71		1585.71	5	1809	35	3471.43
	2	2	1	6	1	1	1	1			3	1	720	2	35	16	2	13			1216	9	115		1821	60	30	6	66	35			40	25	49	46	1697.14		108.6	117	3557.14	45	2931.43
	1	2	3	1	2	1	1	2			1	1	284	8	19	24	4	11			413	50	32		35	3	20	406	201	42			1755.43	1	17	101.871	925.714		1762.29	7	647.057	4285.71	634.286
	1	1	5	14	1	1	1	1			90	2	8	3	5	8	165	12			591	37	8		4	9	2	15	194	255			2117.14	3	2		8571		4333.71		318	7	175.457
	30	5	15	5	2	1	1	2			20	4	9	5	9	1	9	13			407	14	732		3	120	1	20	157	430			78	71	487.543				855.429		716.914	9	111.771
	4	1	5	3	1	2	1	2			81	2	703	2	3	6	1				3463	3	9		1	3	3	8	745	9			55	18	4				1013.31		561.06	2	935.143
	19	3	2	5	2	1	2	1			20	12	65	19	30	2	40				920	1	166		4	17	9	2	1026	5			290	19	1				439.2		806.914	2070	551.657
	10	1	1	3	1	2	1	2			1	17	60	2	3	1	135				74		34		8	2	1219	3	160				7		1				315.566		476.143	89	1620
	8	2	2	1	2	1	2	2			73	12	5	1	59	7	700				282		565		220	30	33	2	72				3		2				667.2		252.711	17	7
	1	4	4	5	3	1	1	1			1	13	1	12	5	24	737				387		275		2		2	29	153				30		809.143				857.143		618.514	705	220.577
	1	1	1	4	2	1	2	4			1	3	2	7	1	6	1				672		8		1115		1		196				2		540.994				3		473.991	3929	3386
	3	2	1	1	3	1	2	2			56		3	26	140	21	1				9		236		6		2		99				3		818.143				10		7		2442.86
	9	7	5	2	1	3	2	4			2		450	23	11	5	1				23		58		9		2		83				20		493.286				717.429		8		2614.29
	3	4	2	1	1	1	1	2			315		119	13	2	8	58				2		684		2		2		1				5		176.829				1007.23		358.629
	2	2	1	1	1	1	1	1			13		25	9	1	2	112				27		887		2		58		1				37		37714				2751.43		455.314
	2	3	2	2	1	1	1	2			43		41	3	1		262				13		102		256		4		2				100		723				717.686		491.263
	2	6	1	2	2	1	1	2			2		55	12	17		45				17		99		102		1		3				27		1954				3		5302.29
	3	5	2	3	1	1	1				1		13	45	9		3				146		223		131		2		683				1440						16		238.114
	1	2	3	2	27	1	1				1		12	1162	30		1				785		35		94		15		453				20						135.943		1071
	1	2	2	4	23	1	4				1		56	20	75		1				26				199		2399		347				61.7143						300		1911
	3	2	2	1	2	1	1				1		13	5	18		424				314				486		5		131				6						951		338
	6	2	1	1	7		2				63		17	26	25		140				560				2419		5		297				102						8		2578
	7	10	3	4	7		2				2		23		8		250				1165				668		30		499				99						4		2448
	3	1	2	2	1		1				1		45		1		62				62				10		7		605				472.457						2
	1	3	2	3	1		2				11		12		2		123				73				2		12		29				38.5714						572.143
	8	4	3	1	2		1				230		40		1		630				1				3		27		289				67						9437.66
	1	5	9	3	11		2				12		34		65		45				2				1137		383		1811				300						4748.57
	1	2	1	2	2		1				1		490		2		2				1				19		1986		742				878.029						729.686
	4	1	2	2	7		1				87		18		5		702				1145				1		149		2144				504						4080
	2	1	7	2	4		4				7		12		18		907				116				3		553		6				1756.29						8
	2	7	6	2	3		4				1		70		81		89				161				27		359		59				8571.43						9
	3	2	3	4	2		2				31		2		5		50				5				23		199		3				57.4286						18000
	8	2	5	6	2		2				1		24		5		5				1				3		41		2				209.143						11143
	6	1	8	2	1		1				70		18		3		101				1				1		25		1				73.8						15429
	3	1	5	2	3		1				8		1		11		863				2				2		10		20				10328						7714
	6	12	1	4	1		4				2		20		7		160				134				9		473		2				3223
	8	2	4	8	1		2				12		21		16		567				7				4		159		2				12000
	31	2	3	2	1		1				7		1		3		45				3				35		2862		3
	5	1	1	1	2		1				5		1		45		1				2				11		18		1
	13	3	1	2	3		1				2		16		4		2				1				5		12		1
	17	1	4	1	4		3				1		25		4		2				3				120		2		1
	3	4	1	1	1		2				2		29		2		78				3				28		8		1
	2	1	1		2		1				72		18		13		292				3				16		8		310
	2	2	2		1		1				12		406		30		803				18				9		2		752
	8	3	4		1		1				7		4		33		150				22				12		1		375
	3		1		3		1				2		3		9		67				20				1206		1		1
	12		1		1		2				1		2		23		52				21				177		1806		1
	2		2		12		2				25		19		38		27				7				719		338		1
	2		2		1		1				70		3		52		199				2				1		439		837
	5		1		1		1				40		10		1		212				3				2		1		2
	3		1		1		1				12		56		33		22				5				2		69		1
	6		1		1		1				586		51		69		62				129				1		29		1
	15		2		1		1				33		75		33		117				462				1		15		2
	15		2		1		2				61		58		70		10				412.583				21		1		551
	2		3		1		3				6		20		51		23				425				890		1		1
	6		5		1		4				5		964		280		3				567				64		16		1
	3		1		5		2				30		1		27		253				85				155		48		2
	4		1		2		1				43		106		1		35				14				1320		43		1
	15		6		2		1				60		4		60		105				9				971				681
	4		3		1		1				85		16		58		414				5				21				7
	15		1		1		1				5		4		35		7				31				420				1
	4		2		1		7				1		23		19		100				23				316				1
	12		3		1		2				63		63		45		17				180				75				3
	6		9		1		2				51		8		101		160				775				1095				3
	7		6		3		2				8		98		20		21				2365				12				2
	3		25		1		3				26		160		11		71				400				1				1
	3		23		1		3				3		3		49		105				3				4				1
	1		12		1		1				13		2		31		29				118				1				1
	1		4		15		1				4		40		32		205				140				1				1
	2		3		5		2				6		103		8		193				125				2062				16
	8		2		1		3				1		300		3		128				8				21				164
	2		2		1		1				100		12		59		18				105				133				16
	2		3		1		2				11		1		20		60				9				26				8
	15		10		2		4				10		1		68		35				17				1				2
	4		2		12		2				1		1		5		65				45				3				2
	2		2		1		1						3		3		39				2				2				466
	1		8		5		1						6		8		2				45				17				1
	3		3		7		2						5		43		2				35				34				1
	2		4		1		2						508		60		735				9				225				1
	1		7		1		2						364		7		58				4				65				1
	12		4		1		2						95		78		12				1				120				1
	4		2		1		3						2		3		47				3				261				2
	2		4		2		1						3		2		547				1				206				1
	1		2		1		2						166		89		8				1				22				1
	3		1		1		1						82		45		38				1				5				2
	3		20		7		1						15		9		12				9				1				1
	1		2		2		1						1		2		3								1				3
	6		1		1		3						73		7		50								1				2
	1		2		1		1						7		12		62								2				2
	1		2				2						1		63		62								440				1
	1		6				2						4		2		83								2				3
	1		1				1						572				140								280				1
	5		2				1						14				1								3				1
	3		4				4						4				609								27				1
	2		2				2						40												45				1
	1		1				3						14												180				1
	3		4				3						4												268
	4		2				2						238												1
	19		8				3						2												3
	4		1				2						1												11
	6		1				2						1												7
	6		1				1						2												156
	3		9				1						1												12
	3		3				3						3												349
	11		2				1						7												16
	1		1				1						550												10
	3		1				2						934												3100
	4		2				3						29												1
	3		2				2						1												1
	3		1				1						1												1
	6		1				3						136												15
	4		5				2						3												3
	1		2				1						24												6
	2		5				1						42												2
			5				1						1												9
			4				3						1												2
			5				4						14												3
			1				1						2												2
			1				1						2												92
			2				2						1												1538
			2				2						45												175
			7				1						96												12
			7				1						65												1327
			2				2																		369
			1				1																		250
			3				1																		271
			2				2																		894
			2				1																		1124
			3				1
			2				1
			1				12
			15				1
			20				2
			2				4
			33				1
			6				2
			14				2
			2				3
			3				1
			2				2
			4				2
			2				1
			7				2
			13				4
			1				2
			1
			2
			4
			3
			1
			2
			2
			2
			1
			5
			2
			2
			3
			1
			4
			2
			15
			7
			4
			7
			2
			7
			2
			3
			2
			7
			1
			2
			1
			1
			7
			4
			8
			8
			6
			4
			4
			2
			5
			3
			10
			8
			4
			3
			4
			2
			11
			2
			2
			1
			1
			4
			2
			4
			2
			4
			1
			1
			3
			6
			2
			1
			1
			6
			3
			9
			1
			2
			2
			2
			2
			1
			8
			10
			1
			1
			1
			1
			1
			4
			8

## Sheet: Fig 2d
Surviving clone fraction of wild-type confetti clones and Brca1-/-Trp53-/- confetti clones used for Figure 2d
Days	Neutral luminal					Neutral basal					Brca1;Trp53 - luminal					Brca1;Trp53 - basal
14	1					1					1					1
64	0.0835381	0.159705	0.132678			0.0961538	0.278846	0.0865385			0.236111	0.62037	0.416667	0.196759		0.252252	0.36036	0.198198	0.45045
120	0.0859951	0.142506	0.0737101	0.203931		0.0576923	0.0288462	0.0576923	0.298077		0.568056	0.280093	0.206019	0.238426		0.135135	0.225225	0.171171	0.198198
225	0.346437	0.0859951	0.00982801	0		0	0.0865385	0	0		0.0902778	0.143519	0.0856481	0.0578704		0.0810811	0.171171	0.045045	0.144144
