# Supplementary material for: Mechanisms that clear mutations drive field cancerization in mammary tissue
Source: Nature. 2024 Sep 4;633(8028):198–206. doi: 10.1038/s41586-024-07882-3 (PMC11374684; doi:10.1038/s41586-024-07882-3)
Supplement: Supplementary file 8 — Source Data Fig. 3 [file 41586_2024_7882_MOESM8_ESM.xlsx]

## Sheet: Fig 3a
Cumulative distribution of wild-type luminal clone size used for Figure 3a													Cumulative distribution of luminal Brca1;Trp53 confetti clone size used for Figure 3a
day 64		day 120		day 225		day 550							day 14		day 64		day 120		day 225
clone size	cumulative probability	clone size	cumulative probability	clone size	cumulative probability	clone size	cumulative probability						clone size	cumulative probability	clone size	cumulative probability	clone size	cumulative probability	clone size	cumulative probability
1	0.666667	1	0.925926	1	0.956757	1	0.975						1	0.744493	1	0.923077	1	0.892857	1	1
1.06377	0.666667	1.06967	0.925926	1.13156	0.956757	1.17795	0.975						1.07243	0.744493	1.11929	0.923077	1.17703	0.892857	1.19856	1
1.13161	0.666667	1.14418	0.925926	1.28044	0.956757	1.38756	0.975						1.15011	0.744493	1.25281	0.923077	1.38541	0.892857	1.43655	1
1.20378	0.666667	1.22389	0.925926	1.44889	0.956757	1.63447	0.975						1.23342	0.744493	1.40226	0.923077	1.63067	0.892857	1.7218	1
1.28054	0.666667	1.30916	0.925926	1.63952	0.956757	1.92533	0.975						1.32276	0.744493	1.56954	0.923077	1.91936	0.892857	2.06369	0.971429
1.3622	0.666667	1.40036	0.925926	1.85522	0.956757	2.26793	0.941667						1.41857	0.744493	1.75677	0.923077	2.25915	0.821429	2.47346	0.971429
1.44907	0.666667	1.49792	0.925926	2.0993	0.886486	2.67151	0.941667						1.52132	0.744493	1.96634	0.923077	2.6591	0.821429	2.9646	0.971429
1.54148	0.666667	1.60227	0.925926	2.37549	0.886486	3.1469	0.941667						1.63152	0.744493	2.20091	0.846154	3.12985	0.738095	3.55326	0.914286
1.63979	0.666667	1.71389	0.925926	2.68801	0.886486	3.70688	0.941667						1.74969	0.744493	2.46346	0.846154	3.68394	0.738095	4.25881	0.914286
1.74436	0.666667	1.83329	0.925926	3.04166	0.843243	4.36651	0.9						1.87643	0.744493	2.75733	0.846154	4.33612	0.72619	5.10446	0.885714
1.8556	0.666667	1.96101	0.925926	3.44183	0.843243	5.14352	0.858333						2.01235	0.462555	3.08625	0.758242	5.10376	0.690476	6.11802	0.857143
1.97394	0.666667	2.09762	0.907407	3.89465	0.843243	6.0588	0.85						2.15811	0.462555	3.45442	0.758242	6.0073	0.690476	7.33283	0.828571
2.09982	0.266667	2.24376	0.907407	4.40704	0.772973	7.13695	0.833333						2.31443	0.462555	3.8665	0.758242	7.0708	0.666667	8.78886	0.828571
2.23373	0.266667	2.40007	0.907407	4.98685	0.772973	8.40695	0.8						2.48207	0.462555	4.32774	0.736264	8.32257	0.654762	10.534	0.828571
2.37617	0.266667	2.56727	0.907407	5.64294	0.713514	9.90295	0.783333						2.66185	0.462555	4.844	0.736264	9.79595	0.595238	12.6257	0.828571
2.52771	0.266667	2.74612	0.907407	6.38534	0.67027	11.6652	0.775						2.85466	0.462555	5.42185	0.67033	11.5302	0.595238	15.1327	0.828571
2.6889	0.266667	2.93743	0.907407	7.22542	0.616216	13.741	0.725						3.06143	0.361233	6.06863	0.67033	13.5714	0.583333	18.1375	0.828571
2.86038	0.266667	3.14207	0.796296	8.17602	0.567568	16.1861	0.7						3.28318	0.361233	6.79256	0.67033	15.974	0.571429	21.7389	0.771429
3.04279	0.0666667	3.36096	0.796296	9.25169	0.535135	19.0664	0.641667						3.52099	0.361233	7.60286	0.637363	18.802	0.535714	26.0555	0.771429
3.23684	0.0666667	3.5951	0.796296	10.4689	0.481081	22.4592	0.616667						3.77603	0.361233	8.50981	0.604396	22.1305	0.5	31.2292	0.714286
3.44325	0.0666667	3.84556	0.796296	11.8462	0.464865	26.4558	0.566667						4.04954	0.255507	9.52496	0.56044	26.0484	0.464286	37.4301	0.685714
3.66284	0.0666667	4.11346	0.685185	13.4047	0.410811	31.1636	0.55						4.34286	0.255507	10.6612	0.56044	30.6599	0.452381	44.8624	0.628571
3.89642	0.0666667	4.40002	0.685185	15.1683	0.378378	36.709	0.525						4.65743	0.255507	11.933	0.527473	36.0877	0.428571	53.7704	0.628571
4.1449	0.0666667	4.70655	0.685185	17.1639	0.345946	43.2413	0.5						4.99478	0.255507	13.3565	0.505495	42.4764	0.428571	64.4473	0.542857
4.40923	0.0666667	5.03444	0.537037	19.422	0.324324	50.936	0.441667						5.35657	0.198238	14.9498	0.505495	49.9962	0.404762	77.2441	0.485714
4.69042	0.0666667	5.38516	0.537037	21.9773	0.286486	60	0.408333						5.74456	0.198238	16.7332	0.494505	58.8473	0.404762	92.582	0.457143
4.98953	0.0666667	5.76032	0.537037	24.8687	0.259459	70.6769	0.325						6.16066	0.162996	18.7293	0.461538	69.2652	0.392857	110.965	0.371429
5.30772	0.0666667	6.16162	0.425926	28.1405	0.232432	83.2537	0.3						6.6069	0.162996	20.9636	0.417582	81.5275	0.369048	132.999	0.371429
5.64621	0.0666667	6.59087	0.425926	31.8427	0.210811	98.0685	0.283333						7.08546	0.118943	23.4643	0.406593	95.9607	0.357143	159.408	0.371429
6.00627	0.0333333	7.05003	0.351852	36.0321	0.183784	115.52	0.266667						7.59868	0.118943	26.2634	0.395604	112.949	0.345238	191.06	0.371429
6.3893	0.0333333	7.54117	0.351852	40.7726	0.167568	136.076	0.216667						8.14908	0.0837004	29.3964	0.373626	132.945	0.297619	228.998	0.342857
6.79676	0.0333333	8.06653	0.333333	46.1368	0.145946	160.29	0.166667						8.73934	0.0837004	32.9032	0.318681	156.481	0.261905	274.469	0.342857
7.2302	0.0333333	8.62849	0.333333	52.2067	0.140541	188.814	0.158333						9.37236	0.0660793	36.8283	0.263736	184.183	0.238095	328.968	0.285714
7.69129	0.0333333	9.2296	0.277778	59.0752	0.124324	222.413	0.141667						10.0512	0.0528634	41.2215	0.252747	216.79	0.238095	394.289	0.285714
8.18177	0.0333333	9.87258	0.277778	66.8473	0.113514	261.991	0.125						10.7793	0.0528634	46.1389	0.208791	255.169	0.238095	472.581	0.257143
8.70354	0.0333333	10.5604	0.203704	75.642	0.0972973	308.611	0.108333						11.5601	0.0484581	51.6429	0.186813	300.342	0.22619	566.418	0.228571
9.25858	0.0333333	11.296	0.185185	85.5937	0.0810811	363.528	0.075						12.3974	0.0440529	57.8035	0.175824	353.513	0.214286	678.888	0.228571
9.84901	0.0333333	12.083	0.185185	96.8547	0.0810811	428.217	0.0666667						13.2954	0.0396476	64.6989	0.10989	416.097	0.154762	813.691	0.228571
10.4771	0.0333333	12.9248	0.185185	109.597	0.0756757	504.417	0.05						14.2584	0.0352423	72.4169	0.0659341	489.761	0.119048	975.26	0.171429
11.1452	0.0333333	13.8252	0.148148	124.016	0.0702703	594.177	0.05						15.2912	0.0220264	81.0556	0.032967	576.465	0.107143	1168.91	0.171429
11.856	0.0333333	14.7883	0.111111	140.332	0.0594595	699.91	0.0416667						16.3988	0.0220264	90.7249	0.021978	678.519	0.0833333	1401.01	0.171429
12.6121	0.0333333	15.8185	0.0925926	158.795	0.0540541	824.457	0.0333333						17.5866	0.0220264	101.548	0.010989	798.64	0.0714286	1679.2	0.142857
13.4164	0.0333333	16.9205	0.0555556	179.687	0.0540541	971.167	0.0166667						18.8604	0.0220264	113.661	0.010989	940.026	0.0595238	2012.63	0.0857143
14.272	0.0333333	18.0993	0.0185185	203.327	0.0432432	1143.98	0.0166667						20.2266	0.0132159	127.22	0.010989	1106.44	0.047619	2412.27	0.0571429
15.1821	0.0333333	19.3602	0.0185185	230.077	0.0324324	1347.55	0.0166667						21.6916	0.0132159	142.396	0.010989	1302.32	0.0119048	2891.26	0.0571429
16.1503	0.0333333	20.709	0.0185185	260.347	0.027027	1587.35	0.00833333						23.2628	0.00881057	159.383	0.010989	1532.88	0.0119048	3465.36	0.0571429
17.1802	0.0333333	22.1517	0.0185185	294.599	0.027027	1869.81	0.00833333						24.9478	0.00881057	178.396	0.010989	1804.25	0.0119048	4153.45	0.0571429
18.2758	0.0333333	23.6949	0.0185185	333.358	0.0216216	2202.54	0.00833333						26.7549	0.00440529	199.677	0.010989	2123.66	0.0119048	4978.17	0.0285714
19.4413	0.0333333	25.3456	0.0185185	377.215	0.0108108	2594.48	0.00833333						28.6928	0.00440529	223.497	0.010989	2499.62	0.0119048	5966.66	0.0285714
20.6811	0.0333333	27.1113	0.0185185	426.843	0.00540541	3056.16	0.00833333						30.7711	0.00440529	250.158	0.010989	2942.14	0.0119048	7151.42	0.0285714
22	4.16334e-17	29	0	483	0.00540541	3600	0.00833333						33	0	280	0.010989	3463	2.35922e-16	8571.43	0
23.403	4.16334e-17	31.0203	0	546.545	0	4240.61	0						35.3903	0	313.402	3.81639e-17	4076.07	2.35922e-16	10273.4	0

## Sheet: Fig 3b
Rescaled cumulative distribution of the logarithm of wild-type luminal clone size used for Figure 3b																			Rescaled cumulative distribution of the logarithm of Brca1;Trp53 luminal clone size used for Figure 3b
day 64		day 120		day 225		day 550													day 14		day 64		day 120		day 225
scaled clone size	cumulative probability	scaled clone size	cumulative probability	scaled clone size	cumulative probability	scaled clone size	cumulative probability												scaled clone size	cumulative probability	scaled clone size	cumulative probability	scaled clone size	cumulative probability	scaled clone size	cumulative probability
-0.996383	0.666667	-2.32472	0.925926	-1.85422	0.956757	-2.21436	0.975												-1.21753	0.744493	-1.81671	0.923077	-1.46199	0.892857	-2.11066	1
-0.903017	0.666667	-2.23576	0.925926	-1.76217	0.956757	-2.11441	0.975												-1.13125	0.744493	-1.7357	0.923077	-1.39056	0.892857	-2.02744	1
-0.809651	0.666667	-2.14681	0.925926	-1.67011	0.956757	-2.01447	0.975												-1.04497	0.744493	-1.65469	0.923077	-1.31913	0.892857	-1.94422	1
-0.716286	0.666667	-2.05786	0.925926	-1.57806	0.956757	-1.91452	0.975												-0.958686	0.744493	-1.57369	0.923077	-1.24771	0.892857	-1.861	1
-0.62292	0.666667	-1.96891	0.925926	-1.486	0.956757	-1.81457	0.975												-0.872405	0.744493	-1.49268	0.923077	-1.17628	0.892857	-1.77778	0.971429
-0.529554	0.666667	-1.87996	0.925926	-1.39395	0.956757	-1.71463	0.941667												-0.786123	0.744493	-1.41167	0.923077	-1.10485	0.821429	-1.69456	0.971429
-0.436189	0.666667	-1.79101	0.925926	-1.30189	0.886486	-1.61468	0.941667												-0.699841	0.744493	-1.33066	0.923077	-1.03342	0.821429	-1.61134	0.971429
-0.342823	0.666667	-1.70206	0.925926	-1.20984	0.886486	-1.51474	0.941667												-0.613559	0.744493	-1.24966	0.846154	-0.961996	0.738095	-1.52812	0.914286
-0.249457	0.666667	-1.61311	0.925926	-1.11779	0.886486	-1.41479	0.941667												-0.527278	0.744493	-1.16865	0.846154	-0.890568	0.738095	-1.4449	0.914286
-0.156091	0.666667	-1.52416	0.925926	-1.02573	0.843243	-1.31484	0.9												-0.440996	0.744493	-1.08764	0.846154	-0.81914	0.72619	-1.36168	0.885714
-0.0627256	0.666667	-1.4352	0.925926	-0.933676	0.843243	-1.2149	0.858333												-0.354714	0.462555	-1.00664	0.758242	-0.747713	0.690476	-1.27846	0.857143
0.0306401	0.666667	-1.34625	0.907407	-0.841622	0.843243	-1.11495	0.85												-0.268433	0.462555	-0.925629	0.758242	-0.676285	0.690476	-1.19524	0.828571
0.124006	0.266667	-1.2573	0.907407	-0.749567	0.772973	-1.015	0.833333												-0.182151	0.462555	-0.844622	0.758242	-0.604858	0.666667	-1.11202	0.828571
0.217372	0.266667	-1.16835	0.907407	-0.657513	0.772973	-0.915059	0.8												-0.0958692	0.462555	-0.763615	0.736264	-0.53343	0.654762	-1.0288	0.828571
0.310737	0.266667	-1.0794	0.907407	-0.565458	0.713514	-0.815112	0.783333												-0.00958745	0.462555	-0.682608	0.736264	-0.462002	0.595238	-0.945582	0.828571
0.404103	0.266667	-0.990449	0.907407	-0.473404	0.67027	-0.715166	0.775												0.0766943	0.462555	-0.601601	0.67033	-0.390575	0.595238	-0.862362	0.828571
0.497469	0.266667	-0.901498	0.907407	-0.381349	0.616216	-0.61522	0.725												0.162976	0.361233	-0.520594	0.67033	-0.319147	0.583333	-0.779142	0.828571
0.590835	0.266667	-0.812547	0.796296	-0.289295	0.567568	-0.515273	0.7												0.249258	0.361233	-0.439587	0.67033	-0.247719	0.571429	-0.695922	0.771429
0.6842	0.0666667	-0.723596	0.796296	-0.197241	0.535135	-0.415327	0.641667												0.335539	0.361233	-0.35858	0.637363	-0.176292	0.535714	-0.612702	0.771429
0.777566	0.0666667	-0.634645	0.796296	-0.105186	0.481081	-0.315381	0.616667												0.421821	0.361233	-0.277573	0.604396	-0.104864	0.5	-0.529482	0.714286
0.870932	0.0666667	-0.545694	0.796296	-0.0131315	0.464865	-0.215435	0.566667												0.508103	0.255507	-0.196567	0.56044	-0.0334365	0.464286	-0.446262	0.685714
0.964297	0.0666667	-0.456743	0.685185	0.0789229	0.410811	-0.115488	0.55												0.594384	0.255507	-0.11556	0.56044	0.0379911	0.452381	-0.363042	0.628571
1.05766	0.0666667	-0.367792	0.685185	0.170977	0.378378	-0.015542	0.525												0.680666	0.255507	-0.0345526	0.527473	0.109419	0.428571	-0.279822	0.628571
1.15103	0.0666667	-0.278841	0.685185	0.263032	0.345946	0.0844043	0.5												0.766948	0.255507	0.0464544	0.505495	0.180846	0.428571	-0.196602	0.542857
1.24439	0.0666667	-0.18989	0.537037	0.355086	0.324324	0.184351	0.441667												0.85323	0.198238	0.127461	0.505495	0.252274	0.404762	-0.113382	0.485714
1.33776	0.0666667	-0.100938	0.537037	0.447141	0.286486	0.284297	0.375												0.939511	0.198238	0.208468	0.494505	0.323702	0.404762	-0.030162	0.457143
1.43113	0.0666667	-0.0119874	0.537037	0.539195	0.259459	0.384243	0.325												1.02579	0.162996	0.289475	0.461538	0.395129	0.392857	0.053058	0.371429
1.52449	0.0666667	0.0769637	0.425926	0.63125	0.232432	0.484189	0.3												1.11207	0.162996	0.370482	0.417582	0.466557	0.369048	0.136278	0.371429
1.61786	0.0666667	0.165915	0.425926	0.723304	0.210811	0.584136	0.283333												1.19836	0.118943	0.451489	0.406593	0.537984	0.357143	0.219498	0.371429
1.71122	0.0333333	0.254866	0.351852	0.815359	0.183784	0.684082	0.266667												1.28464	0.118943	0.532496	0.395604	0.609412	0.345238	0.302718	0.371429
1.80459	0.0333333	0.343817	0.351852	0.907413	0.167568	0.784028	0.216667												1.37092	0.0837004	0.613503	0.373626	0.68084	0.297619	0.385938	0.342857
1.89795	0.0333333	0.432768	0.333333	0.999468	0.145946	0.883974	0.166667												1.4572	0.0837004	0.69451	0.318681	0.752267	0.261905	0.469158	0.342857
1.99132	0.0333333	0.521719	0.333333	1.09152	0.140541	0.983921	0.158333												1.54348	0.0660793	0.775517	0.263736	0.823695	0.238095	0.552378	0.285714
2.08469	0.0333333	0.61067	0.277778	1.18358	0.124324	1.08387	0.141667												1.62976	0.0528634	0.856524	0.252747	0.895123	0.238095	0.635598	0.285714
2.17805	0.0333333	0.699621	0.277778	1.27563	0.113514	1.18381	0.125												1.71605	0.0528634	0.937531	0.208791	0.96655	0.238095	0.718818	0.257143
2.27142	0.0333333	0.788572	0.203704	1.36769	0.0972973	1.28376	0.108333												1.80233	0.0484581	1.01854	0.186813	1.03798	0.22619	0.802038	0.228571
2.36478	0.0333333	0.877523	0.185185	1.45974	0.0810811	1.38371	0.075												1.88861	0.0440529	1.09955	0.175824	1.10941	0.214286	0.885258	0.228571
2.45815	0.0333333	0.966474	0.185185	1.55179	0.0810811	1.48365	0.0666667												1.97489	0.0396476	1.18055	0.10989	1.18083	0.154762	0.968478	0.228571
2.55151	0.0333333	1.05543	0.185185	1.64385	0.0756757	1.5836	0.05												2.06117	0.0352423	1.26156	0.0659341	1.25226	0.119048	1.0517	0.171429
2.64488	0.0333333	1.14438	0.148148	1.7359	0.0702703	1.68354	0.05												2.14746	0.0220264	1.34257	0.032967	1.32369	0.107143	1.13492	0.171429
2.73825	0.0333333	1.23333	0.111111	1.82796	0.0594595	1.78349	0.0416667												2.23374	0.0220264	1.42357	0.021978	1.39512	0.0833333	1.21814	0.171429
2.83161	0.0333333	1.32228	0.0925926	1.92001	0.0540541	1.88344	0.0333333												2.32002	0.0220264	1.50458	0.010989	1.46654	0.0714286	1.30136	0.142857
2.92498	0.0333333	1.41123	0.0555556	2.01207	0.0540541	1.98338	0.0166667												2.4063	0.0220264	1.58559	0.010989	1.53797	0.0595238	1.38458	0.0857143
3.01834	0.0333333	1.50018	0.0185185	2.10412	0.0432432	2.08333	0.0166667												2.49258	0.0132159	1.66659	0.010989	1.6094	0.047619	1.4678	0.0571429
3.11171	0.0333333	1.58913	0.0185185	2.19618	0.0324324	2.18328	0.0166667												2.57886	0.0132159	1.7476	0.010989	1.68083	0.0119048	1.55102	0.0571429
3.20507	0.0333333	1.67808	0.0185185	2.28823	0.027027	2.28322	0.00833333												2.66515	0.00881057	1.82861	0.010989	1.75225	0.0119048	1.63424	0.0571429
3.29844	0.0333333	1.76703	0.0185185	2.38029	0.027027	2.38317	0.00833333												2.75143	0.00881057	1.90961	0.010989	1.82368	0.0119048	1.71746	0.0571429
3.39181	0.0333333	1.85599	0.0185185	2.47234	0.0216216	2.48311	0.00833333												2.83771	0.00440529	1.99062	0.010989	1.89511	0.0119048	1.80068	0.0285714
3.48517	0.0333333	1.94494	0.0185185	2.56439	0.0108108	2.58306	0.00833333												2.92399	0.00440529	2.07163	0.010989	1.96654	0.0119048	1.8839	0.0285714
3.57854	0.0333333	2.03389	0.0185185	2.65645	0.00540541	2.68301	0.00833333												3.01027	0.00440529	2.15264	0.010989	2.03796	0.0119048	1.96712	0.0285714
3.6719	4.16334e-17	2.12284	0	2.7485	0.00540541	2.78295	0												3.09655	0	2.23364	3.81639e-17	2.10939	2.35922e-16	2.05034	0
3.76527	4.16334e-17	2.21179	0	2.84056	0	2.8829	0												3.18284	0	2.31465	3.81639e-17	2.18082	2.35922e-16	2.13356	0

## Sheet: Fig 3c
Variance of the logarithm of wild-type confetti clone size, Σ(t), as a function of time used for Figure 3c												Variance of the logarithm of Brca1;Trp53 confetti clone size , Σ(t), as a function of time used for Figure 3c
luminal				basal								luminal				basal
estrous cycle no.	variance	error bar		estrous cycle no.	variance	error bar						estrous cycle no.	variance	error bar		estrous cycle no.	variance	error bar
27.5449	0.96727	0.120909		1.09452	0.338727	0.10213						7.45103	0.778749	0.103148		7.45103	0.466377	0.0983209
37.9516	1.79611	0.63502		37.9516	1.13158	0.341186						5.98347	0.656888	0.0617948		5.98347	0.452305	0.0987011
21.2233	0.573218	0.111352		21.2233	0.582957	0.0883877						4.84126	0.685493	0.10276		4.84126	0.104248	0.0321717
14.0388	0.75256	0.197632		45.8034	2.2901	0.743005						2.02207	0.266436	0.0312913		2.02207	0.200974	0.0689334
9.88329	0.579869	0.0905603		23.1048	0.805225	0.161045						23.4422	3.01411	0.492202		23.4422	1.28628	0.548471
45.8034	1.80281	0.187956		45.768	2.01977	0.280091						28.5278	3.64909	0.467219		28.5278	2.2153	0.667937
23.1048	0.707963	0.106128		71.0208	2.22598	0.368447						18.3899	1.9354	0.288512		18.3899	1.28281	0.468415
78.4026	4.07959	0.807878		60.5694	3.95572	1.61492						33.0182	3.9811	0.603613		33.0182	0.178598	0.112955
128.816	6.25044	0.926627										39.3815	5.20752	0.808364		39.3815	1.74413	0.932274
74.1089	2.21366	0.404158										27.3657	2.26524	0.755079		27.3657	0.13324	0.188429
45.768	1.36629	0.158294										35.9242	4.90596	0.644184		35.9242	1.78168	0.839894
71.0208	2.68507	0.348094										32.5001	4.3752	0.834318		32.5001	2.32791	1.04107
56.6264	2.15193	0.785774										44.0324	6.69068	0.975937		44.0324	2.28668	1.22228
60.5694	2.06626	0.562366										41.0794	4.73691	1.14887		41.0794	1.7427	0.931511
												53.6702	7.39528	2.79515		53.6702	0.525442	0.429021
												54.4291	6.59946	1.67626		54.4291	1.99929	1.63242
												34.4857	2.7067	0.878171		34.4857	5.89282	2.63535
												38.386	3.20374	1.36608

## Sheet: Fig 3d
Average of the logarithm wild-type confetticlone size used for Figure 3d									Average of the logarithm of Brca1;Trp53 confetti clone size used for Figure 3d
luminal				basal					luminal				basal
estrous cycle no.	average	error bar		estrous cycle no.	average	error bar			estrous cycle no.	average	error bar		estrous cycle no.	average	error bar
27.5449	1.86759	0.0865922		1.09452	0.416304	0.121356			7.45103	1.21665	0.0822905		7.45103	0.813652	0.100691
37.9516	1.85915	0.325044		37.9516	1.1818	0.221809			5.98347	0.986793	0.0537939		5.98347	0.829404	0.102561
21.2233	1.76007	0.10303		21.2233	1.03965	0.0813911			4.84126	0.607751	0.087273		4.84126	0.144457	0.0688372
14.0388	0.992233	0.158383		45.8034	1.98317	0.338386			2.02207	0.466055	0.0427189		2.02207	0.539114	0.105666
9.88329	0.832674	0.0835845		23.1048	2.5048	0.125653			23.4422	2.25	0.199147		23.4422	1.1866	0.327399
45.8034	2.48964	0.0987163		45.768	2.38469	0.138693			28.5278	2.70172	0.172242		28.5278	2.36385	0.31035
23.1048	1.77409	0.0886919		71.0208	2.94533	0.173438			18.3899	2.52738	0.145836		18.3899	1.5969	0.283153
78.4026	2.79217	0.280096		60.5694	2.46388	0.551622			33.0182	3.47128	0.212697		33.0182	2.53612	0.172529
128.816	4.64982	0.260652							39.3815	3.33626	0.248987		39.3815	2.37341	0.466921
74.1089	4.36445	0.190498							27.3657	4.60681	0.345287		27.3657	3.86903	0.258108
45.768	2.93613	0.0954388							35.9242	2.81824	0.204771		35.9242	2.54613	0.4221
71.0208	3.62849	0.149585							32.5001	2.68146	0.279515		32.5001	2.27428	0.460031
56.6264	3.00882	0.366737							44.0324	2.28628	0.265383		44.0324	3.6975	0.534635
60.5694	3.41709	0.271653							41.0794	4.59374	0.367886		41.0794	2.39714	0.46673
									53.6702	3.95096	0.702153		53.6702	3.96063	0.362437
									54.4291	5.46222	0.454129		54.4291	2.75639	0.706982
									34.4857	5.96476	0.367879		34.4857	4.15342	0.731923
									38.386	6.29492	0.516699
