# Supplementary material for: Mechanisms that clear mutations drive field cancerization in mammary tissue
Source: Nature. 2024 Sep 4;633(8028):198–206. doi: 10.1038/s41586-024-07882-3 (PMC11374684; doi:10.1038/s41586-024-07882-3)
Supplement: Supplementary file 9 — Source Data Fig. 4 [file 41586_2024_7882_MOESM9_ESM.xlsx]

## Sheet: Fig 4b
Ripley cluster analysis used for Figure 4b
Distance (μm)	Ripley L(r) (μm) - cycling															Ripley L(r) (μm) - ovariectomy
2.5	3.05804	0.801356	-0.868101	0.896295	-4.2784	1.90802	1.06804	0.147907	3.03128	4.96322	1.06804	2.99167	1.1637	3.04693	1.02747	0.896295	-3.12451	-3.10702	-1.65808	-4.0049					-2.70636	0.6972	-1.1012	-2.50752	-0.525962	-1.1477	-2.96371	-1.15976	-1.25273	-0.010261	-1.48334	-2.59262	-3.5267	0.774455		-5.83523
7.5	8.9369	5.74731	-4.8067	5.5381	-1.66359	3.4794	5.13146	3.72599	6.38013	8.06711	5.13146	7.74166	4.80113	9.34344	2.11302	5.5381	-4.23433	-3.84115	-0.660821	-4.61735	-10.2188			-5.64904	-7.75305	3.77747	-0.58366	-4.33327	-4.0644	0.934005	-5.79029	-4.15058	2.00468	-1.68395	-3.17345	-4.3669	-1.52198	0.566811	8.63852	-4.95565
12.5	14.0172	13.1497	-4.81185	11.8223	5.44905	5.06169	8.78717	6.59943	9.98537	13.5945	8.78717	10.6134	8.63378	15.6254	3.53645	11.8223	-9.75837	-2.79543	3.20347	-5.64091		-16.1225		-2.05839	-8.50979	7.46362	0.799815	-2.26984	-2.6499	4.5381	-7.92216	-3.12481	6.00713	-0.037266	-3.24511	-4.04893	0.528991	-0.749528	12.8868	-8.79905
17.5	17.9911	17.482	-4.06565	14.4853	7.33837	6.3634	10.4124	7.41777	10.7572	14.2916	10.4124	13.9233	12.2453	19.4528	3.80282	14.4853	-7.47441	-1.72449	3.49868	-4.01122	-13.5531	-8.71511	-25.3988	0.8937	-2.70512	11.1344	1.37904	-1.97185	-1.22263	8.79929	-9.54323	-1.57319	5.52043	1.58457	-4.63791	-3.28284	0.306122	-1.77816		-7.28455
22.5	21.3963	23.7519	-2.54582	18.3806	8.25641	4.63143	9.32447	8.63479	8.29059	14.6326	9.32447	15.6336	14.9067	22.3582	4.27817	18.3806	-2.68853	0.843779	4.64787	0.411259	-7.29724		-17.8947	-1.43157	0.86208	14.5396	2.60787	-0.331289	-0.408077	12.6328	-12.7759	0.971376	5.182	4.78221	-4.15861	-3.55965	-2.43058	-0.405947		-7.90266
27.5	25.1085	29.4397	1.6586	22.992	8.83071	4.69649	8.97017	7.69682	8.11246	14.3784	8.97017	14.7178	17.7377	25.1962	4.70823	22.992	-3.86068	1.57775	4.14383	1.3468	-3.9998	-6.32944	-8.6129	-4.13168	2.18042	17.868	3.77123	2.88103	0.913918	15.3069	-12.9485	1.06077	-4.11433	6.04784	-3.85383	-4.93992	0.835608	-0.426828	-11.528	-10.4762
32.5	32.5903	32.0038	3.22208	25.0985	11.3951	7.37293	7.63921	7.96553	10.191	13.7357	7.63921	14.5404	20.4347	29.5969	5.41624	25.0985	-1.16795	0.591344	5.00408	3.48129	-4.96672	-11.3514	-8.14412		6.21912	21.2299	5.21335	5.20304	1.5618	18.3604	-14.6097	0.619813	-5.44944	8.73135	-4.4453	-4.28017	4.70764	-0.115048		-14.9022
37.5	35.0667	34.0673	1.8194	26.1177	13.5552	8.20884	6.6965	5.2389	13.4857	13.5075	6.6965	15.5643	22.9261	33.6988	6.33861	26.1177	3.57742	0.622373	7.67666	4.14272	-7.97912	-7.66838	-9.02962	-22.822	7.03687	24.3746	5.91523	6.35307	2.04866	21.4554	-9.47601	2.96214	-2.57456	8.49827	-5.02015	-3.49015	8.16805	2.61949	-16.4655	-17.9435
42.5	30.127	35.6546	5.78723	25.1877	19.199	12.4606	8.17089	4.57879	15.4139	16.5633	8.17089	17.683	25.5297	38.5784	7.07076	25.1877	4.05799	-1.99732	7.56388	7.60647	-6.16751	-1.96836		-17.7529	3.43191	27.6696	7.08496	10.2003	3.39676	24.5251	-7.34748	3.72377	-3.6969	9.25442	-5.1625	-4.2113	8.46845	1.46354	-11.1434	-23.6114
47.5	28.4067	38.6251	9.06478	23.7583	21.1779	13.5982	10.173	3.24973	16.62	15.841	10.173	19.3039	27.7073	43.67	7.58133	23.7583	2.25493	-0.989116	8.58778	6.47313	-0.648919		-19.4287	-21.8463	3.22361	30.9898	8.11705	11.9661	3.61588	27.7276	-4.28498	2.50786	-2.45401	10.2369	-4.34202	-4.37397	9.17526	0.676026		-19.8346
52.5	29.3571	42.5518	9.71454	24.373	21.0439	13.3398	12.0536	2.87472	18.9616	15.5369	12.0536	22.4789	29.1189	46.6497	7.70449	24.373	-0.473634	-2.25547	8.72877	5.49272	-2.81982	-8.6482	-4.98681	-21.1046	5.02374	34.0379	9.51934	14.2763	4.75868	31.1242	-4.59057	2.98711	-7.28927	11.2559	-3.21028	-3.15395	12.7257	0.692737	-13.945	-18.1745
57.5	24.1012	44.9159	8.37468	20.6667	21.9903	12.4658	12.3265	4.45107	19.2152	15.2041	12.3265	26.3274	30.2848	50.0798	8.78891	20.6667	-1.63696	-2.63692	7.63238	5.60706	-2.11515	-4.86924		-28.4884	2.54169	37.1274	10.6579	16.7025	4.38869	32.9701	-5.07348	5.60562	-12.6409	12.5492	-3.5065	-3.6282	14.2376	-0.510915	-8.45777	-13.8505
62.5	21.1548	48.6813	9.60976	19.1493	23.7501	13.4719	12.4826	3.44425	19.6883	14.5518	12.4826	29.3302	31.5051	53.1066	9.05574	19.1493	7.20424	-3.6403	8.818	4.35519	-1.09191	-3.4459	-1.10137	-23.0177	3.96979	39.9353	11.61	16.3308	3.00251	36.22	-4.89321	7.4882	-11.9611	13.8752	-3.68905	-3.20728	18.6748	-3.44099		-10.725
67.5	22.1905	49.8798	10.3105	18.7809	22.2624	12.5962	11.3164	2.82842	19.9079	14.8108	11.3164	29.7717	32.9569	57.295	8.94623	18.7809	14.9307	-2.87165	12.4589	2.96555	0.338416	-7.91165	-1.37854	-18.6871	7.28225	42.6755	12.7585	17.4312	2.14219	38.6074	-9.62063	9.29594	-12.7893	14.1385	-3.40346	-2.59962	22.2917	-4.90937		-10.0589
72.5	23.8929	53.3605	8.26433	17.7644	20.6766	11.9757	9.64812	4.98235	21.7585	17.7778	9.64812	30.1706	34.5336	61.9692	8.86873	17.7644	11.824	-4.95738	12.9583	1.62208	-1.86818	-10.2758	0.173406	-16.1935	1.60198	45.4792	13.8104	19.3336	2.02813	40.8555	-12.098	9.30283		13.5591	-3.86642	-1.32909	23.7748	-3.10049	-22.4522	-11.9964
77.5	24.7292	55.2907	8.23612	20.2252	15.8479	12.7192	8.50558	4.8657	20.7548	24.1392	8.50558	29.8477	36.778	66.5016	8.59585	20.2252	10.7153	-4.29383	15.6618	4.01093	-2.04867	-6.87444	-0.168658	-18.3636	2.69064	48.4607	14.7622	18.8637	2.05114	42.212	-12.3127	9.34077	-16.5381	14.3579	-2.33326	-0.825671	26.8137	-2.38341	-20.8369	-9.94425
82.5	23.5595	59.7575	7.17302	20.0351	19.3484	12.9668	8.57783	6.93381	22.2976	29.4349	8.57783	29.6937	38.1631	70.6526	8.09508	20.0351	11.064	-4.98783	15.5746	1.92504	-9.32667	-7.87479	-3.77431	-20.5146	9.11177	51.3641	15.1202	20.1134	1.92734	44.4	-10.5494	7.30246	-9.5982	14.1332	-2.62047	-0.80706	26.2743	-3.40137	-14.9181	-6.91804
87.5	19.6468	62.9418	9.7625	20.9109	9.17749	13.1369	10.4803	9.54077	23.5028	30.5918	10.4803	29.5011	39.5622	74.0615	8.72929	20.9109	12.5244	-5.72394	20.1625	0.973124	-1.12911	4.66713	-5.66732	-21.4654	5.65618	53.9517	15.5924	23.1847	1.42441	45.8404	-6.87926	7.94923	-3.4627	13.9749	-3.11537	-0.769789	29.7286	-3.06447	-19.1803	-12.8628
92.5	19.002	64.9803	9.48964	21.0742	8.22735	14.3272	12.2713	11.8732	24.0166	36.5285	12.2713	28.766	41.4281	76.755	9.19841	21.0742	17.6173	-8.53056	23.1151	0.675098	0.120136	5.33624	-0.275412	-19.4662	7.61081	56.526	16.1733	25.157	1.1891	48.5021	-8.22487	9.80347	-7.52004	16.2415	-4.6212	-0.726608	31.1571	-3.44951		-15.9654
97.5	18.0748	66.6035	4.24305	22.2613	2.4579	13.9693	13.6264	10.3577	24.5154	38.9891	13.6264	29.2073	43.0149	79.2136	10.5713	22.2613	22.3742	-9.59692	28.3389	2.58909	-2.68026			-20.9319	2.84352	58.9474	16.5701	27.7377	2.35216	50.7264	-7.65521	9.31392	-5.6304	18.6458	-4.56552	-2.98191	34.248	-3.38841		-15.0483
102.5	17.919	69.6734	4.58925	22.4063	3.26963	13.162	15.559	12.5255	24.7933	41.5475	15.559	30.1664	44.2435	82.8224	10.5958	22.4063	21.8561	-8.96557	31.3273	3.48004	-1.58942	0.852732	1.40412	-19.4142	1.28942	61.139	17.1835	25.4005	0.645729	51.8296	-9.47546	12.0694	-8.72168	18.1843	-3.36687	-3.54394	37.8874	-4.53234	-33.9802	-14.5558
107.5	17.7381	75.1616	4.30661	25.6658	3.90045	12.5635	15.1825	14.1875	24.4861	41.9509	15.1825	32.3824	45.7504	86.5669	10.2488	25.6658	18.5973	-8.40722	32.0558	3.63404	-0.550266	11.0082		-16.651	-0.67307	63.1673	17.8899	28.0056	1.32473	53.2917	-10.6997	14.5353	-10.0881	18.6113	-3.22736	-4.57027	40.5621	-2.41372	-37.6763	-13.0309
112.5	18.4833	79.8453	6.19484	28.6271	-3.63232	13.2809	14.2259	13.7805	22.8867	40.9709	14.2259	34.5173	47.0378	90.5929	9.71998	28.6271	22.3064	-9.08191	33.6052	4.30478	0.292504		-2.39297	-11.385	1.9467	65.0882	18.3826	28.9308	0.974564	54.9543	-12.812	14.4664	-16.7366	20.7593	-3.19931	-5.737	43.1635	0.303873	-36.1453	-11.5429
117.5	17.148	84.0741	6.08027	31.1436	-5.86554	13.6647	13.4774	10.6955	21.303	43.453	13.4774	36.9467	48.4926	95.2924	9.21722	31.1436	22.3472	-10.3484	32.378	4.53926	2.97382	3.5028	-7.38295		3.91955	66.9438	19.104	29.8031	0.509928	55.2791	-12.0721	18.447	-20.0731	21.539	-4.51947	-5.95129	44.4814	0.260226	-32.0227	-12.3216
122.5	15.131	87.1334	4.08511	33.707	-7.40711	13.808	12.6488	12.5892	22.4471	44.1143	12.6488	38.5469	49.4711	99.9069	9.68859	33.707	23.7541	-6.96111	32.0756	3.99684	0.137585		-7.97128	-19.7572	-0.25076	68.9606	19.7783	31.6485	0.502475	57.1937	-10.024	18.8744	-18.3087	22.5458	-3.89182	-6.29329	45.745	2.81035	-34.6144	-13.6758
127.5	19.0119	90.5538	5.33806	32.4605	-11.1036	12.476	13.0601	13.2442	22.5532	44.5682	13.0601	41.5347	50.6318	101.883	8.93219	32.4605	31.3264	-8.12427	31.7035	4.6901	-0.590928	2.10894	-7.68437	-24.9359	2.89326	70.9284	20.0007	30.7679	-0.186077	57.633	-8.19679	20.3529	-19.7218	21.6705	-3.43536	-5.35	46.2692	2.18628	-34.8744	-10.9362
132.5	19.1042	96.4784	6.68976	30.1071	-14.4631	11.7082	12.6362	14.1165	24.959	45.9859	12.6362	42.3576	51.6247	103.563	8.78387	30.1071	30.9577	-6.76812	33.8362	5.02181	8.51282		-9.72424	-26.1445	6.58021	72.7995	20.4763	29.4944	-0.133521	58.2137	-5.75181	21.2225	-25.6746	22.3442	-3.16512	-5.10022	42.5009	-0.443349		-13.9968
137.5	14.9167	98.2763	2.41193	27.3742	-10.9447	11.8801	11.7717	15.561	28.1205	46.4457	11.7717	42.4784	52.9587	106.332	8.19229	27.3742	27.9602	-7.64088	32.7508	9.00869	15.2094	-10.3002		-22.207	0.285503	74.7056	20.4563	30.358	-0.316546	57.1715	-3.49388	23.5862	-23.4964	23.9993	-3.20326	-4.03256	47.0484	0.805539		-18.0237
142.5	14.6939	100.085	2.05586	25.4986	-12.409	12.1347	11.0475	16.5217	30.114	46.2009	11.0475	41.1569	53.8348	108.483	7.92306	25.4986	30.9918	-5.27023	32.5279	7.8779	7.22089	-9.71895	-16.0018	-20.7014	7.49317	76.7485	20.905	29.3728	-1.92985	57.4682	-5.32683	23.1648	-25.7946	24.3485	-3.02933	-4.45496	53.0764	2.79827	-44.448	-15.371
147.5	16.2897	101.505	1.80284	23.9675	-9.57842	10.9331	11.6744	17.5925	30.4714	43.4169	11.6744	41.4023	54.4004	110.988	7.36666	23.9675	34.3658	-7.16342	28.5945	6.36295	7.72997	-5.73299	-9.03074	-25.3349	15.222	78.6322	20.7103	29.6782	-1.97672	57.8278	-7.83524	19.1726	-18.5223	25.4107	-2.71022	-3.4571	55.0464	4.6422		-19.0768
152.5	17.5253	104.018	1.69414	23.9817	-5.76298	9.7017	12.6744	20.9631	27.3946	42.5194	12.6744	41.2689	55.6198	113.822	6.22086	23.9817	38.0855	-7.1233	28.018	1.66047	10.6469		-6.25868	-24.0245	9.81882	80.3984	21.0709	29.3024	-1.60307	58.7176	-12.3322	19.3063	-15.9471	25.01	-2.26949	-3.21905	59.1474	3.92873		-18.6036
157.5	19.4337	106.326	-0.345674	22.426	-3.35889	7.09382	11.7157	22.1411	26.277	46.3922	11.7157	41.5561	56.353	116.007	5.54299	22.426	39.2955	-7.49043	26.6558	3.60929	7.73842	-3.12705	-8.36152	-18.9882	5.24434	81.945	21.5566	29.15	-2.41412	59.7024	-11.428	20.6209	-25.625	24.4417	-2.52007	-4.23719	62.0272	2.86996	-72.3985	-15.4493
162.5	19.9643	105.851	-1.93852	18.7901	-1.99215	6.60728	10.453	21.5624	24.9115	47.9641	10.453	41.4262	57.5288	118.7	4.50101	18.7901	40.4955	-9.68962	28.4923	-1.57655	7.51898	5.31997	-7.59694	-32.0281	2.92619	83.6612	21.9783	28.6863	-3.67808	61.19	-8.89546	21.9183	-25.6579	23.6984	-2.78261	-4.58154	62.6496	1.12911	-69.8777	-12.4528
167.5	19.4137	105.486	-0.895819	17.3839	-3.2958	7.65847	8.74335	22.6007	21.7307	50.1897	8.74335	42.668	58.824	121.108	4.64832	17.3839	37.8832	-8.51762	31.4396	-4.43497	9.79257		-5.43407	-32.1612	1.96022	85.3458	22.2188	29.1318	-2.94427	61.5534	-7.43147	23.4389	-30.3773	23.5356	-3.01129	-6.32502	62.0308	-0.797641	-63.76	-14.498
172.5	17.5402	106.147	2.44382	17.9356	-2.60475	8.08012	8.2539	24.1759	23.1548	56.2331	8.2539	43.24	59.6298	122.771	4.29811	17.9356	37.2119	-8.65029	33.9335	-5.95618	13.7193	1.76804	-6.44113		1.9919	87.0895	22.5893	29.5303	-2.76489	63.2568	-5.34568	24.8218	-28.4434	22.9755	-2.22965	-6.66268	65.6578	0.615628	-45.1937	-13.5099
177.5	21.2302	108.19	1.53207	13.6365	0.386387	8.91288	7.33811	25.0584	22.7578	58.826	7.33811	43.2075	60.8207	123.963	4.83122	13.6365	39.5627	-5.40385	37.5505	-4.55249	10.4363		-3.20138	-39.2708	-0.391355	88.801	22.2523	31.938	-1.57692	64.1594	-6.52525	24.1563	-26.3292	21.6795	-1.34207	-7.32249	67.7789	-0.049443		-17.0704
182.5	20.1769	109.511	2.72673	15.1096	0.989719	10.2989	9.13193	24.2393	23.9909	59.1027	9.13193	43.7082	61.9973	126.568	4.71702	15.1096	40.9668	-4.40222	38.0783	-5.86333	11.4105		-5.71579	-46.7579	-1.66376	90.2722	22.0604	30.1976	-1.01342	64.7821	-5.90764	23.7804	-17.8325	19.4868	-1.35637	-8.36789	70.4676	-1.09963	-27.1566	-20.8187
187.5	20.1567	110.672	4.65279	14.5396	1.99133	10.4458	9.04633	23.5215	24.0373	60.5732	9.04633	44.3954	63.0361	129.123	4.86951	14.5396	39.3657	-2.20394	38.8393	-4.86605	11.9491		-5.84863	-53.5766	-2.40921	91.814	21.5356	29.716	-1.1393	64.9716	-5.9084	25.3741	-13.0012	19.7098	-0.814138	-8.59983	70.434	-0.112326		-19.3723
192.5	15.1706	110.477	7.48856	16.2381	5.27643	10.5132	8.23243	24.3811	24.5207	60.7814	8.23243	44.2488	63.3935	132.456	3.56641	16.2381	39.8524	-3.15616	40.1438	-7.70053	7.49053	-31.0098	-7.96314	-55.0662	-0.976455	93.2371	21.5941	30.555	-1.00689	66.5931	-12.1043	28.6171	-4.21256	19.8519	-0.238908	-8.50481	65.5691	2.38307	-28.603	-26.363
197.5	12.4524	110.38	7.60837	18.3143	8.0288	7.8066	8.21321	23.3337	21.7073	65.556	8.21321	44.2283	63.9929	136.184	3.51761	18.3143	33.8067	-3.11827	39.5847	-13.8017	10.9523	-29.4675	-13.1216	-41.1938	-0.728044	94.3627	21.3096	31.5581	-0.815111	67.0629	-11.6219	27.5509	-5.25626	18.6789	0.245946	-8.08674	62.0794	5.54699		-32.3898
202.5	15.3036	111.739	4.87676	20.1819	8.79304	5.78374	6.08457	23.5528	19.3861	66.1773	6.08457	43.1673	65.0785	138.182	2.80542	20.1819	32.936	-1.84893	39.0222	-14.3098	15.4097	-34.3349	-17.5637	-30.9197	-0.313839	95.5388	20.7361	33.9867	-0.663137	67.8762	-11.7488	28.3718	-7.82714	18.354	0.147919	-7.12376	64.2837	6.40061		-35.7715
207.5	14.6518	111.56	0.704005	23.4355	7.65909	6.54981	5.36251	24.2467	17.1676	68.0221	5.36251	42.9322	66.0429	139.097	2.7516	23.4355	31.9612	-0.287214	40.3572	-13.416	20.6233		-18.3998	-23.1663	-0.045165	96.5467	21.0087	32.2962	2.01852	68.2058	-11.6086	26.9472	-4.57402	19.2743	-0.118168	-7.48781	65.8261	4.05531		-31.714
212.5	10.1548	111.921	3.42955	27.1653	7.18101	7.4203	5.2181	26.0643	16.0698	69.9657	5.2181	41.8428	67.0871	142.514	2.59617	27.1653	32.9178	-4.44899	39.14	-14.0468	16.0075	-42.0965	-24.1226	-22.1612	-3.03377	97.686	21.3741	32.6903	2.1233	69.0922	-10.5548	28.2243	-8.7828	18.8596	0.315958	-7.53155	68.1165	6.64912		-31.9296
217.5	4.32143	112.299	2.66214	29.0054	10.7559	8.39183	5.43927	26.7772	17.037	68.0133	5.43927	41.4819	68.3912	146.793	2.42003	29.0054	30.9481	-3.73642	40.6269	-18.0214	16.1401	-45.5503	-22.4808	-22.9211	-4.69558	98.6056	20.9435	32.7127	3.24405	70.2149	-9.49961	29.3422	-7.13916	17.4647	0.371506	-6.15165	68.3133	5.4898	-65.2849	-28.5424
222.5	7.26852	111.607	1.22762	31.5042	13.3756	10.205	5.70529	29.2798	18.6948	64.5129	5.70529	42.0259	69.6843	150.312	2.68792	31.5042	30.0381	-2.53199	38.4462	-15.997	22.9047			-21.6656	-0.75136	99.6784	21.095	33.4668	2.81654	70.6162	-7.64053	29.1927	-6.29698	17.1165	0.718647	-6.5778	66.3062	4.3214	-59.048	-24.1278
227.5	11.8624	112.278	0.669059	31.9796	18.4237	12.916	4.70183	31.3185	19.146	61.3237	4.70183	42.0701	71.0658	153.917	2.74928	31.9796	25.3717	-2.28567	39.4798	-15.3129	25.5579		-33.1919		1.18461	100.414	20.8663	33.9744	3.49666	70.8482	-12.1147	28.0499	-3.76455	18.3214	0.827835	-6.17952	64.833	6.5279		-20.5524
232.5	15.3231	111.743	0.496829	34.4079	20.3384	13.0347	4.2837	33.3085	17.3374	59.647	4.2837	40.8868	72.3387	156.221	2.61098	34.4079	25.9448	-1.29862	35.5608	-16.3367	25.0051	-67.0316	-33.9448	-35.4498	2.95252	101.534	20.4805	34.5287	4.04519	70.4816	-11.5526	27.6003	-1.43258	18.6237	1.36464	-7.01538	67.128	6.40442		-19.9289
237.5	13.9702	112.818	2.75228	35.7544	16.0928	13.4359	5.46563	34.2034	16.5273	61.3895	5.46563	40.2095	74.1114	157.812	2.49774	35.7544	29.6046	-2.2313	36.4526	-17.184	21.2966	-66.9159	-28.2595	-35.0372	4.24979	102.704	20.1779	31.8141	3.00276	70.8799	-12.7397	26.3729	-12.2943	19.5919	0.650824	-6.8446	71.3634	8.6758	-69.8695	-19.1596
242.5	10.9619	111.985	3.60155	37.1392	18.8831	13.4616	6.51018	34.1296	16.0934	60.7104	6.51018	38.4316	75.5186	159.824	2.12316	37.1392	25.3961	-0.409092	36.2848	-13.8585	20.0685		-34.8868	-41.6661	5.04302	103.905	19.9417	34.513	2.83005	71.6871	-11.0268	26.9263	-12.3922	19.4563	0.303501	-7.08375	72.2134	10.9187	-72.4612	-19.3761
247.5	7.30952	111.734	-3.06732	36.9914	14.5609	13.4829	6.82396	32.9105	15.5524	56.2201	6.82396	36.7206	77.0636	160.162	1.35325	36.9914	23.1	1.97717	35.0526	-14.7102	16.9756	-65.5336		-36.1127	3.90634	104.917	19.4077	32.5563	4.64525	70.8015	-12.1369	26.5585	-22.5203	18.8471	0.191999	-7.81793	71.6682	10.9494		-22.7232
252.5	7.11508	110.698	-2.16967	35.3805	15.6284	16.5014	6.56302	33.2137	14.257	54.6285	6.56302	35.828	79.1189	163.261	0.882628	35.3805	25.1498	4.75143	35.7309	-10.8527	19.8514		-50.6659		11.6549	105.702	19.4524	33.2934	6.77446	71.5757	-12.577	29.4081	-19.8688	17.3406	0.311526	-6.57907	69.6936	8.34254	-70.7513	-24.2626
257.5	9.92965	110.027	-3.55307	35.9136	17.0085	19.8337	7.13361	33.1392	14.4629	49.7646	7.13361	33.9364	81.1419	165.904	0.341099	35.9136	24.6114	3.71303	36.0515	-8.95149	21.6007		-46.2707	-40.4243	18.5358	106.613	19.3529	32.1951	5.53593	72.3148	-8.01571	29.1582	-13.0575	19.2632	-0.436239	-6.18854	73.2037	9.69859		-30.3902
262.5	20.0179	111.897	-4.50979	34.6471	16.9563	23.2819	7.23862	32.9623	13.6749	49.0269	7.23862	32.8209	83.1562	168.16	0.603924	34.6471	21.21	4.96782	37.7658	-8.35226	18.7063	-78.3103		-35.0587	24.0016	107.6	19.203	32.5915	6.88552	73.409	-6.01844	29.9954	-6.70753	18.863	-0.770008	-6.14982	77.1456	12.7106	-71.9701	-27.1855
267.5	21.4435	110.734	-4.50671	35.4776	15.92	25.8601	8.20755	31.13	14.1402	46.1378	8.20755	31.6118	84.6053	169.689	0.077122	35.4776	21.5917	4.10614	37.5737	-7.38335	14.9575		-61.2615	-31.7247	30.2114	108.261	19.5808	32.2892	7.49363	74.1297	-6.0968	30.5654	-2.82374	18.1646	-0.6086	-6.11948	75.1573	15.7198	-70.1673	-27.9991
272.5	24.5012	109.776	-6.03609	33.2365	12.4743	27.8261	7.7943	32.669	13.3805	47.1603	7.7943	31.9918	86.0871	171.03	0.768694	33.2365	23.902	5.59746	38.7049	-9.81242	19.7819	-86.4167	-61.7356	-33.362	33.1073	108.848	19.6203	33.9635	8.62747	74.3489	-9.00315	31.3366	2.08157	16.573	0.363642	-3.75205	75.1758	13.6895	-72.759	-29.8425
277.5	31.987	107.791	-8.05526	32.2494	11.4425	29.9739	6.20768	32.8266	11.8822	50.4921	6.20768	31.5667	87.204	172.688	0.570735	32.2494	24.659	4.38334	40.3453	-11.8516	12.9999	-84.0328	-50.0344	-45.8596	37.4234	109.721	19.917	33.0251	8.00798	74.8666	-9.22298	32.6683	8.29952	15.8924	1.50219	-3.1706	74.7598	9.84921	-62.4627	-28.8796
282.5	35.7075	107.561	-9.62268	28.4067	7.54303	31.8434	5.83	31.4577	12.8032	51.1115	5.83	31.7413	88.2147	175.352	0.260183	28.4067	21.7509	3.10864	38.7604	-9.71003	10.5653	-80.7701	-42.8736	-46.1818	36.8323	110.593	20.1879	34.6594	9.7477	75.7823	-7.76978	29.8255	4.38715	17.9111	1.02116	-1.56915	74.0128	9.85344	-43.674	-28.7693
287.5	38.3558	107.074	-10.9072	26.8744	6.82514	32.8484	3.50224	28.1181	12.8095	52.8469	3.50224	30.4282	88.8921	178.756	-0.691431	26.8744	21.386	4.26525	39.1922	-11.9542	11.7559	-86.6281	-44.6713	-50.5634	42.0764	111.164	19.6321	34.5721	9.29582	75.3363	-5.48055	29.5126	10.0994	18.859	0.380251	-1.41257	73.6892	13.1474	-44.1164	-30.098
292.5	46.8643	103.139	-13.7873	24.9585	7.63124	32.8846	2.10982	27.192	12.4094	53.4966	2.10982	27.0863	89.7567	181.237	0.146205	24.9585	13.9889	2.46661	36.5395	-14.6135	9.538	-78.3018	-49.1134	-47.326	46.5113	111.721	19.622	35.4178	11.2723	74.7832	-2.08844	29.0369	9.33201	18.6	0.355946	-1.43271	73.9525	7.56616		-29.0491
297.5	51.9156	103.231	-12.7179	24.0783	8.55477	30.716	2.7368	27.3141	11.4348	52.0765	2.7368	24.9477	90.4126	183.793	1.1638	24.0783	14.9917	3.39306	34.6587	-15.0682	8.77622	-86.8592	-47.3527	-41.6731	44.1285	112.216	19.6005	36.5157	12.2951	75.4723	0.194237	30.7549	5.20286	17.6258	0.545331	-2.48111	72.6674	5.22269	-32.7936	-25.5551
302.5	55.0179	102.175	-13.6623	22.7249	10.4156	33.7406	2.92912	29.0218	9.66459	50.1058	2.92912	23.5403	91.5145	186.515	1.58641	22.7249	15.3265	0.987403	34.6494	-17.2838	4.50169	-87.0838	-35.4811	-38.5524	46.089	112.771	19.7422	36.4074	12.8712	75.1453	0.732246	27.9711	4.85967	18.6555	-0.526942	-2.6422	69.8604	6.15286		-25.5031
307.5	56.5551	100.79	-15.0082	20.2037	8.52252	34.5398	3.33062	29.6098	7.83859	46.7631	3.33062	23.7548	91.9597	188.63	1.66094	20.2037	13.9749	4.14207	33.5544	-18.6123	3.25348	-84.492	-28.3531	-29.5959	45.39	113.157	19.7889	37.7028	11.6679	75.0758	-1.9365	29.9666	2.93931	18.8007	0.282999	-4.19054	69.8749	3.83298	-29.5966	-20.877
312.5	52.7341	100.001	-13.2119	22.3272	9.71985	34.9785	3.25622	31.4357	5.80281	45.1258	3.25622	24.4759	92.8399	190.42	0.67286	22.3272	11.4952	2.53979	31.5603	-17.2909	1.1264	-84.749			43.3653	113.783	19.9922	39.2976	11.4896	75.1503	-3.08627	28.3077	-0.578297	18.7932	-0.644559	-4.81881	68.8618	1.50782	-27.2568	-19.3636
317.5	49.9167	98.9688	-12.9115	24.7744	7.41083	35.5493	3.29955	32.8572	6.34545	39.9834	3.29955	25.4986	93.4681	192.396	1.14151	24.7744	11.971	1.94894	29.1326	-16.461	-0.086032	-74.8699	-40.0124	-38.8491	43.6134	114.532	19.9675	40.1132	11.8261	75.9126	-0.863731	29.4074	1.67251	17.6234	-0.09749	-4.28177	69.4561	1.96123		-19.9497
322.5	51.2	99.6103	-14.0417	28.3374	3.44796	35.4802	2.4045	32.8368	6.55118	39.8609	2.4045	26.8116	94.1425	194.163	1.09867	28.3374	9.64423	1.77927	27.7508	-17.2166	4.08407	-53.8886	-35.4603	-40.8284	43.9682	115.15	19.7596	39.8436	12.8707	76.0538	-1.70975	29.8292	3.92331	17.5735	-0.409617	-4.04035	70.6161	1.92185		-22.424
327.5	55	99.0925	-12.369	33.1756	2.35801	34.5366	2.11695	32.2572	9.88431	39.392	2.11695	26.6957	95.7561	196.219	0.770368	33.1756	6.54141	1.34854	26.0204	-18.6525	0.347851		-23.823	-41.25	45.9385	116.115	19.8349	41.6015	10.8103	77.0717	-2.37224	29.1773	0.405707	16.2228	0.661621	-4.73377	67.7795	-0.284076		-21.6639
332.5	54.0179	99.692	-15.9117	36.1528	0.434894	34.8256	1.5245	31.4232	11.1044	41.5859	1.5245	24.7619	97.3576	198.917	0.410016	36.1528	7.02254	-0.309353	24.1144	-22.7304	0.805911	-50.3618	-16.6403	-32.0572	50.1433	116.986	19.9991	40.3088	10.3411	77.0916	-1.51666	28.617	-1.51466	17.347	0.068203	-4.86956	66.7922	-1.49503	-43.7961	-22.6831
337.5	52.4354	97.5951	-19.0838	37.3802	0.110348	32.4093	2.17022	31.2653	12.1135	42.1446	2.17022	23.3104	98.7691	202.351	0.151964	37.3802	4.40651	-1.80181	23.8304	-24.623	7.54491	-56.9094	-14.0938	-29.1047	53.2336	117.92	19.8283	42.1835	10.5059	77.2855	-1.21517	24.7086	-1.85785	15.6243	0.016279	-4.60355	67.7195	1.2646	-41.7095	-24.9362
342.5	48.6488	97.3412	-18.0922	39.0306	4.66812	33.7271	2.60452	29.9472	12.9406	40.2431	2.60452	22.5108	99.953	203.824	-0.282923	39.0306	-0.715487	-2.1723	21.7697	-22.9037	14.1804	-51.6205	-14.9489	-28.3235	51.2507	118.462	19.5755	41.0459	10.6256	77.1127	1.07203	22.3788	-5.98699	14.9802	-0.087652	-4.61616	67.7038	3.2699	-42.6065	-26.7833
347.5	47.7302	95.3164	-19.0948	41.2606	7.96456	33.9561	2.16351	30.3944	13.2774	39.8561	2.16351	19.8286	101.052	204.84	-0.60747	41.2606	-1.39267	-4.60878	21.8849	-24.5264	5.39431	-59.5219	-1.21893	-23.5827	48.776	119.046	19.2883	42.2653	10.5322	76.422	1.19258	22.1218	-7.23105	15.4916	-0.161754	-4.37834	64.8836	3.70626	-37.0663	-27.3025
352.5	46.2579	94.9589	-18.7824	44.5885	10.2459	32.9374	1.65411	31.6949	15.6744	40.282	1.65411	17.5812	102.389	205.501	-0.362612	44.5885	-8.69585	-5.83796	19.6679	-24.2963	7.71759	-52.2265		-12.7301	48.937	119.433	19.0912	41.9348	9.68193	76.7251	0.590867	22.7311	-2.1127	14.922	0.000196	-4.71097	65.3057	5.99465	-20.4354	-27.9712
357.5	42.0714	93.3227	-18.8782	46.7007	11.1166	29.6765	2.03712	34.9205	16.6291	40.142	2.03712	16.381	103.281	206.099	-0.360155	46.7007	-9.89936	-7.79132	18.1821	-22.9738	9.33616	-50.1103	4.37337	-8.44863	49.8195	120.024	18.928	41.882	10.9995	76.5653	-1.83961	20.2993	-4.9545	14.1877	-1.49985	-6.17668	65.9766	5.0864	2.06235	-26.2691
362.5	39.8185	92.6886	-16.6863	48.1829	11.0443	28.801	2.89246	39.4769	17.2148	39.7844	2.89246	15.8451	104.312	206.646	-0.57976	48.1829	-10.3635	-5.96423	17.112	-23.6473	6.36959	-49.5224	7.63887		47.9366	120.457	18.4658	40.8252	11.1678	75.9167	-10.3649	19.8873	0.56553	13.7382	-2.82174	-6.83821	65.708	7.73424	7.81802	-27.0057
367.5	35.9003	90.1801	-14.6684	49.2081	14.5646	26.9355	1.86862	42.6475	17.0403	41.1754	1.86862	15.6835	105.244	207.298	-0.406137	49.2081	-13.4475	-6.41003	16.4964	-22.5944	6.61723	-47.7594	4.29371	-11.8761	50.2846	120.677	17.5864	41.9848	10.7629	76.3459	-10.6784	20.8794	6.12221	13.6743	-3.22183	-8.48604	63.8621	6.3987	14.9491	-24.6358
372.5	39.9325	87.1016	-19.8076	48.1879	15.0073	25.9154	0.479806	44.767	15.9927	41.5958	0.479806	18.4038	105.791	208.735	-1.08416	48.1879	-16.9963	-6.40598	15.9684	-24.7398	12.5692	-56.0207	12.4189	-11.8574	44.1761	120.868	17.0992	40.3314	10.6318	75.4551	-8.68303	20.9461	9.16015	12.4999	-2.70706	-9.67096	63.8049	7.64254	20.4364	-20.6484
377.5	38.9673	86.2111	-21.4049	49.0339	16.613	24.4674	-0.612896	46.3775	17.2013	40.9466	-0.612896	18.9196	105.832	210.356	-1.30439	49.0339	-18.3686	-7.91235	15.2584	-25.0529	8.2245	-51.4795	11.643		45.408	120.99	16.6674	40.6901	10.1547	75.0722	-8.3881	21.9503	16.4025	12.4948	-1.46237	-9.654	62.7131	7.35285	19.5393	-17.3971
382.5	33.0298	86.1324	-19.4024	48.3307	17.0193	23.2889	-0.809903	48.0673	17.2031	36.711	-0.809903	17.9599	105.655	211.093	-1.24305	48.3307	-19.2619	-4.76462	13.4107	-28.0961	6.79599	-50.6737		-25.4633	46.8668	121.288	16.7787	40.8805	10.4961	73.8604	-7.65439	20.2024	23.2138	11.4365	0.053087	-10.7724	62.6366	4.78726	16.9477	-20.7506
387.5	34.3585	84.7299	-19.9975	47.2236	16.9697	23.6058	0.406409	48.276	18.0377	35.3417	0.406409	16.0857	106.293	211.864	-0.919288	47.2236	-21.3116	-2.98414	12.1015	-26.9827	11.8824	-48.9841	-3.81913	-30.7573	45.5284	121.515	17.0133	39.3485	10.379	74.0933	-7.35644	20.2463	25.8653	11.7215	-0.332145	-10.6123	62.6594	5.73471	18.7504	-18.9902
392.5	36.4385	81.5948	-19.2818	47.8933	17.9517	23.451	1.28728	48.2015	18.4811	31.5933	1.28728	16.456	106.028	211.701	0.812631	47.8933	-22.7908	-2.08643	10.4586	-29.623	12.3208	-48.8319		-24.9205	44.2695	121.453	16.5206	39.8045	11.8507	73.2999	-5.41337	16.3869	15.7372	10.1891	0.554714	-10.913	63.2003	9.51486		-16.7132
397.5	38.5253	76.7244	-22.8517	46.719	19.4927	21.9649	4.15604	45.9075	18.7492	31.2765	4.15604	14.3064	106	211.577	0.360794	46.719	-22.0676	-1.38967	9.48695	-28.7715	2.00748	-37.9353	-3.35226	-16.1442	46.8046	121.487	16.3038	41.1783	13.7715	72.3504	-4.68064	12.7793	15.6393	9.19614	0.275416	-11.005	63.855	9.36705		-16.2872
402.5	48.9783	75.0326	-20.7907	45.2584	19.8303	18.9264	5.89203	44.5635	17.9284	29.395	5.89203	9.60231	105.383	212.385	-0.459621	45.2584	-27.6582	-0.171163	8.45519	-33.0245	3.94176	-35.6981		-8.22306	51.705	121.523	16.2535	41.6102	12.8331	70.99	-6.36339	10.4657	4.77759	7.40066	-0.019952	-11.4457	61.4441	6.91018	1.1328	-17.6393
407.5	55.0565	71.2315	-19.5216	45.3129	21.8918	18.1308	6.64782	44.4867	17.2899	33.2379	6.64782	5.90659	104.468	214.104	-1.27123	45.3129	-28.2022	2.03003	9.12975	-32.2145	9.11237	-21.5852	-9.52153	-3.36015	52.0029	121.829	15.7335	41.4168	12.9237	69.6254	-9.59938	9.9231	7.10956	7.92361	-0.741528	-10.5998	61.6728	8.0263		-18.6415
412.5	52.3175	70.7839	-18.9876	45.2343	19.0222	16.0538	5.11242	45.3997	18.5304	36.4424	5.11242	2.6671	103.795	215.876	-1.67673	45.2343	-30.2086	2.22004	7.53366	-35.0008	7.07575	-12.9176	-7.19647	-1.21752	46.8043	121.973	15.2426	40.2689	13.5517	68.6984	-6.41338	7.6759	9.642	6.79347	-0.337992	-10.2817	61.0818	7.82693	-6.39543	-21.905
417.5	54.6	69.004	-19.4516	46.9245	18.2872	13.6574	4.16072	47.9507	19.8245	34.6769	4.16072	-1.25549	102.737	217.095	-1.52692	46.9245	-30.143	3.1217	5.63109	-35.4044	12.1532	-7.70488		4.69604	51.4697	122.314	14.8897	41.4515	13.6291	68.7265	-3.43895	3.32834	10.4842	7.72439	0.52354	-10.6606	59.7661	5.79422		-21.9753
422.5	54.9738	65.1015	-18.4013	49.3963	17.6978	13.2695	2.3622	49.2542	21.0872	32.2461	2.3622	-2.10162	102.438	218.869	-2.97989	49.3963	-27.3601	4.20911	4.26751	-34.3705	19.1426		-16.3468	5.03098	46.5004	122.413	14.3008	39.4211	13.6714	67.4115	-3.91061	4.17555	12.1278	7.97321	-0.21196	-9.90736	60.485	6.88344	-15.969	-17.1324
427.5	54.6048	65.4185	-16.4479	51.6608	19.2652	11.5958	1.81289	48.6261	22.9279	28.0023	1.81289	-0.48954	102.005	219.681	-3.04993	51.6608	-26.7736	8.00863	2.54309	-29.3202	18.1496	-5.7311	-14.3934	-0.154901	45.3053	122.624	14.1505	37.3955	13.6901	66.5935	-5.10886	3.46936	7.24606	7.8654	-0.413884	-10.6919	58.3236	5.81148		-18.3899
432.5	52.4226	65.995	-16.2632	53.7582	15.6801	11.8833	2.15718	48.8538	21.7183	25.1597	2.15718	0.118589	102.613	220.688	-3.71823	53.7582	-25.0149	7.06291	2.95536	-27.3266	15.044	2.61164	-12.3563	3.40162	47.5859	122.668	13.5369	36.8129	13.0623	65.7277	-5.39699	3.94757	10.6954	6.47503	-1.06786	-11.9491	53.7705	6.53025	-21.6254	-19.205
437.5	51.4524	66.4483	-16.9643	52.0451	13.4019	12.662	2.915	50.2599	20.239	24.5417	2.915	-0.937522	103.091	222.007	-3.63153	52.0451	-26.5626	6.91209	2.60777	-29.8957	15.6695	8.75822	-19.8032	5.4406	40.9978	123.027	13.1488	35.5934	13.0722	64.1192	-5.19065	3.48009	10.9512	7.6708	-0.91841	-12.0118	54.8803	9.27321		-19.0527
442.5	50.5218	64.1517	-17.1164	49.0907	13.1017	11.9876	3.57798	52.6333	18.4136	27.3834	3.57798	-1.82552	103.783	222.918	-3.96056	49.0907	-27.7673	6.38736	0.263863	-28.2457	13.2442	16.1069	-23.8923	9.94265	41.6484	123.01	12.1121	35.4164	12.7419	63.432	-5.84393	-0.237234	6.91735	7.41226	-0.337419	-11.6397	57.7937	6.41998		-18.1491
447.5	51.5489	62.123	-17.7287	47.364	11.5609	11.3447	6.51986	54.2073	16.5423	30.6686	6.51986	-1.90516	104.01	224.131	-3.51172	47.364	-25.2715	7.58097	-0.299672	-25.3754	15.7113	15.5243	-24.8702	13.5625	46.1611	122.933	11.7125	33.4628	11.1707	62.3806	-4.31891	-2.04597	15.0905	6.99841	-1.09374	-11.6039	57.8455	5.03857	-44.1642	-15.7117
452.5	54.0976	60.0626	-15.5203	46.5923	12.5564	11.2886	8.26513	53.9247	15.8213	34.2691	8.26513	-1.81677	104.077	225.598	-4.27732	46.5923	-28.9145	7.12753	1.44312	-24.3349	19.9279	6.65201	-17.6947	8.83345	45.6426	123.101	11.4549	29.7821	11.1766	61.8547	-2.26219	-2.367	21.1775	7.11055	-1.18085	-10.2311	53.386	7.40887		-17.2827
457.5	47.756	58.2776	-16.0964	47.5196	7.58355	9.49266	8.47994	53.3619	15.4202	34.7198	8.47994	-5.64086	104.611	225.927	-4.2483	47.5196	-27.1327	5.18537	-1.75615	-25.9655	21.624	5.16115	-10.7326	16.3663	47.1064	123.33	11.2316	26.7542	11.5279	61.3694	-3.67785	-3.73135	28.7979	7.54223	0.251136	-10.0592	48.5545	7.7203	-53.8495	-13.9034
462.5	44.9325	55.4612	-18.301	45.2873	4.7881	8.23364	8.3409	52.1344	17.3554	33.959	8.3409	-7.36829	105.679	225.31	-4.71512	45.2873	-27.687	4.09812	-2.17555	-24.532	17.8874		-10.4927	23.2977	45.1447	123.336	11.0751	25.4133	11.2615	60.0976	-3.74791	-3.88212	31.3886	8.21271	1.00096	-9.41286	49.6679	8.29722	-44.9799	-15.1198
467.5	39.0357	53.4025	-15.5608	43.0357	4.408	6.54673	7.97729	53.7014	17.1034	31.399	7.97729	-9.57836	106.281	224.775	-4.68944	43.0357	-27.3109	2.19669	-2.3362	-23.1004	19.0726	1.45289	-12.4752	24.2225	47.0303	123.555	11.0642	24.9047	11.9257	57.9279	-4.13255	-3.87161	33.7223	8.21836	1.13291	-9.18084	48.0873	8.14062	-43.1497	-15.0583
472.5	30.9762	52.1278	-16.713	41.2287	0.019323	8.32747	8.45182	52.9214	17.5638	28.7074	8.45182	-11.6476	106.303	224.889	-3.90569	41.2287	-33.1736	1.48268	-2.6061	-21.9478	20.1528	9.70789	-12.7771	26.0559	47.9589	123.44	10.6639	24.882	12.8302	56.8665	-6.10585	-4.28974	28.6864	7.06374	-0.773303	-8.44556	51.9159	7.96306	-32.0931	-16.859
477.5	24.6726	48.4441	-17.0527	38.8614	1.30294	8.94322	10.3604	50.0346	16.9219	22.5451	10.3604	-10.1226	106.799	227.168	-3.50649	38.8614	-33.0689	-0.295178	-4.51675	-20.4829	20.7256	10.0062	-13.5324	27.4337	45.229	124.005	10.2127	22.862	13.7627	57.6144	-2.31462	-3.37055	29.192	7.49327	-0.477887	-8.02255	55.3108	6.74334		-17.4675
482.5	18.4048	46.0417	-14.9214	36.776	1.95028	10.2415	11.5111	48.0112	15.588	23.502	11.5111	-9.86597	106.632	226.72	-3.35456	36.776	-29.8876	-1.1993	-6.43671	-20.1112	6.41437	9.99368		13.5165	50.1955	124.6	9.37611	21.6724	13.286	56.3176	-2.78442	-7.08596		7.8313	-0.393203	-8.18424	53.6877	7.2719		-17.564
487.5		42.7833	-12.1675	33.6422	1.15139	9.63115	11.9198	46.7453	16.4142	23.2816	11.9198	-9.80998	106.864	226.59	-3.67159	33.6422	-29.5652	-1.5484	-8.00027	-19.8293	7.63669	13.082		16.5337	48.1433	124.883	8.9141	21.9764	13.7948	56.271	-3.68364	-6.90874	20.4943	7.87648	-0.898662	-8.26312	54.0149	5.39437	-49.3995	-18.2662
492.5	0.376984	40.715	-7.37277	31.0743	1.52246	9.24511	10.8498	46.6208	15.0234	24.3824	10.8498	-7.43882	106.386	225.517	-4.67862	31.0743	-30.0762	-1.15251	-8.39157	-21.833	8.66435	17.4231	-30.1173	15.6316	45.4248	125.454	8.18966	21.2787	14.1508	55.8885	-3.48198	-7.48162	28.1455	7.23095	-0.045004	-7.49018	53.0841	2.47445		-18.3206
497.5	-0.0833333	38.3731	-6.9447	31.039	-1.04672	9.19307	12.0899	45.8532	14.2184	26.0434	12.0899	-6.92237	106.095	225.015	-5.27591	31.039	-27.8961	-3.75591	-8.47619	-21.2414	8.17714	26.596	-26.1573	18.7591	46.7084	125.803	7.99366	19.0795	14.1409	55.2399	-4.11118	-7.30096	26.8179	7.15622	-0.992061	-7.0044	52.7103	2.32134	-53.6158	-19.3597
502.5	-3.20536	36.0139	-10.9975	28.5734	2.11697	8.37301	12.5555	47.1606	13.228	28.843	12.5555	-5.74001	105.63	225.133	-4.83812	28.5734	-27.6953	-1.8262	-9.12154	-17.4518	13.9276	21.9474		23.8568	47.3296	126.228	7.58149	18.694	13.7642	53.452	-5.47313	-9.41091	27.9658	7.81542	-0.82382	-7.72152	53.5491	0.197827		-17.0173
507.5	-6.40873	34.0129	-8.58049	26.8139	3.39901	9.34119	12.5551	45.6191	12.7487	29.9539	12.5551	-6.0858	105.237	224.804	-4.98823	26.8139	-26.0366	-1.85643	-11.602	-17.298	15.6397	23.4229	-35.4661	20.2754	53.3945	126.661	7.11479	15.7977	14.4123	53.4772	-5.7824	-11.4705	23.0668	7.28111	0.078513	-6.36263	56.8215	0.408018		-19.9099
512.5	-10.8024	31.837	-4.95682	26.0659	4.51347	11.4541	13.8633	46.0199	11.3711	31.9293	13.8633	-7.94416	104.814	224.23	-4.5843	26.0659	-26.39	-2.3977	-11.8506	-16.5832	13.4343	28.3156	-33.04	17.6862	50.5702	127.326	6.3713	17.7523	15.6206	53.0819	-5.94289	-16.0569	23.0283	8.78076	0.14823	-5.7829	57.8503	1.13326	-64.5795	-17.1375
517.5	-7.6619	30.9391	-6.04935	26.2593	6.36744	12.1589	13.7694	45.5204	12.1931	30.9216	13.7694	-9.74135	104.781	223.858	-5.1068	26.2593	-25.0608	-3.14434	-14.2526	-14.065	18.8188		-29.8216	17.1391	49.5268	127.805	6.23626	16.781	15.6724	51.9268	-3.68745	-17.296	22.6334	10.714	1.98035	-5.6492	52.3293	2.5555	-51.0771	-9.89816
522.5	-3.86905	28.0338	-7.97338	29.1004	9.58744	12.3537	13.6557	47.1853	11.6004	30.9811	13.6557	-12.1697	104.974	224.297	-4.88019	29.1004	-20.8946	-2.79959	-15.0369	-13.8681		25.7122		12.9618	52.1582	128.509	6.10834	16.7893	15.9198	52.2404	-3.83653	-20.8435	20.0816	11.8611	1.1973	-5.71037	51.7391	2.26818	-42.4386	-10.6343
527.5	-4.13095	25.2648	-9.67949	32.537	9.38877	14.528	15.8046	48.1098	8.52188	32.0009	15.8046	-12.5335	104.796	223.75	-4.93623	32.537	-18.6363	-3.38147	-16.0016	-11.3459	15.7995	25.5355	-44.1757	16.4352	55.2988	129.109	6.09214	15.6327	16.0074	51.7743	-2.17674	-25.0613	13.4331	12.0233	1.1355	-5.97732	44.6866	6.43907	-28.3511	-11.4286
532.5	1.30688	26.135	-9.52905	34.4745	11.6261	12.8034	17.105	48.1965	7.02154	32.9325	17.105	-11.1709	104.682	223.236	-4.14304	34.4745	-21.1191	-5.5868	-16.1844	-12.3856	13.9324	29.204	-40.7886	19.6816	52.3556	129.591	5.64053	16.5248	16.0685	51.0391	-2.00045	-26.237	12.0667	11.7717	-0.187085	-6.10986	45.9853	10.3165	-22.5114	-10.0567
537.5	2.27778	27.3942	-6.63171	36.3892	10.0432	13.0846	18.5262	48.3354	4.81281	29.9577	18.5262	-8.59365	104.898	223.671	-4.0686	36.3892	-18.2824	-3.70229	-17.2971	-12.1017	20.8048	20.8606		21.7774	46.3845	130.204	4.97029	14.6629	15.2229	52.1138	-3.25087	-24.3248	8.97542	12.1593	0.240674	-4.20735	47.1472	4.17612	-8.90795	-10.2981
542.5	-2.84821	26.6582	-7.23513	38.0561	14.282	13.3403	19.4314	49.4966	3.43652	31.5521	19.4314	-6.8899	104.234	223.826	-5.27117	38.0561	-19.6243	-4.51946	-18.3946	-7.60402	22.7155	16.3516	-51.2215	21.9203	48.192	130.584	4.59387	12.0374	15.2025	52.4833	-5.67488	-26.1643	10.8651	13.0172	0.621572	-3.01985	45.5571	5.79887	1.60562	-12.115
547.5	-3.73611	24.765	-8.67632	37.9399	13.168	12.0213	18.8093	48.554	3.91755	30.3792	18.8093	-5.70183	104.018	223.414	-6.06311	37.9399	-18.8866	-3.54601	-21.1934	-8.12888	19.5051		-51.109	20.0507	53.1277	130.778	4.42579	9.55907	15.3986	52.5489	-6.76523	-27.9175	6.64182	15.8628	-0.368618	-2.60077	43.6673	2.50105	3.22095	-10.7127
552.5	-2.58929	25.5533	-4.49476	36.6645	15.0497	13.332	19.4491	48.2318	3.00553	30.6045	19.4491	-3.83034	103.676	222.655	-5.445	36.6645	-16.9332	-4.50777	-20.8913	-5.19597	24.8892	13.4253	-45.5872	17.7111	50.1468	130.938	4.17562	8.04266	14.9825	51.7748	-4.40383	-30.4829	11.9759	16.4936	-0.459621	-2.30979	42.2806	-0.79556	5.30759	-14.917
557.5	-0.923809	25.2006	-7.93155	34.4307	20.3227	16.8329	18.317	47.1076	3.04937	28.8815	18.317	-2.88717	102.942	221.403	-3.57999	34.4307	-10.2082	-2.42756	-23.5928	-2.54914	31.1591		-51.7269	7.43004	47.1046	131.797	4.23825	7.38524	13.6235	51.8747	-3.7087	-30.0431	19.0805	16.478	-0.38606	-3.53977	40.2453	-0.152539	8.00108	-16.2335
562.5	-0.259259	24.265	-10.372	36.0627	23.1178	17.5072	17.9876	46.7888	3.61981	26.9757	17.9876	-1.69734	102.709	220.57	-2.22164	36.0627	-9.11841	-0.329818	-22.9973	0.029746	31.1731	6.34525	-56.2826	9.71691	47.6071	132.161	3.69823	4.99966	13.6633	51.2682	-2.83409	-30.8173	23.8963	17.4117	0.839799	-3.1539	39.6263	3.26972	10.8814	-16.6769
567.5	1.40873	22.2474	-12.1611	36.8828	25.2697	18.2913	18.3108	47.2281	4.01645	26.3872	18.3108	-1.9652	102.068	220.62	-0.573337	36.8828	-6.438	2.35246	-24.5972	0.084127	24.8591	9.00873		13.9533	47.6211	132.731	3.48094	5.51704	13.1625	50.7913	-2.49714	-31.3323	16.1343	18.6772	1.12529	-3.14414	34.6381	0.367627	14.2938	-18.642
572.5	0.304762	19.6284	-12.7409	38.6468	29.2246	18.817	17.4602	49.6866	4.53318	30.1697	17.4602	-3.63055	101.682	219.807	-0.204817	38.6468	1.00191	2.43851	-26.2025	-0.169886	23.2154	14.9684	-69.934		50.2975	133.451	3.11054	4.54737	11.8397	49.9887	-1.27716	-33.1433	14.9429	19.6808	-0.094745	-3.71472	35.2403	-0.288533	12.538	-21.6888
577.5	4.89683	19.3233	-10.4591	39.9438	26.4682	17.1619	18.9444	51.4282	3.16869	29.2121	18.9444	-4.23264	101.435	218.635	-0.563712	39.9438	4.08799	2.36035	-28.2122	2.38814	27.5131		-71.0269		46.2327	134.109	3.04629	3.52861	10.3792	49.9912	-1.70825	-34.2465	16.1225	20.2852	-0.687259	-4.86101	34.0491	-0.919377		-21.2216
582.5	-1.30159	18.5758	-12.2645	37.0886	29.4721	15.7651	19.8661	52.8172	0.034679	32.2515	19.8661	-4.66592	101.097	217.534	-1.13165	37.0886	3.78108	3.02916	-29.7658	4.35712	27.4922		-68.6645		45.1641	134.429	2.32809	3.20068	10.7146	48.8288	-1.91582	-37.1775	10.6343	20.6503	-0.675229	-5.02247	32.9894	-1.62722	1.37764	-23.2189
587.5	-3.00794	16.8069	-13.8444	38.3998	24.6464	14.8441	18.9742	53.027	-1.54178	30.9223	18.9742	-3.6344	100.739	216.418	-0.568469	38.3998	2.22665	3.34527	-31.9358	3.72478	26.1438	-5.3486		-25.0887	52.297	134.758	1.36569	2.77299	10.26	47.677	-3.78673	-38.3809	5.79903	23.0795	-0.290354	-3.71107	33.395	-1.80458	8.4644	-21.6506
592.5	-1.70635	14.1731	-13.0791	38.768	24.0869	15.421	17.4012	54.6906	-1.92685	30.614	17.4012	-4.2298	99.757	215.915	0.339281	38.768	1.23915	5.50397	-34.1076	2.85245	34.1736	-6.85196		-20.3315	51.381	135.155	1.23532	0.456876	10.2481	47.5232	-3.71994	-35.3251	7.04192	23.9807	0.413935	-4.30192	29.3334	-4.43924	2.76579	-19.1453
597.5	2.38757	12.3941	-11.3786	39.079	22.0428	15.8332	17.3276	53.6296	-2.05731	30.9644	17.3276	-4.84628	98.398	215.357	0.50102	39.079	6.5768	0.721666	-34.1035	3.98666	34.1801	2.08873	-78.8186	-22.1083	52.1383	135.358	1.24113	1.91582	8.17244	46.8735	-2.6891	-35.3244	5.51905	23.1841	-0.08443	-4.0389	32.9406	-3.20769	9.85256	-16.2375
602.5	4.67857	10.6366	-14.4109	40.0171	22.951	16.8115	17.0851	52.9708	-2.57585	28.6771	17.0851	-3.74247	97.6734	214.472	0.205432	40.0171	7.38798	1.75844	-34.8484	7.39999	29.7386		-74.2183	-17.485	50.4015	135.809	1.21589	-1.30923	7.90508	46.4418	-2.61604	-36.72	8.276	23.2809	-0.533173	-4.40179	26.8327	-0.654942		-10.8909
607.5	7.74048	9.54411	-16.3121	39.7817	21.1724	15.7835	15.4347	52.6722	-3.18454	29.1585	15.4347	-3.33261	96.6992	214.218	-0.40466	39.7817	9.07446	3.0477	-37.8351	10.2432	32.1994		-71.5915	-19.0204	55.783	135.657	1.45797	0.342673	7.40468	46.2275	0.190192	-36.5183	7.45935	24.5331	-1.40312	-3.91128	26.0294	3.16666	-1.3078	-10.6485
612.5	4.0119	6.24551	-15.0796	40.4095	25.9684	14.8559	13.9606	51.3542	-5.10866	27.7137	13.9606	-5.28375	95.9062	214.27	0.433489	40.4095	9.95473	4.32584	-38.0506	7.3727	26.3892	-2.43178	-76.4118	-16.4099	57.6033	135.853	1.34203	-2.89023	6.71949	45.6563	2.64363	-37.88	-1.83699	25.8105	-0.844046	-2.30919	26.6898	4.49699	-3.06361	-9.733
617.5	-3.4881	5.12082	-10.02	39.5112	27.8715	15.4658	12.8129	51.4905	-5.86045	24.7414	12.8129	-5.65635	95.0546	214.002	0.455946	39.5112	13.1799	2.37755	-39.352	9.04111	27.4446		-75.8704	-19.7682	55.3515	136.212	1.57904	-2.97913	6.32015	44.698	-1.36794	-39.3498	-2.17542	25.0871	-1.02126	-3.57695	26.9662	2.26184	0.348798	-7.77754
622.5	-1.1369	3.74212	-7.70509	39.2384	31.3201	14.136	12.6185	49.7547	-7.13484	26.2554	12.6185	-7.29712	94.1872	213.556	0.734055	39.2384	11.8759	4.19477	-39.1715	7.86128	30.9589	-9.93078	-77.4733	-20.7867	56.2693	136.261	1.98341	-3.0173	5.87389	43.166	-4.34322	-40.6123	-2.08976	24.5728	-2.43916	-3.83225	27.2457	2.55217	3.22911	-5.41736
627.5	3.68537	1.3912	-7.50245	38.3405	29.4002	12.3139	11.9543	47.4259	-8.53568	22.3119	11.9543	-8.28398	92.5479	212.827	0.181408	38.3405	12.1383	5.7119	-37.1113	7.7276	34.4902	-9.65395	-71.3849	-27.9109	57.5487	136.268	1.75717	-4.67005	6.19577	42.9159	-3.64105	-39.1823	-1.59169	23.9173	-2.93215	-4.9237	27.8738	4.13315	5.92261	-7.92962
632.5	1.60317	0.484679	-10.6699	38.3126	26.8475	11.5192	10.0705	44.5968	-10.9968	20.2308	10.0705	-11.43	90.5166	210.5	0.278313	38.3126	19.5318	8.19898	-37.4701	7.79788	21.2242	-1.51795	-65.9943	-27.348	54.466	136.123	1.24606	-5.06606	5.38431	42.6424	-0.972422	-40.5831	2.69687	23.0474	-2.46335	-5.64686	27.4041	3.24145	8.00925	-8.22945
637.5	-2.52083	1.61018	-7.92149	38.6394	30.9906	9.95776	8.73392	43.9579	-11.7348	17.8742	8.73392	-11.4768	88.8609	209.779	-0.044859	38.6394	22.2487	9.57448	-36.3746	9.59383	23.8099	-0.533583	-62.0267	-30.0102	52.6049	135.824	1.50516	-4.49537	5.21543	41.0595	-2.65568	-43.0474		22.247	-1.65761	-7.58785	25.4288	1.30302	9.62458	-12.227
642.5	-8.34524	1.43889	-5.84431	36.0702	29.9077	8.93504	7.91007	44.1457	-11.2834	17.6094	7.91007	-10.0156	86.9911	208.187	-0.813977	36.0702	19.5153	9.68385	-34.9822	4.18494	24.4516	-0.117573	-65.2534	-22.5428	51.5795	135.737	1.20319	-7.24356	6.7152	40.3231	-5.02701	-44.005		22.7669	-1.44451	-8.84764	29.1342	-1.72534	20.1381	-10.2584
647.5	-7.47024	2.50467	-12.2761	35.042	27.713	9.98663	5.49367	43.5831	-10.226	20.4548	5.49367	-8.11948	84.9888	206.592	-0.802554	35.042	20.7573	8.85299	-34.8269	5.63394	23.9825	4.48193	-58.4876		53.0469	135.684	0.890445	-8.16366	6.67388	39.4892	-5.82568	-43.7467		24.0007	-1.68936	-9.09227	33.0718	-0.11763	35.1817	-9.39157
652.5	-8.60317	2.45118	-10.085	33.4593	26.3193	8.55454	4.55805	42.9013	-8.48579	20.2842	4.55805	-5.7858	83.3801	204.689	-0.248703	33.4593	20.1236	7.18574	-34.7661	7.88575	24.5148	4.39065	-57.422	-29.7958	51.0082	135.458	0.545579	-9.80373	4.24468	38.5562	-4.37349	-43.2221		22.4467	-0.503228	-8.5275	30.73	-1.21662	42.5407	-10.8477
657.5	-12.35	5.65346	-7.61488	31.2167	28.9355	7.07905	4.61903	43.079	-8.98206	20.4061	4.61903	-4.50029	82.115	203.094	0.241188	31.2167	20.7324	8.29489	-36.453	7.55862	16.3048		-58.6154	-28.4915	47.9348	134.945	0.511452	-12.5962	6.21856	37.8106	-7.72917	-41.2924		21.6832	0.107722	-7.92045	30.886	-2.16849	53.6688	-7.82125
662.5	-7.83466	6.48087	-4.06449	29.1501	29.4479	5.54173	3.59228	43.8777	-9.78497	20.3678	3.59228	-2.56525	81.0479	201.706	0.188082	29.1501	23.1878	5.48459	-34.8548	6.68734	17.0148		-64.0679	-28.0287	51.176	134.682	0.308922	-14.791	6.85515	37.9581	-8.69023	-39.7403		22.1636	1.2301	-6.74025	24.606	-2.28605	62.3073	-7.61799
667.5	-5.47222	8.06303	-2.01984	26.8744	29.0745	3.16213	3.13776	44.4158	-9.18714	17.3511	3.13776	-0.318026	79.4143	199.914	0.312025	26.8744	24.4519	7.18328	-38.3301	4.66786	14.5557		-65.9279	-23.3916	50.6896	134.625	0.480595	-15.8009	6.48112	37.2864	-6.25608	-40.2054		22.8128	0.387023	-5.4693	22.4903	-4.92993	75.8097	-3.53072
672.5	-2.73677	7.12285	-3.27609	22.7752	27.3034	-1.1584	1.38462	44.361	-9.69018	15.7617	1.38462	0.141875	77.6871	199.75	-0.751478	22.7752	27.8285	8.02068	-38.2107	5.96394	14.487	-24.404	-63.5003	-18.1236	46.1998	134.564	0.649371	-15.8611	6.42613	36.1674	-5.40604	-39.4589		21.3961	-0.147265	-6.93862	22.3318	-6.07365		2.2894
677.5	5.40568	7.95534	-1.86935	20.7493	28.508	-3.8014	0.024182	43.8142	-9.23366	17.2271	0.024182	0.226758	76.4277	197.156	-0.784226	20.7493	26.3392	8.33558	-39.0229	8.68703	18.5833	-29.6776	-60.2998	-21.9417	41.3865	134.051	0.955318	-16.1133	7.57137	34.5077	-6.43544	-39.1441		20.6485	-0.427032	-6.45155	26.1441	-3.18371		3.69894
682.5	11.9137	8.97814	-1.81441	18.8081	28.563	-5.9973	1.16508	41.6671	-8.42236	19.7775	1.16508	1.9874	75.6415	196.251	-0.273574	18.8081	24.863	7.02995	-39.5012	10.0604	14.1959	-35.3022	-55.2012	-20.0996	37.1363	133.501	0.68583	-16.8133	6.88784	33.566	-6.2973	-39.0474		20.3961	-0.770203	-6.17449	29.4385	-3.19869	64.846	4.51047
687.5	15.5238	10.7831	-3.98295	16.0735	24.984	-5.27589	1.25815	40.7116	-8.62246	21.4764	1.25815	4.19565	75.1519	193.861	0.758646	16.0735	21.9154	9.65269	-39.3831	11.4651	13.868	-29.5083		-18.0938	39.2121	132.983	0.381546	-17.1448	7.75425	31.9334	-7.45836	-39.3997		19.0297	0.312901	-5.34019	24.7225	-5.70657		4.02558
692.5	20.1875	11.0499	-6.48089	15.7404	25.5384	-6.30407	2.0841	40.0896	-9.12835	21.9296	2.0841	5.33877	74.6975	192.654	0.861446	15.7404	25.8604	11.7935	-38.9579	11.2656	13.7789	-34.6454	-57.557	-21.0175	41.3148	132.651	-0.014622	-15.5121	7.39399	30.8153	-4.17605	-39.4425		17.8103	1.21427	-4.57531	25.2826	-6.52704	60.6297	1.32655
697.5	27.0437	12.0538	-6.57696	12.1327	24.8108	-5.35401	2.00368	38.9106	-10.3282	24.5519	2.00368	7.65603	74.1234	191.416	0.700795	12.1327	28.6618	8.82361	-38.8692	12.2837	5.70314	-35.4061	-49.7588	-17.8398	40.1953	132.654	-0.598033	-18.7147	7.16092	30.7777	-3.22367	-38.1376		18.1274	1.68813	-2.80302	24.7899	-5.42965		5.36726
702.5	27.3624	11.4069	-5.39841	10.6837	22.5006	-6.20673	0.957649	36.3538	-10.7897	21.5919	0.957649	9.71818	73.0921	190.028	0.231352	10.6837	28.3803	9.30827	-39.5703	11.2143	7.2253	-33.8643	-37.5097	-11.2259	40.2509	132.387	-0.769636	-18.9883	6.4153	29.1732	-3.31026	-40.6174		17.1115	1.72317	-3.38241	23.6124	-5.46174		9.27464
707.5	28.699	11.7447	-3.55868	7.84258	21.9463	-5.84565	0.137546	32.851	-10.9276	17.1585	0.137546	11.3789	71.9729	187.242	0.389042	7.84258	28.1665	9.6037	-38.9053	11.1994	12.3323	-33.1115	-42.0225	-5.98113	41.4492	132.059	-0.549823	-21.2837	5.80528	27.928	-4.14533	-41.5073		16.9781	2.06639	-3.78455	23.7333	-3.37269	47.821	2.53479
712.5	28.0179	13.8494	-11.2417	7.85606	20.5721	-6.72879	-0.170828	33.1251	-11.8067	15.8849	-0.170828	11.6441	70.5161	185.529	-0.460044	7.85606	29.8916	10.5304	-38.0168	10.962	5.23818	-37.4767	-39.9811	-8.05448	48.7325	131.492	-0.521404	-21.6039	6.14968	27.3261	-3.53452	-40.4916		17.09	3.00415	-3.3738	24.6077	0.220014	56.4412	1.09634
717.5	26.5595	13.5089	-16.199	7.97473	22.8809	-6.53116	-0.151647	33.1305	-10.6419	16.769	-0.151647	9.90273	69.1593	182.751	-1.50242	7.97473	31.7445	5.91902	-37.1627	10.0798	0.462908	-23.6394		-8.32252	50.0378	130.767	-0.800656	-21.2514	4.96439	25.2273	-4.40818	-40.1009		16.6451	2.85067	-3.46412	22.5364	1.22589	60.6449	3.88445
722.5	24.7452	11.7941	-15.616	9.26097	19.1161	-6.95686	-0.394626	33.1094	-9.03285	17.3879	-0.394626	7.50722	68.2899	178.595	-2.68898	9.26097	31.6653	6.75901	-35.4612	7.60535	6.61714	-25.4917	-47.207	1.58227	47.6241	130.233	-0.74371	-23.2708	4.30764	23.7924	-1.85985	-38.2305		15.8935	1.96527	-2.56546	19.8916	0.682647		2.26242
727.5	26.5374	12.3358	-14.204	9.04664	17.3569	-6.03972	0.164152	33.7276	-7.69517	16.3864	0.164152	6.79184	67.316	177.262	-3.84002	9.04664	36.558	4.3485	-31.6248	11.0783		-23.5853	-46.3148		47.6413	129.413	-0.190845	-24.4541	5.46624	22.1548	1.11566	-35.8987		14.636	0.679472	-2.71652	14.9126	-0.402214		4.61885
732.5	26.8849	12.8171	-15.4189	9.4255	14.4564	-6.29589	0.817476	32.7981	-4.43799	14.1402	0.817476	5.35533	65.8984	175.384	-3.92482	9.4255	38.8047	5.60087	-29.777	7.51483		-18.9009	-44.4449	3.0288	48.1117	128.458	0.011999	-24.2518	5.36231	20.2411	3.10266	-36.4769		13.7295	1.54173	-0.819501	13.9683	-4.19841	55.3944	5.71159
737.5	21.4929	12.9033	-19.1403	7.27231	15.5875	-4.79321	1.20777	32.625	-2.32633	13.8687	1.20777	3.63527	64.1659	174.104	-5.22602	7.27231	42.4393	4.12318	-25.8847	6.46083	-3.1564	-13.4418	-44.9228	8.53881	49.3928	127.909	0.163289	-25.5455	5.64413	19.8998	6.59591	-38.1364		13.5813	0.964395	-0.443755	13.9264	-3.94513		3.26588
742.5	20.6738	11.0067	-20.1283	9.25667	7.97811	-5.33627	1.31693	34.3008	-1.33846	12.0851	1.31693	3.78428	61.929	172.001	-5.29133	9.25667	41.2007	3.81678	-27.33	2.88649	0.563017	-10.4569		11.8373	47.8586	127.245	-0.225114	-27.0853	5.3485	18.9135	4.00343	-37.9822		11.8215	0.572216	-0.095307	13.4217	-4.95172		7.43725
747.5	15.9444	10.7611	-19.3321	7.66702	9.22756	-5.6823	1.18393	35.3439	-1.12311	11.1771	1.18393	4.7971	59.8693	170.901	-6.01024	7.66702	40.8094	3.23784	-27.6071	2.75043	-2.63636	-10.4021		8.65402	49.0133	126.632	-0.613244	-29.9845	5.52689	17.5712	5.3899	-36.235		11.2711	-0.176484	0.547827	13.339	-8.02131	32.8556	10.9526
752.5	13.8274	10.4889	-20.9683	6.80741	3.53033	-6.14076	0.721903	35.0246	-1.60543	9.02055	0.721903	4.80434	57.3444	169.17	-6.05354	6.80741	40.0271	2.65431	-30.8101	1.75448	-9.7305	-0.411861	-61.6444	9.95292	50.5667	126.181	-0.857476	-33.4697	5.92472	16.4425	4.22651	-35.1292		10.6055	-0.049346	-0.037809	12.5466	-5.84439		13.1658
757.5	14.4252	10.4222	-25.5912	4.466	0.43825	-4.78271	0.147809	34.5917	-0.947808	5.87752	0.147809	3.79476	55.3109	167.949	-6.94468	4.466	41.1555	2.14217	-31.746	-0.701079	-4.62348	7.06405	-66.8866	7.28841	47.5458	125.411	-0.840818	-35.8905	5.52105	15.3571	4.39352	-35.6882		10.7734	0.623921	-0.50752	9.92558	-6.64862	27.1992	10.1168
762.5	12.3929	12.2678	-29.5488	1.20712	-2.3362	-5.42374	0.352469	33.0251	-1.69542	6.99455	0.352469	4.54468	52.791	165.871	-7.89578	1.20712	41.4571	2.12417	-33.7581	-0.531765	-3.10132		-69.0793	1.38311	39.0618	124.855	-0.621219	-34.6553	6.34443	12.8869	5.54899	-34.2963		9.32674	0.8649	-0.617849	9.98103	-7.38718		8.90908
767.5		14.5015	-31.0477	-2.08927	-6.24213	-8.34528	0.079799	32.3238	-0.645502	6.60058	0.079799	4.47725	51.0362	163.379	-9.14131	-2.08927	37.8198	1.14281	-31.4418	-2.06807	-10.5908	-0.601387	-64.2655	2.96868	40.3259	124.483	-0.348156	-36.9881	6.36982	11.0515	9.34064	-35.7123		8.12778	0.593507	-0.516436	14.6746	-7.61658	17.6256	2.95349
772.5	-2.11111	15.7815	-29.9911	-5.14593	-6.41452	-7.28284	0.36563	30.1811	-0.656629	6.21388	0.36563	4.12641	49.1002	161.316	-9.99915	-5.14593	31.8084	-0.312656	-31.9584	-0.489996	-12.1086	-4.93417	-60.9083	-2.93662	38.9171	123.81	-0.062695	-36.8719	7.22095	10.8264	7.52175	-36.7898		7.48017	-0.278151	-1.76741	11.2807	-7.74334		-0.75726
777.5	-5.25	16.8469	-30.4843	-4.76144	-6.13663	-5.25356	-0.017289	29.3994	-0.662692	9.12233	-0.017289	2.71795	46.9431	159.607	-10.6695	-4.76144	32.2946	-0.476016	-31.4188	0.458737	-11.4182	-12.1556	-56.5909	-5.24417	36.1336	123.192	0.36958	-40.3892	7.49861	9.56367	6.56508	-36.0971		8.12573	-1.2692	-1.60185	9.61716	-9.61627	10.0974	0.754443
782.5	-7.31548	16.896	-28.7057	-5.29055	-6.67455	-3.77156	-0.285432	28.9156	0.648172	12.029	-0.285432	1.68708	45.563	156.468	-11.0071	-5.29055	33.9809	-1.46778	-32.5043	1.57985	-15.5048			-2.7753	33.4269	122.434	0.62194	-40.6208	7.52562	8.03801	6.32211	-33.704		7.26652	-0.04969	-1.71666	10.7014	-7.12469
787.5	-4.27706	19.169	-31.3526	-7.92251	-6.72774	-3.28879	-0.073297	28.2879	0.670155	14.96	-0.073297	2.85271	44.4798	154.021	-11.6763	-7.92251	34.5007	1.92614	-32.2545	0.942448	-11.457	-23.5943	-60.555	-5.83625	36.3149	121.622	0.851288	-40.244	8.33258	7.6601	8.26445	-34.2909		6.39178	0.522872	-2.02227	6.92629	-4.40413	-7.5202	-6.54677
792.5	0.858844	22.3484	-29.3383	-10.4676	-3.06643	-3.61932	1.33365	29.21	0.596574	14.5092	1.33365	3.7083	43.6599	151.706	-12.1835	-10.4676	34.9183	2.56922	-31.6951	1.89133	-11.9538	-16.4745	-46.6953	-3.15632	36.0267	121.082	0.853205	-41.3438	9.70591	6.95543	9.67602	-34.416		6.51189	0.638289	-1.93102	7.21541	-3.74793	-5.71748	-3.8036
797.5	-2.15873	26.2663	-31.7712	-9.16858	-6.06696	-4.56272	1.37334	31.1131	-1.37165	11.8952	1.37334	5.48298	42.657	148.884	-12.174	-9.16858	38.5302	4.0961	-29.6405	-0.421223	-14.413	-14.4636	-43.297	5.80231	30.3212	120.209	0.695925	-40.5507	10.0764	4.9556	6.82552	-32.5452		4.86515	0.094009	-2.65365	8.11001	-1.85791		-4.67536
802.5	-0.468254	26.5337	-29.5245	-9.64831	-6.67941	-5.84376	0.740506	31.06	-0.737353	9.51777	0.740506	6.79682	41.2101	145.798	-12.9876	-9.64831	38.5898	4.02815	-24.4351	-2.94783	-13.703	-13.3018		0.309581	24.5704	119.553	0.435383	-40.7746	8.10866	4.12694	5.67528	-34.3223		6.04137	-0.629223	-1.83122	5.48232	-2.27339	-8.30915	-9.99368
807.5	0.0595238	27.6186	-25.1567	-9.47964	-6.59138	-7.08564	1.12885	28.4995	-0.865302	5.3098	1.12885	8.10422	39.5679	144.248	-13.1	-9.47964	40.6213	1.39794	-21.2672	-1.88227	-21.8866	-12.8457	-47.0294	10.1927	25.2221	118.635	-0.053814	-39.1867	9.64972	3.03208	6.37576	-31.7615		5.73591	0.333276	-1.96732	4.19461	-4.34462	-9.20617	-5.52431
812.5	-3.4	30.4802	-26.0204	-10.9068	-8.74017	-4.16089	0.387323	26.3474	-0.958309	0.580788	0.387323	10.9038	37.6796	142.273	-13.9841	-10.9068	38.0557		-17.1914	-0.003898	-20.7781		-51.4957	12.4063	24.5314	118.304	-0.035335	-39.0959	8.8399	3.34802	5.94152	-28.7325		4.61836	-0.080879	-1.0723	5.40741	-5.11264	-3.71895	-0.008518
817.5	-1.73452	34.4012	-25.9153	-13.8614	-6.50369	-1.40777	0.135695	26.7551	-0.783609	0.280966	0.135695	12.3457	35.9876	139.823	-14.1458	-13.8614	36.3954		-15.6438	2.03826	-22.7792	-14.2776	-55.2774	10.335	18.0523	117.703	0.108073	-40.5588	8.20251	3.1458	2.59178	-24.2419		2.16454	-1.07445	-1.43822	7.26771	-2.2314	3.41217	2.41332
822.5	4.32011	37.6854	-27.2946	-13.5672	-9.03758	-0.279773	-0.07965	27.6345	-1.1096	-4.39235	-0.07965	13.0078	34.6397	138.103	-14.2874	-13.5672	38.1837		-13.5285	4.11588	-20.6159	-13.9253	-58.0787	13.3289	14.4344	117.028	0.560054	-40.1385	8.82548	1.82961	2.4382	-24.4426		3.3499	-1.59508	-1.01056	5.36784	-2.46204	9.16785	8.06815
827.5	4.66667	38.7234	-25.425	-13.7971	-8.12553	1.214	-0.522962	26.473	-1.66853	-8.81918	-0.522962	10.5063	33.2546	134.775	-13.7666	-13.7971	37.7619		-12.5322	1.40031			-56.3396	21.4747	12.5232	116.286	0.938339	-40.438	8.02248	1.27348	5.64818	-24.4998		2.40674	-1.03495	-0.993064	3.88778	-2.76134	31.6656	11.5671
832.5	1.59524	39.7453	-22.0419	-13.1559	-5.12819	1.20534	1.17295	25.7815	-1.6772	-11.1794	1.17295	9.02568	31.7575	131.94	-14.1734	-13.1559	35.8676		-9.92785	-0.927842	-31.8883	-23.1046	-55.0543	21.5622	11.8791	115.624	0.64552	-41.4998	9.54641	0.858325	2.15832	-24.6481		2.0923	0.195391	-0.950052	3.62186	-4.12911	48.2965	5.64563
837.5	2.12566	43.8554	-21.0029	-9.56568	-4.54166	0.825605	3.7623	22.2133	-0.207044	-13.8891	3.7623	6.35417	29.8402	128.309	-14.2992	-9.56568	31.7829		-7.39361	-0.128938	-28.357	-11.8555		29.1765	12.7293	115.184	0.510957	-40.1283	8.59035	-0.482384	1.61955	-23.3354		-2.37759	0.355776	-0.592912	1.6405	-3.41647	53.8367	5.93374
842.5	3.81349	47.3265	-21.0825	-8.08187	-3.06405	1.97257	5.57527	18.6844	0.293124	-14.5396	5.57527	6.07798	27.8567	125.88	-15.0137	-8.08187	30.727		-7.40123	-1.12816	-24.8428	-11.5217	-65.9931	23.5967	10.2049	114.598	0.769741	-42.4618	6.60173	-0.856641	-1.33777	-20.1317		-2.02479	1.12441	-0.07487	1.07491	-1.50101	52.9397	8.34081
847.5	0.84375	46.9397	-17.3528	-5.77097	0.812818	1.08869	5.56157	16.6168	0.171679	-11.5723	5.56157	6.83894	26.0328	123.766	-14.5916	-5.77097	28.8641		-8.57643	0.159645	-23.7874	-7.97593	-67.233	25.6517	10.6008	114.287	0.799764	-41.3133	5.785	-1.39855	1.65923	-20.4245		-2.97412	0.716324	-1.06348	3.06055	-1.36308	55.0263	-0.982307
852.5	6.40833	47.2283	-13.075	-5.50537	3.51703	1.96354	4.60305	14.8137	2.50599	-8.73995	4.60305	7.18004	24.1614	121.891	-13.3905	-5.50537	28.1743		-7.30316	0.825724	-28.8691	-9.91015	-62.3425	21.0531	4.14174	113.925	0.075154	-41.5391	4.9264	-2.82271	3.49356	-19.1989		-2.01552	0.658607	-3.27069	5.74468	-4.04407		2.76144
857.5	8.97024	47.7829	-10.8478	-3.17955	3.64396	3.12901	3.91584	11.4815	2.40896	-5.76026	3.91584	9.39313	22.0628	120.089	-13.0219	-3.17955	27.2269		-7.23038	2.76642	-27.7276	-8.04487	-60.4117	24.1905	4.42781	113.622	-0.187475	-40.6601	2.99451	-3.03904	3.83607	-17.8661		-4.62386	0.49698	-2.3762	7.85507	-3.46217		1.56787
862.5	6.90476	47.5472	-14.4851	-1.49638	7.77018	1.17884	3.33745	7.95948	1.76885	-5.81032	3.33745	10.5044	20.4608	119.026	-12.7352	-1.49638	24.3691		-5.39461	2.04567	-31.5782	-2.52238	-63.1984	28.914	10.2676	113.36	-0.61131	-41.415	1.94742	-2.92036	4.95158	-15.259		-5.87532	0.638532	-2.704	7.27102	-0.154861	33.5723	-4.03292
867.5	3.76984	47.6798	-14.2493	-2.07432	8.7684	2.05256	0.844623	6.33833	-1.49934	-6.6007	0.844623	9.95031	18.0876	117.113	-12.2786	-2.07432	25.0968		-3.69217	1.25425	-31.5718		-64.6041	31.7961	2.362	112.757	-0.787739	-40.1129	1.80064	-3.57299	1.47651	-15.0653		-5.54537	0.683986	-2.81722	5.45985	2.26675	43.4018	-8.07668
872.5		47.3543	-12.3539	-1.15596	10.7927	2.7533	-0.242138	5.27336	-3.86576	-5.14768	-0.242138	11.7802	16.1413	115.723	-12.0449	-1.15596	23.9079		-4.32055	-0.64308	-23.5419	-4.39892	-65.5902	33.2996	5.01021	112.227	-0.786097	-40.6828	2.87111	-4.53668	4.24547	-14.9241		-4.41501	0.500378	-3.50135	1.84415	0.271988	40.8268	-9.6003
877.5	-11.8651	48.9731	-11.4001	-2.41479	8.40508	1.51275	-0.329472	5.46364	-4.76355	-8.42154	-0.329472	10.5984	14.5162	111.802	-12.817	-2.41479	22.9618		-3.38832	-2.02718	-24.8904	3.17739	-58.7614	35.6827	3.2064	111.625	-0.486253	-39.2445	2.15502	-6.05118	1.8015	-12.9704		-6.20119	-1.06843	-3.98475	1.79108	-1.18294	38.2351	-10.8512
882.5	-12.3199	50.1373	-14.1864	-1.52802	9.81542	2.12082	-1.61467	5.23813	-6.03402	-10.1836	-1.61467	8.1492	12.2247	109.319	-12.2352	-1.52802	24.1886		-3.97669	-1.69085	-24.9113	10.7537	-49.6469	23.8428	3.29654	111.037	-0.293892	-39.7648	2.14116	-7.0661	2.75073	-10.5084		-6.40149	-0.753545	-2.35439	-0.830522	1.6265	46.9182	-9.51547
887.5	-12.4345	51.126	-14.7537	-0.186341	8.0884	3.16874	-3.066	7.35418	-4.8421	-11.5693	-3.066	6.38253	10.1932	107.601	-11.4855	-0.186341	21.1532		-0.127499	-5.25943	-20.6136		-45.9933	31.5826	4.58765	110.187	-0.487886	-38.7796	1.77816	-7.86583	3.58211	-10.5345		-7.67456	0.460441	-4.06899	-4.0849	4.70482	51.1219	-4.63421
892.5	-14.2897	52.4019	-12.0754	0.10397	8.20052	4.60046	-4.08727	7.79259	-3.81559	-13.204	-4.08727	3.12988	8.5358	106.058	-11.0954	0.10397	18.6139		2.09373	-6.27485	-23.2574	8.87716	-58.3935	36.3759	2.20885	109.546	-0.375937	-36.3312	0.360305	-8.46426	4.23084	-10.6455		-7.71863	1.55871	-2.89082	-5.58402	4.76979	59.5713	-2.50976
897.5	-19.0774	54.4631	-11.3124	1.35682	7.78505	5.25796	-4.36893	6.85407	-1.03699	-13.3135	-4.36893	1.95572	7.02968	104.115	-10.5342	1.35682	13.7351		1.22617	-10.4016	-31.3048	14.3996	-58.196	32.0751	4.09818	108.676	-0.786459	-36.9051	-0.175525	-10.7382	4.4274	-9.34512		-7.41338	0.705963	-4.04062	-7.88419	2.07202	59.8189	-4.11099
902.5	-19.9554	57.0552	-9.00783	2.77817	3.90758	5.82973	-2.97406	8.05147	0.300775	-15.3104	-2.97406	1.96862	5.35871	102.097	-9.92421	2.77817	11.2909			-7.11396	-28.1238	15.2978	-59.5004		-1.70335	108.149	-1.0266	-35.6633	0.201955	-10.5831	6.49888	-8.05088		-7.87837	0.68869	-4.44546	-4.65813	2.92742	78.1725	-1.72847
907.5	-25.4583	58.0181	-9.04835	1.50866	7.3902	4.98693	-2.19376	9.07975	1.44423	-17.024	-2.19376	1.48075	4.21854	100.11	-9.35466	1.50866	5.91483			-7.02822	-22.2873	10.1847	-51.091	24.6293	-2.75369	107.462	-1.39426	-35	0.257873	-12.1135	7.87644	-7.0552		-10.0455	1.21292	-5.75638	-3.10671	4.49227	83.9892	-2.58231
912.5	-24.6548	59.5232	-8.23097	2.96742	6.96199	4.83435	-0.141792	10.6566	1.22967	-16.4082	-0.141792	0.356968	2.25686	98.7215	-9.10442	2.96742	4.45306			-10.7295	-16.9033	20.4404	-52.6506	16.777	0.193021	106.634	-1.33953	-34.0906	-0.354879	-14.2659	5.51159	-4.39627		-10.295	0.71901	-5.57376	-0.236036	5.06664	81.3975	-2.04197
917.5	-22.7262	61.0054	-1.62976	0.987183	9.50788	2.92605	0.336797	9.59098	-0.630785	-15.6628	0.336797	0.265358	0.540299	95.0228	-8.29464	0.987183	6.13069			-9.6031	-20.1137	26.6471	-56.6315	22.555	-5.62631	105.74	-1.51606	-33.7659	-2.15735	-16.0193	3.06998	-1.99786		-11.0285	0.620301	-6.5136	-0.661287	3.48623	83.2003	0.885604
922.5	-24.7116	62.247	-3.16849	3.26847	7.41637	2.6063	2.31335	8.48768	-3.6913	-16.232	2.31335	1.91831	-0.738451	93.2742	-7.86477	3.26847	4.02923			-10.6692	-18.203		-55.8836	22.4374	-0.977723	104.89	-1.94342	-32.5819	-1.71829	-17.0273	3.04553	3.14441		-10.8118	-0.22003	-7.76925	-1.62245	3.33799		-2.5499
927.5	-29.5595	64.3353	-6.05823	4.00718	7.70883	3.67155	2.98272	5.99561	-5.00669	-20.6246	2.98272	2.27384	-2.4725	91.2242	-7.02853	4.00718	0.877148			-11.0184	-11.3306		-49.3924	23.7214	-2.70366	104.13	-1.64478	-33.0028	-2.14159	-18.3391	3.6183	5.17468		-12.5459	-0.10139	-7.21675	-2.84056	3.7363	81.9815	-8.36253
932.5	-27.0442	65.9908	-1.39185	7.37062	5.61651	3.02307	2.78517	5.43473	-6.25922	-24.274	2.78517	-1.06494	-4.37812	88.25	-7.54048	7.37062	-1.43219			-10.8729	-13.1977	19.6111	-47.4822	28.1346	-2.55951	103.295	-1.34735	-31.8629	-2.68821	-19.4816	4.84987	7.93459		-13.3213	0.933735	-6.67606	-4.39219	6.08073		-2.79122
937.5	-25.7077	67.4233	0.178668	6.76144	2.84234	0.305802	1.97508	2.87319	-6.69277	-21.5929	1.97508	-5.06303	-5.50691	86.3517	-6.87481	6.76144	-4.90691			-9.91634		21.4775	-49.9878	28.2512	-3.12754	102.387	-1.40344	-32.392	-1.24408	-19.8175	4.95575	8.48086		-13.8156	0.204719	-6.16931	-4.71207	5.05205	83.6914	-0.464493
942.5	-25.0646	69.779	1.05717	9.32209	-2.00396	0.561718	0.780229	1.91244	-7.89998	-21.0228	0.780229	-8.88964	-7.24502	85.3996	-6.58256	9.32209	-3.12752			-10.0117	-16.217	17.9249	-48.4863		-5.41657	101.839	-1.22791	-31.6822	-2.23443	-21.1374	7.71373	10.0591		-14.5716	0.352182	-6.10109	-5.10772	2.97082	81.0997	-2.88602
947.5	-18.1147	72.0161	-0.55319	11.7126	-5.7024	-0.204669	0.108087	0.222885	-7.54231	-19.3517	0.108087	-13.0823	-8.68309	84.1714	-4.93051	11.7126	-3.99554			-7.67153	-10.8325	19.8383	-51.885		-0.460597	101.064	-1.23039	-32.6118	-3.23632	-23.2836	6.83706	11.1946		-15.935	-0.485602	-4.9254	-3.9448	2.90067		-2.93594
952.5	-13.6295	74.0956	-0.51187	14.2484	-6.84032	-2.10531	0.124568	-1.39545	-11.1096	-17.1041	0.124568	-16.0189	-10.368	83.5948	-3.94297	14.2484	-9.83523			-5.61313	-13.0379	19.6566	-43.2016		6.73642	100.208	-1.17809	-34.6018	-4.99737	-24.4509	5.66463	10.7574		-16.5092	2.31e-06	-4.45681	-2.06089	4.94991	66.7348	-2.23053
957.5	-9.80952	74.6623	-2.32075	14.2041	-13.4015	-3.5528	-0.21711	-2.4371	-11.5248	-15.2895	-0.21711	-15.8057	-12.5158	82.6823	-2.96416	14.2041	-11.8744			-3.09614	-11.3258	20.8184	-33.5452		5.66761	99.1695	-1.2264	-33.2055	-5.53799	-26.8467	4.62958	11.252		-17.2135	0.372973	-3.45439	-4.96423	4.82004	73.8216	1.18047
962.5	-2.86905	74.7571	0.049334	14.1141	-13.7972	-2.55648	-0.152425	-5.14464	-12.1921	-16.8218	-0.152425	-17.4354	-14.8663	80.6755	-2.89527	14.1141	-16.4448			-5.34597	-5.57531	22.8293	-33.7508	-7.25933	4.93565	98.0135	-2.06336	-31.5935	-7.38715	-27.3434	4.12988	13.7697		-16.4614	0.464553	-3.82665	-7.14755	8.86664	76.5151	7.51512
967.5	4.55506	74.6518	0.770489	13.4289	-12.4997	-2.43859	-2.94457	-5.52056	-12.7733	-19.6734	-2.94457	-18.4524	-16.3266	79.0697	-2.67178	13.4289	-19.6976			-6.63922	-6.06252	29.9491	-29.001	-3.49853	5.19278	96.4758	-2.82646	-34.1211	-8.64823	-28.4928	4.76894	15.7472		-17.2471	2.54915	-3.36307	-5.60958	10.2314		10.3474
972.5	7.27891	73.2078	2.14584	10.4566	-17.496	-4.44557	-5.09019	-7.8398	-11.6584	-19.9796	-5.09019	-18.7764	-18.3703	76.5846	-2.65239	10.4566	-23.0416			-7.39413	-4.7904		-20.9809	-13.3593	2.43672	94.9993	-2.98746	-33.3432	-9.04695	-30.1187	2.58912	15.0155		-17.7226	2.98676	-3.56588	-9.41622	8.20266		10.4882
977.5	10.0397	72.6358	2.24987	10.2722	-21.0328	-4.46126	-5.06858	-9.33466	-10.6601	-19.609	-5.06858	-16.1445	-20.6108	74.7161	-1.86179	10.2722	-21.3728			-5.05568		18.5104	-18.55	-14.1396	6.34354	93.6093	-3.38539	-33.1472	-8.02014	-30.7317	5.01915	16.4485		-18.0139	3.11127	-3.64941	-8.95461	8.4476		13.6985
982.5	14.2321	71.8723	1.24907	9.01446	-19.8169	-5.65535	-6.35419	-10.2821	-9.07073	-20.1053	-6.35419	-15.4516	-22.414	74.2499	-1.58975	9.01446	-22.063			-3.59948	-18.1238	11.2889	-23.0015	-17.2371	1.55904	92.522	-3.60583	-32.1831	-8.41484	-31.3031	7.18321	18.4135		-19.0978	2.58135	-2.54237	-9.27942	8.03185		10.343
987.5	9.24107	71.6512	0.36843	10.7495	-18.7528	-5.1517	-7.04969	-8.85317	-7.90173	-17.3111	-7.04969	-15.8241	-24.4094	74.3288	-1.55651	10.7495	-23.7434			-8.49685	-17.551	6.95616	-23.6599	-17.528	4.59413	91.2953	-4.16969	-31.9699	-8.07512	-32.6073	4.59215	20.0491		-20.3253	0.812591	-2.5756	-13.1995	6.51125	39.8332	11.4009
992.5	9.49554	72.0438	0.489626	9.72346	-21.2227	-4.89732	-6.53718	-7.79242	-5.39803	-17.2712	-6.53718	-17.3363	-26.2212	72.2611	-1.32285	9.72346	-22.9154			-7.20739	-16.4707	0.552338	-9.88393	-16.7562	3.80311	90.0521	-4.02774	-33.2242	-9.09832	-34.0402	4.41215	20.9086		-20.8918	-0.060958	-2.07553	-10.4007	7.39777		14.6859
997.5	10.4286	73.3599	0.943825	7.89078	-22.2279	-3.07759	-5.78414	-6.51237	-4.80138	-19.6193	-5.78414	-18.4409	-28.1298	71.374	-0.978099	7.89078	-24.7043			-7.24573	-16.6893	0.350094	-3.74975	-14.5325	-2.5874	89.0568	-4.32568	-32.8377	-9.08606	-35.1233	4.72323	20.9781		-21.3126	0.605071	-2.00506	-8.17164	8.58006	38.3868	10.4524
													1.1637
													1.1637
													1.1637
													1.1637
													1.1637
													1.1637
													1.1637
													1.1637
													1.1637
													1.1637
													1.1637
													1.1637
													1.1637
													1.1637
													1.1637
													1.1637
													1.1637
													1.1637
													1.1637
													1.1637
													1.1637
													1.1637
													1.1637
													1.1637
													1.1637
													1.1637
													1.1637
													1.1637
													1.1637
													1.1637
													1.1637
													1.1637
													1.1637
													1.1637
													1.1637
													1.1637
													1.1637
													1.1637
													1.1637
													1.1637
													1.1637
													1.1637
													1.1637
													1.1637
													1.1637
													1.1637
													1.1637
													1.1637
													1.1637
													1.1637
													1.1637
													1.1637
													1.1637
													1.1637
													1.1637
													1.1637
													1.1637
													1.1637
													1.1637
													1.1637
													1.1637
													1.1637
													1.1637
													1.1637
													1.1637
													1.1637
													1.1637
													1.1637
													1.1637
													1.1637
													1.1637
													1.1637
													1.1637
													1.1637
													1.1637
													1.1637
													1.1637
													1.1637
													1.1637
													1.1637
													1.1637
													1.1637
													1.1637
													1.1637
													1.1637
													1.1637
													1.1637
													1.1637
													1.1637
													1.1637
													1.1637
													1.1637
													1.1637
													1.1637
													1.1637
													1.1637
													1.1637
													1.1637
													1.1637
													1.1637
													1.1637
													1.1637
													1.1637
													1.1637
													1.1637
													1.1637
													1.1637
													1.1637
													1.1637
													1.1637
													1.1637
													1.1637
													1.1637
													1.1637
													1.1637
													1.1637
													1.1637
													1.1637
													1.1637
													1.1637
													1.1637
													1.1637
													1.1637
													1.1637
													1.1637
													1.1637
													1.1637
													1.1637
													1.1637
													1.1637
													1.1637
													1.1637
													1.1637
													1.1637
													1.1637
													1.1637
													1.1637
													1.1637
													1.1637
													1.1637
													1.1637
													1.1637
													1.1637
													1.1637
													1.1637
													1.1637
													1.1637
													1.1637
													1.1637
													1.1637
													1.1637
													1.1637
													1.1637
													1.1637
													1.1637
													1.1637
													1.1637
													1.1637
													1.1637
													1.1637
													1.1637
													1.1637
													1.1637
													1.1637
													1.1637
													1.1637
													1.1637
													1.1637
													1.1637
													1.1637
													1.1637
													1.1637
													1.1637
													1.1637
													1.1637
													1.1637
													1.1637
													1.1637
													1.1637
													1.1637
													1.1637
													1.1637
													1.1637
													1.1637
													1.1637		1.02747
													1.1637		1.02747
													1.1637		1.02747
													1.1637		1.02747
													1.1637		1.02747
													1.1637		1.02747
													1.1637		1.02747
													1.1637		1.02747
													1.1637		1.02747
													1.1637		1.02747
													1.1637		1.02747
													1.1637		1.02747
													1.1637		1.02747
													1.1637		1.02747
													1.1637		1.02747
													1.1637		1.02747
													1.1637		1.02747
													1.1637		1.02747
													1.1637		1.02747
													1.1637		1.02747
													1.1637		1.02747
													1.1637		1.02747
													1.1637		1.02747
													1.1637		1.02747
													1.1637		1.02747
													1.1637		1.02747
													1.1637		1.02747
													1.1637		1.02747
													1.1637		1.02747
													1.1637		1.02747
													1.1637		1.02747
													1.1637		1.02747
													1.1637		1.02747
													1.1637		1.02747
													1.1637		1.02747
													1.1637		1.02747
													1.1637		1.02747
													1.1637		1.02747
													1.1637		1.02747
													1.1637		1.02747
													1.1637		1.02747
													1.1637		1.02747
													1.1637		1.02747
													1.1637		1.02747
													1.1637		1.02747
													1.1637		1.02747
													1.1637		1.02747
													1.1637		1.02747
													1.1637		1.02747
													1.1637		1.02747
													1.1637		1.02747
													1.1637		1.02747
													1.1637		1.02747
													1.1637		1.02747
													1.1637		1.02747
													1.1637		1.02747
													1.1637		1.02747
													1.1637		1.02747
													1.1637		1.02747
													1.1637		1.02747
													1.1637		1.02747
													1.1637		1.02747
													1.1637		1.02747
													1.1637		1.02747
													1.1637		1.02747
													1.1637		1.02747
													1.1637		1.02747
													1.1637		1.02747
													1.1637		1.02747
													1.1637		1.02747
													1.1637		1.02747
													1.1637		1.02747
													1.1637		1.02747
													1.1637		1.02747
													1.1637		1.02747
													1.1637		1.02747
													1.1637		1.02747
													1.1637		1.02747
													1.1637		1.02747
													1.1637		1.02747
													1.1637		1.02747
													1.1637		1.02747
													1.1637		1.02747
													1.1637		1.02747
													1.1637		1.02747
													1.1637		1.02747
													1.1637		1.02747
													1.1637		1.02747
													1.1637		1.02747
													1.1637		1.02747
													1.1637		1.02747
													1.1637		1.02747
													1.1637		1.02747
													1.1637		1.02747
													1.1637		1.02747
													1.1637		1.02747
													1.1637		1.02747
													1.1637		1.02747
													1.1637		1.02747
													1.1637		1.02747
													1.1637		1.02747
													1.1637		1.02747
													1.1637		1.02747
													1.1637		1.02747
													1.1637		1.02747
													1.1637		1.02747
													1.1637		1.02747
													1.1637		1.02747
													1.1637		1.02747
													1.1637		1.02747
													1.1637		1.02747
													1.1637		1.02747
													1.1637		1.02747
													1.1637		1.02747
													1.1637		1.02747
													1.1637		1.02747
													1.1637		1.02747
													1.1637		1.02747
													1.1637		1.02747
													1.1637		1.02747
													1.1637		1.02747
													1.1637		1.02747
													1.1637		1.02747
													1.1637		1.02747
													1.1637		1.02747
													1.1637		1.02747
													1.1637		1.02747
													1.1637		1.02747
													1.1637		1.02747
													1.1637		1.02747
													1.1637		1.02747
													1.1637		1.02747
													1.1637		1.02747
													1.1637		1.02747
													1.1637		1.02747
													1.1637		1.02747
													1.1637		1.02747
													1.1637		1.02747
													1.1637		1.02747
													1.1637		1.02747
													1.1637		1.02747
													1.1637		1.02747
													1.1637		1.02747
													1.1637		1.02747
													1.1637		1.02747
													1.1637		1.02747
													1.1637		1.02747
													1.1637		1.02747
													1.1637		1.02747
													1.1637		1.02747
													1.1637		1.02747
													1.1637		1.02747
													1.1637		1.02747
													1.1637		1.02747
													1.1637		1.02747
													1.1637		1.02747
													1.1637		1.02747
													1.1637		1.02747
													1.1637		1.02747
													1.1637		1.02747
													1.1637		1.02747
													1.1637		1.02747
													1.1637		1.02747
													1.1637		1.02747
													1.1637		1.02747
													1.1637		1.02747
													1.1637		1.02747
													1.1637		1.02747
													1.1637		1.02747
													1.1637		1.02747
													1.1637		1.02747
													1.1637		1.02747
													1.1637		1.02747
													1.1637		1.02747
													1.1637		1.02747
													1.1637		1.02747
													1.1637		1.02747
													1.1637		1.02747
													1.1637		1.02747
													1.1637		1.02747
													1.1637		1.02747
													1.1637		1.02747
													1.1637		1.02747
													1.1637		1.02747
													1.1637		1.02747
													1.1637		1.02747
													1.1637		1.02747
													1.1637		1.02747
													1.1637		1.02747
													1.1637		1.02747
													1.1637		1.02747
													1.1637		1.02747
													1.1637		1.02747
													1.1637		1.02747
													1.1637		1.02747
													1.1637		1.02747
													1.1637		1.02747
													1.1637		1.02747
													1.1637		1.02747
													1.1637		1.02747
													1.1637		1.02747
													1.1637		1.02747
													1.1637		1.02747
													1.1637		1.02747
													1.1637		1.02747
													1.1637		1.02747
													1.1637		1.02747
													1.1637		1.02747
													1.1637		1.02747
													1.1637		1.02747
													1.1637		1.02747
													1.1637		1.02747
													1.1637		1.02747
													1.1637		1.02747
													1.1637		1.02747
													1.1637		1.02747
													1.1637		1.02747
													1.1637		1.02747
													1.1637		1.02747
													1.1637		1.02747
													1.1637		1.02747
													1.1637		1.02747
													1.1637		1.02747
													1.1637		1.02747
													1.1637		1.02747
													1.1637		1.02747
													1.1637		1.02747
													1.1637		1.02747
													1.1637		1.02747
													1.1637		1.02747
													1.1637		1.02747
													1.1637		1.02747
													1.1637		1.02747
													1.1637		1.02747
													1.1637		1.02747
													1.1637		1.02747
													1.1637		1.02747
													1.1637		1.02747
													1.1637		1.02747
													1.1637		1.02747
													1.1637		1.02747
													1.1637		1.02747
													1.1637		1.02747
													1.1637		1.02747
													1.1637		1.02747
													1.1637		1.02747
													1.1637		1.02747
													1.1637		1.02747
													1.1637		1.02747
													1.1637		1.02747
													1.1637		1.02747
													1.1637		1.02747
													1.1637		1.02747
													1.1637		1.02747
													1.1637		1.02747
													1.1637		1.02747
													1.1637		1.02747
													1.1637		1.02747
													1.1637		1.02747
													1.1637		1.02747
													1.1637		1.02747
													1.1637		1.02747
													1.1637		1.02747
													1.1637		1.02747
													1.1637		1.02747
													1.1637		1.02747
													1.1637		1.02747
													1.1637		1.02747
													1.1637		1.02747
													1.1637		1.02747
													1.1637		1.02747
													1.1637		1.02747
													1.1637		1.02747
													1.1637		1.02747
													1.1637		1.02747
													1.1637		1.02747
													1.1637		1.02747
													1.1637		1.02747
													1.1637		1.02747
													1.1637		1.02747
													1.1637		1.02747
													1.1637		1.02747
													1.1637		1.02747
													1.1637		1.02747
													1.1637		1.02747
													1.1637		1.02747
													1.1637		1.02747
													1.1637		1.02747
													1.1637		1.02747
													1.1637		1.02747
													1.1637		1.02747
													1.1637		1.02747
													1.1637		1.02747
													1.1637		1.02747
													1.1637		1.02747
													1.1637		1.02747
													1.1637		1.02747
													1.1637		1.02747
													1.1637		1.02747
													1.1637		1.02747
													1.1637		1.02747
													1.1637		1.02747
													1.1637		1.02747
													1.1637		1.02747
													1.1637		1.02747
													1.1637		1.02747
													1.1637		1.02747
													1.1637		1.02747
													1.1637		1.02747
													1.1637		1.02747
													1.1637		1.02747
													1.1637		1.02747
													1.1637		1.02747
													1.1637		1.02747
													1.1637		1.02747
													1.1637		1.02747
													1.1637		1.02747
													1.1637		1.02747
													1.1637		1.02747
													1.1637		1.02747
													1.1637		1.02747
													1.1637		1.02747
													1.1637		1.02747
													1.1637		1.02747
													1.1637		1.02747
													1.1637		1.02747
													1.1637		1.02747
													1.1637		1.02747
													1.1637		1.02747
													1.1637		1.02747
													1.1637		1.02747
													1.1637		1.02747
													1.1637		1.02747
													1.1637		1.02747
													1.1637		1.02747
													1.1637		1.02747
													1.1637		1.02747
													1.1637		1.02747
													1.1637		1.02747
													1.1637		1.02747
													1.1637		1.02747
													1.1637		1.02747
													1.1637		1.02747
													1.1637		1.02747
													1.1637		1.02747
													1.1637		1.02747
													1.1637		1.02747
													1.1637		1.02747
													1.1637		1.02747
													1.1637		1.02747
													1.1637		1.02747
													1.1637		1.02747
													1.1637		1.02747
													1.1637		1.02747
													1.1637		1.02747
													1.1637		1.02747
													1.1637		1.02747
													1.1637		1.02747
													1.1637		1.02747
													1.1637		1.02747
													1.1637		1.02747
													1.1637		1.02747
													1.1637		1.02747
													1.1637		1.02747
													1.1637		1.02747
													1.1637		1.02747
													1.1637		1.02747
													1.1637		1.02747
													1.1637		1.02747
													1.1637		1.02747
													1.1637		1.02747
													1.1637		1.02747
													1.1637		1.02747
													1.1637		1.02747
													1.1637		1.02747
													1.1637		1.02747
													1.1637		1.02747
													1.1637		1.02747
													1.1637		1.02747
													1.1637		1.02747
													1.1637		1.02747
													1.1637		1.02747
													1.1637		1.02747
													1.1637		1.02747
													1.1637		1.02747
													1.1637		1.02747
													1.1637		1.02747
													1.1637		1.02747
													1.1637		1.02747
													1.1637		1.02747
													1.1637		1.02747
													1.1637		1.02747
													1.1637		1.02747
													1.1637		1.02747
													1.1637		1.02747
													1.1637		1.02747
													1.1637		1.02747
													1.1637		1.02747
													1.1637		1.02747
													1.1637		1.02747
													1.1637		1.02747
													1.1637		1.02747
													1.1637		1.02747
													1.1637		1.02747
													1.1637		1.02747
													1.1637		1.02747
													1.1637		1.02747
													1.1637		1.02747
													1.1637		1.02747
													1.1637		1.02747
													1.1637		1.02747
													1.1637		1.02747
													1.1637		1.02747
													1.1637		1.02747
													1.1637		1.02747
													1.1637		1.02747
													1.1637		1.02747
													1.1637		1.02747
													1.1637		1.02747
													1.1637		1.02747
													1.1637		1.02747
													1.1637		1.02747
													1.1637		1.02747
													1.1637		1.02747
													1.1637		1.02747
													1.1637		1.02747
													1.1637		1.02747
													1.1637		1.02747
													1.1637		1.02747
													1.1637		1.02747
													1.1637		1.02747
													1.1637		1.02747
													1.1637		1.02747
													1.1637		1.02747
													1.1637		1.02747
													1.1637		1.02747
													1.1637		1.02747
													1.1637		1.02747
													1.1637		1.02747
													1.1637		1.02747
													1.1637		1.02747
													1.1637		1.02747
													1.1637		1.02747
													1.1637		1.02747
													1.1637		1.02747
													1.1637		1.02747
													1.1637		1.02747
													1.1637		1.02747
													1.1637		1.02747
													1.1637		1.02747
													1.1637		1.02747
													1.1637		1.02747
													1.1637		1.02747
													1.1637		1.02747
													1.1637		1.02747
													1.1637		1.02747
													1.1637		1.02747
													1.1637		1.02747
													1.1637		1.02747
													1.1637		1.02747
													1.1637		1.02747
													1.1637		1.02747
													1.1637		1.02747
													1.1637		1.02747
													1.1637		1.02747
													1.1637		1.02747
													1.1637		1.02747
													1.1637		1.02747
													1.1637		1.02747
													1.1637		1.02747
													1.1637		1.02747
													1.1637		1.02747
													1.1637		1.02747
													1.1637		1.02747
													1.1637		1.02747
													1.1637		1.02747
													1.1637		1.02747
													1.1637		1.02747
													1.1637		1.02747
													1.1637		1.02747
													1.1637		1.02747
													1.1637		1.02747
													1.1637		1.02747
													1.1637		1.02747
													1.1637		1.02747
													1.1637		1.02747
													1.1637		1.02747
													1.1637		1.02747
													1.1637		1.02747
													1.1637		1.02747
													1.1637		1.02747
													1.1637		1.02747
													1.1637		1.02747
													1.1637		1.02747
													1.1637		1.02747
													1.1637		1.02747
													1.1637		1.02747
													1.1637		1.02747
													1.1637		1.02747
													1.1637		1.02747
													1.1637		1.02747
													1.1637		1.02747
													1.1637		1.02747
													1.1637		1.02747
													1.1637		1.02747
													1.1637		1.02747
													1.1637		1.02747
													1.1637		1.02747
													1.1637		1.02747
													1.1637		1.02747
													1.1637		1.02747
													1.1637		1.02747
													1.1637		1.02747
													1.1637		1.02747
													1.1637		1.02747
													1.1637		1.02747
													1.1637		1.02747
													1.1637		1.02747
													1.1637		1.02747
													1.1637		1.02747
													1.1637		1.02747
													1.1637		1.02747
													1.1637		1.02747
													1.1637		1.02747
													1.1637		1.02747
													1.1637		1.02747
													1.1637		1.02747
													1.1637		1.02747
													1.1637		1.02747
													1.1637		1.02747
													1.1637		1.02747
													1.1637		1.02747
													1.1637		1.02747
													1.1637		1.02747
													1.1637		1.02747
													1.1637		1.02747
													1.1637		1.02747
													1.1637		1.02747
													1.1637		1.02747
													1.1637		1.02747
													1.1637		1.02747
													1.1637		1.02747
													1.1637		1.02747
													1.1637		1.02747
													1.1637		1.02747
													1.1637		1.02747
													1.1637		1.02747
													1.1637		1.02747
													1.1637		1.02747
													1.1637		1.02747
													1.1637		1.02747
													1.1637		1.02747
													1.1637		1.02747
													1.1637		1.02747
													1.1637		1.02747
													1.1637		1.02747
													1.1637		1.02747
													1.1637		1.02747
													1.1637		1.02747
													1.1637		1.02747
													1.1637		1.02747
													1.1637		1.02747
													1.1637		1.02747
													1.1637		1.02747
													1.1637		1.02747
													1.1637		1.02747
													1.1637		1.02747
													1.1637		1.02747
													1.1637		1.02747
													1.1637		1.02747
													1.1637		1.02747
													1.1637		1.02747
													1.1637		1.02747
													1.1637		1.02747
													1.1637		1.02747
													1.1637		1.02747
													1.1637		1.02747
													1.1637		1.02747
													1.1637		1.02747
													1.1637		1.02747
													1.1637		1.02747
													1.1637		1.02747
													1.1637		1.02747
													1.1637		1.02747
													1.1637		1.02747
													1.1637		1.02747
													1.1637		1.02747
													1.1637		1.02747
													1.1637		1.02747
													1.1637		1.02747
													1.1637		1.02747
													1.1637		1.02747
													1.1637		1.02747
													1.1637		1.02747
													1.1637		1.02747
													1.1637		1.02747
													1.1637		1.02747
													1.1637		1.02747
													1.1637		1.02747
													1.1637		1.02747
													1.1637		1.02747
													1.1637		1.02747
													1.1637		1.02747
													1.1637		1.02747
													1.1637		1.02747
													1.1637		1.02747
													1.1637		1.02747
													1.1637		1.02747
													1.1637		1.02747
													1.1637		1.02747
													1.1637		1.02747
													1.1637		1.02747
													1.1637		1.02747
													1.1637		1.02747
													1.1637		1.02747
													1.1637		1.02747
													1.1637		1.02747
													1.1637		1.02747
													1.1637		1.02747
													1.1637		1.02747
													1.1637		1.02747
													1.1637		1.02747
													1.1637		1.02747
													1.1637		1.02747
													1.1637		1.02747
													1.1637		1.02747
													1.1637		1.02747
													1.1637		1.02747
													1.1637		1.02747
													1.1637		1.02747
													1.1637		1.02747
													1.1637		1.02747
													1.1637		1.02747
													1.1637		1.02747
													1.1637		1.02747
													1.1637		1.02747
													1.1637		1.02747
													1.1637		1.02747
													1.1637		1.02747
													1.1637		1.02747
													1.1637		1.02747
													1.1637		1.02747
													1.1637		1.02747
													1.1637		1.02747
													1.1637		1.02747
													1.1637		1.02747
													1.1637		1.02747
													1.1637		1.02747
													1.1637		1.02747
													1.1637		1.02747
													1.1637		1.02747
													1.1637		1.02747
													1.1637		1.02747
													1.1637		1.02747
													1.1637		1.02747
													1.1637		1.02747
													1.1637		1.02747
													1.1637		1.02747
													1.1637		1.02747
													1.1637		1.02747
													1.1637		1.02747
													1.1637		1.02747
													1.1637		1.02747
													1.1637		1.02747
													1.1637		1.02747
													1.1637		1.02747
													1.1637		1.02747
													1.1637		1.02747
													1.1637		1.02747
													1.1637		1.02747
													1.1637		1.02747
													1.1637		1.02747
													1.1637		1.02747
													1.1637		1.02747
													1.1637		1.02747
													1.1637		1.02747
													1.1637		1.02747
													1.1637		1.02747
													1.1637		1.02747
													1.1637		1.02747
													1.1637		1.02747
													1.1637		1.02747
													1.1637		1.02747
													1.1637		1.02747
													1.1637		1.02747
													1.1637		1.02747
													1.1637		1.02747
													1.1637		1.02747
													1.1637		1.02747
													1.1637		1.02747
													1.1637		1.02747
													1.1637		1.02747
													1.1637		1.02747
													1.1637		1.02747
													1.1637		1.02747
													1.1637		1.02747
													1.1637		1.02747
													1.1637		1.02747
													1.1637		1.02747
													1.1637		1.02747
													1.1637		1.02747
													1.1637		1.02747
													1.1637		1.02747
													1.1637		1.02747
													1.1637		1.02747
													1.1637		1.02747
													1.1637		1.02747
													1.1637		1.02747
													1.1637		1.02747
													1.1637		1.02747
													1.1637		1.02747
													1.1637		1.02747
													1.1637		1.02747
													1.1637		1.02747
													1.1637		1.02747
													1.1637		1.02747
													1.1637		1.02747
													1.1637		1.02747
													1.1637		1.02747
													1.1637		1.02747
													1.1637		1.02747
													1.1637		1.02747
													1.1637		1.02747
													1.1637		1.02747
													1.1637		1.02747
													1.1637		1.02747
													1.1637		1.02747
													1.1637		1.02747
													1.1637		1.02747
													1.1637		1.02747
													1.1637		1.02747
													1.1637		1.02747
													1.1637		1.02747
													1.1637		1.02747
													1.1637		1.02747
													1.1637		1.02747
													1.1637		1.02747
													1.1637		1.02747
													1.1637		1.02747
													1.1637		1.02747
													1.1637		1.02747
													1.1637		1.02747
													1.1637		1.02747
													1.1637		1.02747
													1.1637		1.02747
													1.1637		1.02747
													1.1637		1.02747
													1.1637		1.02747
													1.1637		1.02747
													1.1637		1.02747
													1.1637		1.02747
													1.1637		1.02747
													1.1637		1.02747
													1.1637		1.02747
													1.1637		1.02747
													1.1637		1.02747
													1.1637		1.02747
													1.1637		1.02747
													1.1637		1.02747
													1.1637		1.02747
													1.1637		1.02747
													1.1637		1.02747
													1.1637		1.02747
													1.1637		1.02747
													1.1637		1.02747
													1.1637		1.02747
													1.1637		1.02747
													1.1637		1.02747
													1.1637		1.02747
													1.1637		1.02747
													1.1637		1.02747
													1.1637		1.02747
													1.1637		1.02747
													1.1637		1.02747
													1.1637		1.02747
													1.1637		1.02747
													1.1637		1.02747
													1.1637		1.02747
													1.1637		1.02747
													1.1637		1.02747
													1.1637		1.02747
													1.1637		1.02747
													1.1637		1.02747
													1.1637		1.02747
													1.1637		1.02747
													1.1637		1.02747
													1.1637		1.02747
													1.1637		1.02747
													1.1637		1.02747
													1.1637		1.02747
													1.1637		1.02747
													1.1637		1.02747
													1.1637		1.02747
													1.1637		1.02747
													1.1637		1.02747
													1.1637		1.02747
													1.1637		1.02747
													1.1637		1.02747
													1.1637		1.02747
													1.1637		1.02747
													1.1637		1.02747
													1.1637		1.02747
													1.1637		1.02747
													1.1637		1.02747
													1.1637		1.02747
													1.1637		1.02747
													1.1637		1.02747
													1.1637		1.02747
													1.1637		1.02747
													1.1637		1.02747
													1.1637		1.02747
													1.1637		1.02747
													1.1637		1.02747
													1.1637		1.02747
													1.1637		1.02747
													1.1637		1.02747
													1.1637		1.02747
													1.1637		1.02747
													1.1637		1.02747
													1.1637		1.02747
													1.1637		1.02747
													1.1637		1.02747
													1.1637		1.02747
													1.1637		1.02747
													1.1637		1.02747
													1.1637		1.02747
													1.1637		1.02747
													1.1637		1.02747
													1.1637		1.02747
													1.1637		1.02747
													1.1637		1.02747
													1.1637		1.02747
													1.1637		1.02747
													1.1637		1.02747
													1.1637		1.02747
													1.1637		1.02747
													1.1637		1.02747
													1.1637		1.02747
													1.1637		1.02747
													1.1637		1.02747
													1.1637		1.02747
													1.1637		1.02747
													1.1637		1.02747
													1.1637		1.02747
													1.1637		1.02747
													1.1637		1.02747
													1.1637		1.02747
													1.1637		1.02747
													1.1637		1.02747
													1.1637		1.02747
													1.1637		1.02747
													1.1637		1.02747
													1.1637		1.02747
													1.1637		1.02747
													1.1637		1.02747
													1.1637		1.02747
													1.1637		1.02747
													1.1637		1.02747
													1.1637		1.02747
													1.1637		1.02747
													1.1637		1.02747
													1.1637		1.02747
													1.1637		1.02747
													1.1637		1.02747
													1.1637		1.02747
													1.1637		1.02747
													1.1637		1.02747
													1.1637		1.02747
													1.1637		1.02747
													1.1637		1.02747
													1.1637		1.02747
													1.1637		1.02747
													1.1637		1.02747
													1.1637		1.02747
													1.1637		1.02747
													1.1637		1.02747
													1.1637		1.02747
													1.1637		1.02747
													1.1637		1.02747
													1.1637		1.02747
													1.1637		1.02747
													1.1637		1.02747
													1.1637		1.02747
													1.1637		1.02747
													1.1637		1.02747
													1.1637		1.02747
													1.1637		1.02747
													1.1637		1.02747
													1.1637		1.02747
													1.1637		1.02747
													1.1637		1.02747
													1.1637		1.02747
													1.1637		1.02747
													1.1637		1.02747
													1.1637		1.02747
													1.1637		1.02747
													1.1637		1.02747
													1.1637		1.02747
													1.1637		1.02747
													1.1637		1.02747
													1.1637		1.02747
													1.1637		1.02747
													1.1637		1.02747
													1.1637		1.02747
													1.1637		1.02747
													1.1637		1.02747
													1.1637		1.02747
													1.1637		1.02747
													1.1637		1.02747
													1.1637		1.02747
													1.1637		1.02747
													1.1637		1.02747
													1.1637		1.02747
													1.1637		1.02747
													1.1637		1.02747
													1.1637		1.02747
													1.1637		1.02747
													1.1637		1.02747
													1.1637		1.02747
													1.1637		1.02747
													1.1637		1.02747
													1.1637		1.02747
													1.1637		1.02747
													1.1637		1.02747
													1.1637		1.02747
													1.1637		1.02747
													1.1637		1.02747
													1.1637		1.02747
													1.1637		1.02747
													1.1637		1.02747
													1.1637		1.02747
													1.1637		1.02747
													1.1637		1.02747
													1.1637		1.02747
													1.1637		1.02747
													1.1637		1.02747
													1.1637		1.02747
													1.1637		1.02747
													1.1637		1.02747
													1.1637		1.02747
													1.1637		1.02747
													1.1637		1.02747
													1.1637		1.02747
													1.1637		1.02747
													1.1637		1.02747
													1.1637		1.02747
													1.1637		1.02747
													1.1637		1.02747
													1.1637		1.02747
													1.1637		1.02747
													1.1637		1.02747
													1.1637		1.02747
													1.1637		1.02747
													1.1637		1.02747
													1.1637		1.02747
													1.1637		1.02747
													1.1637		1.02747
													1.1637		1.02747
													1.1637		1.02747
													1.1637		1.02747
													1.1637		1.02747
													1.1637		1.02747
													1.1637		1.02747
													1.1637		1.02747
													1.1637		1.02747
													1.1637		1.02747
													1.1637		1.02747
													1.1637		1.02747
													1.1637		1.02747
													1.1637		1.02747
													1.1637		1.02747
													1.1637		1.02747
													1.1637		1.02747
													1.1637		1.02747
													1.1637		1.02747
													1.1637		1.02747
													1.1637		1.02747
													1.1637		1.02747
													1.1637		1.02747
													1.1637		1.02747
													1.1637		1.02747
													1.1637		1.02747
													1.1637		1.02747
													1.1637		1.02747
													1.1637		1.02747
													1.1637		1.02747
													1.1637		1.02747
													1.1637		1.02747
													1.1637		1.02747
													1.1637		1.02747
													1.1637		1.02747
													1.1637		1.02747
													1.1637		1.02747
													1.1637		1.02747
													1.1637		1.02747
													1.1637		1.02747
													1.1637		1.02747
													1.1637		1.02747
													1.1637		1.02747
													1.1637		1.02747
													1.1637		1.02747
													1.1637		1.02747
													1.1637		1.02747
													1.1637		1.02747
													1.1637		1.02747
													1.1637		1.02747
													1.1637		1.02747
													1.1637		1.02747
													1.1637		1.02747
													1.1637		1.02747
													1.1637		1.02747
													1.1637		1.02747
													1.1637		1.02747
													1.1637		1.02747
													1.1637		1.02747
													1.1637		1.02747
													1.1637		1.02747
													1.1637		1.02747
													1.1637		1.02747
													1.1637		1.02747
													1.1637		1.02747
													1.1637		1.02747
													1.1637		1.02747
													1.1637		1.02747
													1.1637		1.02747
													1.1637		1.02747
													1.1637		1.02747
													1.1637		1.02747
													1.1637		1.02747
													1.1637		1.02747
													1.1637		1.02747
													1.1637		1.02747
													1.1637		1.02747
													1.1637		1.02747
													1.1637		1.02747
													1.1637		1.02747
													1.1637		1.02747
													1.1637		1.02747
													1.1637		1.02747
													1.1637		1.02747
													1.1637		1.02747
													1.1637		1.02747
													1.1637		1.02747
													1.1637		1.02747
													1.1637		1.02747
													1.1637		1.02747
													1.1637		1.02747
													1.1637		1.02747
													1.1637		1.02747
													1.1637		1.02747
													1.1637		1.02747
													1.1637		1.02747
													1.1637		1.02747
													1.1637		1.02747
													1.1637		1.02747
													1.1637		1.02747
													1.1637		1.02747
													1.1637		1.02747
													1.1637		1.02747
													1.1637		1.02747
													1.1637		1.02747
													1.1637		1.02747
													1.1637		1.02747
													1.1637		1.02747
													1.1637		1.02747
													1.1637		1.02747
													1.1637		1.02747
													1.1637		1.02747
													1.1637		1.02747
													1.1637		1.02747
													1.1637		1.02747
													1.1637		1.02747
													1.1637		1.02747
													1.1637		1.02747
													1.1637		1.02747
													1.1637		1.02747
													1.1637		1.02747
													1.1637		1.02747
													1.1637		1.02747
													1.1637		1.02747
													1.1637		1.02747
													1.1637		1.02747
													1.1637		1.02747
													1.1637		1.02747
													1.1637		1.02747
													1.1637		1.02747
													1.1637		1.02747
													1.1637		1.02747
													1.1637		1.02747
													1.1637		1.02747
													1.1637		1.02747
													1.1637		1.02747
													1.1637		1.02747
													1.1637		1.02747
													1.1637		1.02747
													1.1637		1.02747
													1.1637		1.02747
													1.1637		1.02747
													1.1637		1.02747
													1.1637		1.02747
													1.1637		1.02747
													1.1637		1.02747
													1.1637		1.02747
													1.1637		1.02747
													1.1637		1.02747
													1.1637		1.02747
													1.1637		1.02747
													1.1637		1.02747
													1.1637		1.02747
													1.1637		1.02747
													1.1637		1.02747
													1.1637		1.02747
													1.1637		1.02747
													1.1637		1.02747
													1.1637		1.02747
													1.1637		1.02747
													1.1637		1.02747
													1.1637		1.02747
													1.1637		1.02747
													1.1637		1.02747
													1.1637		1.02747
													1.1637		1.02747
													1.1637		1.02747
													1.1637		1.02747
													1.1637		1.02747
													1.1637		1.02747
													1.1637		1.02747
													1.1637		1.02747
													1.1637		1.02747
													1.1637		1.02747
													1.1637		1.02747
													1.1637		1.02747
													1.1637		1.02747
													1.1637		1.02747
													1.1637		1.02747
													1.1637		1.02747
													1.1637		1.02747
													1.1637		1.02747
													1.1637		1.02747
													1.1637		1.02747
													1.1637		1.02747
													1.1637		1.02747
													1.1637		1.02747
													1.1637		1.02747
													1.1637		1.02747
													1.1637		1.02747
													1.1637		1.02747
													1.1637		1.02747
													1.1637		1.02747
													1.1637		1.02747
													1.1637		1.02747
													1.1637		1.02747
													1.1637		1.02747
													1.1637		1.02747
													1.1637		1.02747
													1.1637		1.02747
													1.1637		1.02747
													1.1637		1.02747
													1.1637		1.02747
													1.1637		1.02747
													1.1637		1.02747
													1.1637		1.02747
													1.1637		1.02747
													1.1637		1.02747
													1.1637		1.02747
													1.1637		1.02747
													1.1637		1.02747
													1.1637		1.02747
													1.1637		1.02747
													1.1637		1.02747
													1.1637		1.02747
													1.1637		1.02747
													1.1637		1.02747
													1.1637		1.02747
													1.1637		1.02747
													1.1637		1.02747
													1.1637		1.02747
													1.1637		1.02747
													1.1637		1.02747
													1.1637		1.02747
													1.1637		1.02747
													1.1637		1.02747
													1.1637		1.02747
													1.1637		1.02747
													1.1637		1.02747
													1.1637		1.02747
													1.1637		1.02747
													1.1637		1.02747
													1.1637		1.02747
													1.1637		1.02747
													1.1637		1.02747
													1.1637		1.02747
													1.1637		1.02747
													1.1637		1.02747
													1.1637		1.02747
													1.1637		1.02747
													1.1637		1.02747
													1.1637		1.02747
													1.1637		1.02747
													1.1637		1.02747
													1.1637		1.02747
													1.1637		1.02747
													1.1637		1.02747
													1.1637		1.02747
													1.1637		1.02747
													1.1637		1.02747
													1.1637		1.02747
													1.1637		1.02747
													1.1637		1.02747
													1.1637		1.02747
													1.1637		1.02747
													1.1637		1.02747
													1.1637		1.02747
													1.1637		1.02747
													1.1637		1.02747
													1.1637		1.02747
													1.1637		1.02747
													1.1637		1.02747
													1.1637		1.02747
													1.1637		1.02747
													1.1637		1.02747
													1.1637		1.02747
													1.1637		1.02747
													1.1637		1.02747
													1.1637		1.02747
													1.1637		1.02747
													1.1637		1.02747
													1.1637		1.02747
													1.1637		1.02747
													1.1637		1.02747
													1.1637		1.02747
													1.1637		1.02747
													1.1637		1.02747
													1.1637		1.02747
													1.1637		1.02747
													1.1637		1.02747
													1.1637		1.02747
													1.1637		1.02747
													1.1637		1.02747
													1.1637		1.02747
													1.1637		1.02747
													1.1637		1.02747
													1.1637		1.02747
													1.1637		1.02747
													1.1637		1.02747
													1.1637		1.02747
													1.1637		1.02747
													1.1637		1.02747
													1.1637		1.02747
													1.1637		1.02747
													1.1637		1.02747
													1.1637		1.02747
													1.1637		1.02747
													1.1637		1.02747
													1.1637		1.02747
													1.1637		1.02747
													1.1637		1.02747
													1.1637		1.02747
													1.1637		1.02747
													1.1637		1.02747
													1.1637		1.02747
													1.1637		1.02747
													1.1637		1.02747
													1.1637		1.02747
													1.1637		1.02747
													1.1637		1.02747
													1.1637		1.02747
													1.1637		1.02747
													1.1637		1.02747
													1.1637		1.02747
													1.1637		1.02747
													1.1637		1.02747
													1.1637		1.02747
													1.1637		1.02747
													1.1637		1.02747
													1.1637		1.02747
													1.1637		1.02747
													1.1637		1.02747
													1.1637		1.02747
													1.1637		1.02747
													1.1637		1.02747
													1.1637		1.02747
													1.1637		1.02747
													1.1637		1.02747
													1.1637		1.02747
													1.1637		1.02747
													1.1637		1.02747
													1.1637		1.02747
													1.1637		1.02747
													1.1637		1.02747
													1.1637		1.02747
													1.1637		1.02747
													1.1637		1.02747
													1.1637		1.02747
													1.1637		1.02747
													1.1637		1.02747
													1.1637		1.02747
													1.1637		1.02747
													1.1637		1.02747
													1.1637		1.02747
													1.1637		1.02747
													1.1637		1.02747
													1.1637		1.02747
													1.1637		1.02747
													1.1637		1.02747
													1.1637		1.02747
													1.1637		1.02747
													1.1637		1.02747
													1.1637		1.02747
													1.1637		1.02747
													1.1637		1.02747
													1.1637		1.02747
													1.1637		1.02747
													1.1637		1.02747
													1.1637		1.02747
													1.1637		1.02747
													1.1637		1.02747
													1.1637		1.02747
													1.1637		1.02747
													1.1637		1.02747
													1.1637		1.02747
													1.1637		1.02747
													1.1637		1.02747
													1.1637		1.02747
													1.1637		1.02747
													1.1637		1.02747
													1.1637		1.02747
													1.1637		1.02747
													1.1637		1.02747
													1.1637		1.02747
													1.1637		1.02747
													1.1637		1.02747
													1.1637		1.02747
													1.1637		1.02747
													1.1637		1.02747
													1.1637		1.02747
													1.1637		1.02747
													1.1637		1.02747
													1.1637		1.02747
													1.1637		1.02747
													1.1637		1.02747
													1.1637		1.02747
													1.1637		1.02747
													1.1637		1.02747
													1.1637		1.02747
													1.1637		1.02747
													1.1637		1.02747
													1.1637		1.02747
													1.1637		1.02747
													1.1637		1.02747
													1.1637		1.02747
													1.1637		1.02747
													1.1637		1.02747
													1.1637		1.02747
													1.1637		1.02747
													1.1637		1.02747
													1.1637		1.02747
													1.1637		1.02747
													1.1637		1.02747
													1.1637		1.02747
													1.1637		1.02747
													1.1637		1.02747
													1.1637		1.02747
													1.1637		1.02747
													1.1637		1.02747
													1.1637		1.02747
													1.1637		1.02747
													1.1637		1.02747
													1.1637		1.02747
													1.1637		1.02747
													1.1637		1.02747
													1.1637		1.02747
													1.1637		1.02747
													1.1637		1.02747
													1.1637		1.02747
													1.1637		1.02747
													1.1637		1.02747
													1.1637		1.02747
													1.1637		1.02747
													1.1637		1.02747
													1.1637		1.02747
													1.1637		1.02747
													1.1637		1.02747
													1.1637		1.02747
													1.1637		1.02747
													1.1637		1.02747
													1.1637		1.02747
													1.1637		1.02747
													1.1637		1.02747
													1.1637		1.02747
													1.1637		1.02747
													1.1637		1.02747
													1.1637		1.02747
													1.1637		1.02747
													1.1637		1.02747
													1.1637		1.02747
													1.1637		1.02747
													1.1637		1.02747
													1.1637		1.02747
													1.1637		1.02747
													1.1637		1.02747
													1.1637		1.02747
													1.1637		1.02747
													1.1637		1.02747
													1.1637		1.02747
													1.1637		1.02747
													1.1637		1.02747
													1.1637		1.02747
													1.1637		1.02747
													1.1637		1.02747
													1.1637		1.02747
													1.1637		1.02747
													1.1637		1.02747
													1.1637		1.02747
													1.1637		1.02747
													1.1637		1.02747
													1.1637		1.02747
													1.1637		1.02747
													1.1637		1.02747
													1.1637		1.02747
													1.1637		1.02747
													1.1637		1.02747
													1.1637		1.02747
													1.1637		1.02747
													1.1637		1.02747
													1.1637		1.02747
													1.1637		1.02747
													1.1637		1.02747
													1.1637		1.02747
													1.1637		1.02747
													1.1637		1.02747
													1.1637		1.02747
													1.1637		1.02747
													1.1637		1.02747
													1.1637		1.02747
													1.1637		1.02747
													1.1637		1.02747
													1.1637		1.02747
													1.1637		1.02747
													1.1637		1.02747
													1.1637		1.02747
													1.1637		1.02747
													1.1637		1.02747
													1.1637		1.02747
													1.1637		1.02747
													1.1637		1.02747
													1.1637		1.02747
													1.1637		1.02747
													1.1637		1.02747
													1.1637		1.02747
													1.1637		1.02747
													1.1637		1.02747
													1.1637		1.02747
													1.1637		1.02747
													1.1637		1.02747
													1.1637		1.02747
													1.1637		1.02747
													1.1637		1.02747
													1.1637		1.02747
													1.1637		1.02747
													1.1637		1.02747
													1.1637		1.02747
													1.1637		1.02747
													1.1637		1.02747
													1.1637		1.02747
													1.1637		1.02747
													1.1637		1.02747
													1.1637		1.02747
													1.1637		1.02747
													1.1637		1.02747
													1.1637		1.02747
													1.1637		1.02747
													1.1637		1.02747
													1.1637		1.02747
													1.1637		1.02747
													1.1637		1.02747
													1.1637		1.02747
													1.1637		1.02747
													1.1637		1.02747
													1.1637		1.02747
													1.1637		1.02747
													1.1637		1.02747
													1.1637		1.02747
													1.1637		1.02747
													1.1637		1.02747
													1.1637		1.02747
													1.1637		1.02747
													1.1637		1.02747
													1.1637		1.02747
													1.1637		1.02747
													1.1637		1.02747
													1.1637		1.02747
													1.1637		1.02747
													1.1637		1.02747
													1.1637		1.02747
													1.1637		1.02747
													1.1637		1.02747
													1.1637		1.02747
													1.1637		1.02747
													1.1637		1.02747
													1.1637		1.02747
													1.1637		1.02747
													1.1637		1.02747
													1.1637		1.02747
													1.1637		1.02747
													1.1637		1.02747
													1.1637		1.02747
													1.1637		1.02747
													1.1637		1.02747
													1.1637		1.02747
													1.1637		1.02747
													1.1637		1.02747
													1.1637		1.02747
													1.1637		1.02747
													1.1637		1.02747
													1.1637		1.02747
													1.1637		1.02747
													1.1637		1.02747
													1.1637		1.02747
													1.1637		1.02747
													1.1637		1.02747
													1.1637		1.02747
													1.1637		1.02747
													1.1637		1.02747
													1.1637		1.02747
													1.1637		1.02747
													1.1637		1.02747
													1.1637		1.02747
													1.1637		1.02747
													1.1637		1.02747
													1.1637		1.02747
													1.1637		1.02747
													1.1637		1.02747
													1.1637		1.02747
													1.1637		1.02747
													1.1637		1.02747
													1.1637		1.02747
													1.1637		1.02747
													1.1637		1.02747
													1.1637		1.02747
													1.1637		1.02747
													1.1637		1.02747
													1.1637		1.02747
													1.1637		1.02747
													1.1637		1.02747
													1.1637		1.02747
													1.1637		1.02747
													1.1637		1.02747
													1.1637		1.02747
													1.1637		1.02747
													1.1637		1.02747
													1.1637		1.02747
													1.1637		1.02747
													1.1637		1.02747
													1.1637		1.02747
													1.1637		1.02747
													1.1637		1.02747
													1.1637		1.02747
													1.1637		1.02747
													1.1637		1.02747
													1.1637		1.02747
													1.1637		1.02747
													1.1637		1.02747
													1.1637		1.02747
													1.1637		1.02747
													1.1637		1.02747
													1.1637		1.02747
													1.1637		1.02747
													1.1637		1.02747
													1.1637		1.02747
													1.1637		1.02747
													1.1637		1.02747
													1.1637		1.02747
													1.1637		1.02747
													1.1637		1.02747
													1.1637		1.02747
													1.1637		1.02747
													1.1637		1.02747
													1.1637		1.02747
													1.1637		1.02747
													1.1637		1.02747
													1.1637		1.02747
													1.1637		1.02747
													1.1637		1.02747
													1.1637		1.02747
													1.1637		1.02747
													1.1637		1.02747
													1.1637		1.02747
													1.1637		1.02747
													1.1637		1.02747
													1.1637		1.02747
													1.1637		1.02747
													1.1637		1.02747
													1.1637		1.02747
													1.1637		1.02747
													1.1637		1.02747
													1.1637		1.02747
													1.1637		1.02747
													1.1637		1.02747
													1.1637		1.02747
													1.1637		1.02747
													1.1637		1.02747
													1.1637		1.02747
													1.1637		1.02747
													1.1637		1.02747
													1.1637		1.02747
													1.1637		1.02747
													1.1637		1.02747
													1.1637		1.02747
													1.1637		1.02747
													1.1637		1.02747
													1.1637		1.02747
													1.1637		1.02747
													1.1637		1.02747
[truncated: 428,994+ more rows]

## Sheet: Fig 4g-i
Quantification of branch length of the interductal segments of the main ducts , tertiary branch length of the side branches, and tertiary branch complexity used for Figure 4g-i																								Difference (Δ) in number of tertiary branches between 6 and 3 months of age used for Figure 4j
	g	Interductal segment length (µm)							h	Tertiary branch length							i	Tertiary branch complexity						j	Difference in number of tertiary branches
		Mouse #1		Mouse #2		Mouse #3				Mouse #1		Mouse #2		Mouse #3			Mouse #1		Mouse #2		Mouse #3				Mouse 1	Mouse 2	Mouse 3
	Age (months)	3	6	3	6	3	6			3	6	3	6	3	6		3	6	3	6	3	6
		633	552	1376	1267	333	390			275	362	31	39	624	559		1	5	1	1	5	7			4	0	2
		2102	1163	739	822	1628	1932			123	410	36	26	1447	1296		1	1	1	2	7	9			0	1	2
		1056	961	333	380	671	781			108	108	216	209	66	118		1	1	1	2	1	2			0	1	1
		2387	2063	949	871	931	593			63	27	108	84	1276	1345		1	1	1	1	2	2			0	0	0
		1563	2372	1352	1500	746	829			50	63	789	643	45	34		4	4	0	2	1	1			0	2	0
		876	789	691	1249	439	555			205	145	0	49	26	43		1	1	5	6	1	1			0	1	0
		1713	1782	1260	1231	178	199			1483	2228	740	548	1058	1339		2	2	1	1	13	13			0	0	0
		463	382			155	183			62	226	25	22	373	798				1	1	12	14				0	2
		1260	1129			1221	1325			69	56	67	65	1268	1419				5	5	6	5				0	-1
						985	1095			63	123	730	459	1121	1093						14	16					2
										45	131
										55	186
										19	63
										177	363
										125	158
