# Supplementary material for: Mechanisms that clear mutations drive field cancerization in mammary tissue
Source: Nature. 2024 Sep 4;633(8028):198–206. doi: 10.1038/s41586-024-07882-3 (PMC11374684; doi:10.1038/s41586-024-07882-3)
Supplement: Supplementary file 11 — Source Data Extended Data Fig. 1 [file 41586_2024_7882_MOESM11_ESM.xlsx]

## Sheet: ED Fig 1a
time point	14 days
	mouse 1		mouse 2		mouse 3		mouse 4
	Luminal	Basal	Luminal	Basal	Luminal	Basal	Luminal	Basal	TOTAL luminal	TOTAL basal
Clone number	115	46	227	43	90	22	146	18	578	129
time point	64 days
	mouse 1		mouse 2		mouse 3		mouse 4
	Luminal	Basal	Luminal	Basal	Luminal	Basal	Luminal	Basal	TOTAL luminal	TOTAL basal
Clone number	76	12	124	23	92	16	95	6	387	57
time point	120 days
	mouse 1		mouse 2		mouse 3		mouse 4		mouse 5
	Luminal	Basal	Luminal	Basal	Luminal	Basal	Luminal	Basal	Luminal	Basal	TOTAL luminal	TOTAL basal
Clone number	87	8	20	2	129	10	59	11	97	8	392	39
time point	225 days
	mouse 1		mouse 2		mouse 3		mouse 4		mouse 5		mouse 6
	Luminal	Basal	Luminal	Basal	Luminal	Basal	Luminal	Basal	Luminal	Basal	Luminal	Basal	TOTAL luminal	TOTAL basal
Clone number	38	8	18	4	5	0	36	4	24	12	14	0	135	28
