# Supplementary material for: Mechanisms that clear mutations drive field cancerization in mammary tissue
Source: Nature. 2024 Sep 4;633(8028):198–206. doi: 10.1038/s41586-024-07882-3 (PMC11374684; doi:10.1038/s41586-024-07882-3)
Supplement: Supplementary file 12 — Source Data Extended Data Fig. 4 [file 41586_2024_7882_MOESM12_ESM.xlsx]

## Sheet: ED Fig 4c,e
Quantification of the confetti-positive cell fraction 14 days after tamoxifen-mediated or TAT-Cre-mediated recombination used for Extended Data Figure 4c,e
c
Basal	Total number of cells	Number of labelled cells	Labelling density		Luminal	Total number of cells	Number of labelled cells	Labelling density
tamoxifen
Gland 1	912.333	1	0.00109609		Gland 1	1825	7	0.00383562
Gland 2	566.667	2	0.00352941		Gland 2	1133	10	0.00882613
Gland 3	609	2	0.00328407		Gland 3	1218	9	0.00738916
Gland 4	450.667	1	0.00221893		Gland 4	901	8	0.00887902
Gland 5	916.667	1	0.00109091		Gland 5	1833	11	0.00600109
Gland 6	1563.33	2	0.00127932		Gland 6	3127	10	0.00319795
e
TAT-Cre
Gland 1	350	2	0.00571429		Gland 1	500	5	0.01
Gland 2	506	4	0.00790514		Gland 2	268	3	0.011194
Gland 3	1024	7	0.00683594		Gland 3	234	2	0.00854701
