# Supplementary material for: Mechanisms that clear mutations drive field cancerization in mammary tissue
Source: Nature. 2024 Sep 4;633(8028):198–206. doi: 10.1038/s41586-024-07882-3 (PMC11374684; doi:10.1038/s41586-024-07882-3)
Supplement: Supplementary file 14 — Source Data Extended Data Fig. 6 [file 41586_2024_7882_MOESM14_ESM.xlsx]

## Sheet: ED Fig 6b
Quantification of wild-type confetti clone sizes during oestrus and dioestrus used for Extended Data Figure 6b
b
120 days	Oestrus			Dioestrus
	Luminal	Basal		Luminal	Basal
	1	2		67	105
	1	2		128	12
	1	3		85	25
	1	1		35	10
	1	6		76	76
	1	2		216	2
	1	2		23	70
	2	7		203	19
	2	2		1	66
	2	2		1
	3	1		4
	3	2		75
	3	3		216
	4	1		15
	4	1		11
	5	1		9
	6	1		56
	7	1		10
	9	1		10
	10	1		15
	15	1		20
	21	1		25
	31	1		26
	1	1		29
	2	1		31
	2	1		36
	3	1		42
	5	1		55
	12	2		60
	12	2		65
	15	2		70
	20	2		77
	23	2		115
	31	2		135
	48	2		145
	50	2		187
	1	2		255
	1	2		330
	1	2		350
	1	2		365
	1	2		423
	1	2		483
	2	2		98
	2	2
	2	2
	2	2
	2	2
	2	2
	3	2
	4	2
	4	2
	4	2
	4	2
	5	2
	5	2
	5	2
	6	2
	6	2
	6	3
	7	3
	7	3
	9	3
	10	3
	11	3
	11	3
	14	3
	15	3
	17	3
	24	3
	25	3
	25	3
	35	4
	42	4
	63	4
	63	4
	70	4
	1	5
	1	5
	2	5
	2	5
	2	5
	2	5
	2	5
	2	6
	2	6
	2	6
	2	6
	2	7
	3	7
	3	7
	3	8
	3	9
	3	9
	3	10
	3	11
	4	21
	4	25
	4	33
	4	2
	4	6
	4	6
	4
	4
	4
	4
	5
	5
	5
	5
	5
	6
	6
	6
	6
	6
	6
	6
	6
	7
	7
	7
	7
	8
	8
	8
	8
	8
	8
	9
	9
	9
	10
	11
	11
	12
	12
	12
	12
	12
	12
	13
	13
	14
	15
	15
	15
	15
	16
	17
	18
	21
	21
	23
	26
	26
	38
	40
	4
	5
	5
	5
	16
	20
	26
	53
	1
	1
	1
	1
	2
	3
	3
	3
	3
	3
	3
	4
	4
	4
	4
	4
	4
	5
	5
	5
	5
	5
	5
	5
	5
	6
	6
	6
	6
	6
	6
	7
	7
	7
	7
	8
	9
	9
	9
	10
	10
	10
	10
	11
	13
	13
	14
	14
	15
	16
	16
	17
	18
	29
	1
	1
	2
	2
	2
	2
	2
	2
	2
	2
	2
	2
	3
	3
	3
	3
	3
	3
	3
	4
	4
	4
	4
	4
	4
	4
	4
	4
	4
	5
	5
	5
	5
	5
	6
	6
	6
	6
	6
	6
	6
	6
	7
	7
	7
	7
	8
	8
	8
	8
	8
	8
	9
	9
	9
	10
	11
	11
	12
	12
	12
	12
	12
	12
	13
	13
	14
	15
	15
	15
	15
	16
	17
	18
	21
	21
	23
	26
	26
	38
	40
