# Supplementary material for: Mechanisms that clear mutations drive field cancerization in mammary tissue
Source: Nature. 2024 Sep 4;633(8028):198–206. doi: 10.1038/s41586-024-07882-3 (PMC11374684; doi:10.1038/s41586-024-07882-3)
Supplement: Supplementary file 15 — Source Data Extended Data Fig. 7 [file 41586_2024_7882_MOESM15_ESM.xlsx]

## Sheet: ED Fig 7c,d
Quantification of the wild-type confetti clone size by branch level used for Extended Data Figure 7c,d
c				d
Branch level	Luminal	Basal		Branch level	Total number of clones	Luminal clones	Basal clones
2	12			2-5	37	22	15
2	4			6-10	60	27	33
2	19			11-15	65	39	26
2	65			16-20	73	44	29
2	30			21-25	39	27	12
2	29			26-30	54	28	26
2	50			31-35	31	16	15
3		15		>35	33	20	13
3		10
3		150
3	30
3		20
3		26
3		15
3	23
3		10
3	360
3	21
4	25
4	5
4	21
4	45
4		23
4	4
4	5
4		30
4		4
4		6
5		12
5	39
5	155
5		32
5	21
5		13
5	2
5	2
5		2
6	16
6		181
6		12
6		6
6		4
6	45
6	11
6		20
7		39
7	47
7	7
7	45
7	8
7		17
7		10
7		8
7		22
7		6
7		6
7		2
7	6
7		1
7		6
7	40
8		7
8	140
8		39
8		8
8		6
8		9
8	23
8		2
8	10
8		1
8	95
8	6
8	22
9		55
9		6
9		13
9		7
9		55
9		5
9		3
9		4
9		5
9	25
9	9
9	7
9	10
9	26
9	16
10	11
10		5
10	6
10	17
10		1
10	8
10	9
10	1
11		46
11		8
11	36
11	6
11		16
11	35
11	8
11		1
11		3
11	18
11		4
11	57
11	5
12	600
12		5
12	2
12	2
12	75
12		12
12	2
12	2
12		4
12		2
12		4
12		64
12	3
12	1
12		1
13	25
13	6
13		12
13		30
13		13
13		27
13	43
13		1
13	33
14	20
14		175
14	8
14	30
14	7
14		26
14		4
14		16
14		57
14	16
14	2
14	2
14	5
14		15
14	14
14	21
15	13
15	18
15	21
15	12
15		3
15		289
15	28
15	62
15	830
15	6
15	45
16	17
16		4
16		4
16	4
16	189
16		17
16	320
16	12
17	35
17	18
17	5
17		26
17		4
17	15
17		3
17		1
17		5
17		3
17	19
17	13
17	13
17		90
17	2
17	140
18	65
18	5
18		37
18		35
18		49
18		14
18	4
18	12
18	28
18	7
18	12
18	17
18	9
18		2
18	18
18	63
18	112
19	60
19		37
19		150
19		31
19		9
19		37
19		10
19	36
19		14
19	300
19	95
19	226
19	340
19	5
19	73
19	28
19	153
19	70
20	495
20		42
20		7
20		150
20		12
20	18
20		1
20		23
20		47
20	4
20	4
20	8
20	88
20	23
21		31
21		7
21		490
21		42
21	5
21		21
21		89
21	12
21	360
21	13
22	50
22	11
22		11
22		50
22		3
22		38
22	89
22	6
22	51
22	20
23	30
23	33
23		135
23	2
23	175
23	4
24	70
24	11
24		160
24	3
24	7
24	190
24	5
24	263
25	90
25	12
25	9
25	10
25	80
26	17
26	6
26		105
26		25
26		85
26		19
26	117
26	55
27	41
27	33
27	7
27		16
27		3
27		35
27	153
27	58
27	40
27	125
28	20
28		12
28		23
28		3
28		1
28		35
28		25
28	65
28	30
28	125
28	191
28	37
29	28
29	16
29	12
29		8
29		6
29		2
29		1000
29		15
29		33
29		163
29	210
29	20
29	50
29	220
29	55
30		18
30		11
30		35
30		13
30		408
30		8
30	45
30	110
30	30
31		35
31		28
31		95
31		7
31		13
31		29
31	430
31	100
31	60
31	48
31	25
32		170
32		40
32	31
32	250
32	155
32	60
33		160
33		45
33		13
33	30
33	4
33	18
33	45
34		95
34		6
34	35
35		63
35		9
35	150
35	365
36		90
36		4
36		9
36		15
36		1
36		1
36	120
36	12
36	60
37		41
37		17
37	40
38		4
38		24
38	275
39	2
39		10
39		8
39		8
40	700
41	45
41	26
42	200
42	170
42	70
43	80
43	65
43	25
44	270
44	65
45	80
45	10
