# Supplementary material for: Mechanisms that clear mutations drive field cancerization in mammary tissue
Source: Nature. 2024 Sep 4;633(8028):198–206. doi: 10.1038/s41586-024-07882-3 (PMC11374684; doi:10.1038/s41586-024-07882-3)
Supplement: Supplementary file 16 — Source Data Extended Data Fig. 8 [file 41586_2024_7882_MOESM16_ESM.xlsx]

## Sheet: ED Fig 8a,b
Cumulative distribution of luminal wild-type confetti clone size as a function of the scaled clone size used for Extended Data Figure 8a													Cumulative distribution of basal wild-type confetti clone size as a function of the scaled clone size used for Extended Data Figure 8b
day 64		day 120		day 225		day 550							day 64		day 120		day 225		day 550
clone size	cumulative probability	clone size	cumulative probability	clone size	cumulative probability	clone size	cumulative probability						clone size	cumulative probability	clone size	cumulative probability	clone size	cumulative probability	clone size	cumulative probability
0.375	0.666667	0.133995	0.925926	0.0291936	0.956757	0.00715308	0.975						0.192308	1	0.248588	0.829545	0.047619	0.85	0.0154941	0.972973
0.398914	0.666667	0.14333	0.925926	0.0330344	0.956757	0.00842595	0.975						0.200474	1	0.266594	0.829545	0.0522642	0.85	0.0177896	0.972973
0.424354	0.666667	0.153315	0.925926	0.0373806	0.956757	0.00992533	0.975						0.208987	1	0.285904	0.829545	0.0573625	0.85	0.0204253	0.972973
0.451416	0.666667	0.163996	0.925926	0.0422985	0.956757	0.0116915	0.975						0.217862	1	0.306613	0.829545	0.0629582	0.85	0.0234513	0.972973
0.480203	0.666667	0.175421	0.925926	0.0478634	0.956757	0.013772	0.975						0.227114	1	0.328822	0.829545	0.0690997	0.85	0.0269257	0.972973
0.510827	0.666667	0.187641	0.925926	0.0541605	0.956757	0.0162227	0.941667						0.236759	1	0.352639	0.829545	0.0758402	0.85	0.0309149	0.972973
0.543403	0.666667	0.200713	0.925926	0.0612861	0.886486	0.0191095	0.941667						0.246813	1	0.378182	0.829545	0.0832383	0.85	0.035495	0.918919
0.578057	0.666667	0.214696	0.925926	0.0693491	0.886486	0.02251	0.941667						0.257294	1	0.405575	0.829545	0.0913581	0.85	0.0407537	0.918919
0.61492	0.666667	0.229653	0.925926	0.0784729	0.886486	0.0265156	0.941667						0.26822	1	0.434952	0.829545	0.10027	0.7	0.0467915	0.878378
0.654135	0.666667	0.245652	0.925926	0.088797	0.843243	0.031234	0.9						0.27961	1	0.466457	0.829545	0.110051	0.7	0.0537239	0.878378
0.69585	0.666667	0.262765	0.925926	0.100479	0.843243	0.036792	0.858333						0.291484	1	0.500244	0.477273	0.120787	0.7	0.0616833	0.878378
0.740226	0.666667	0.281071	0.907407	0.113699	0.843243	0.043339	0.85						0.303862	1	0.536479	0.477273	0.132569	0.7	0.0708219	0.797297
0.787431	0.266667	0.300652	0.907407	0.128658	0.772973	0.0510511	0.833333						0.316766	1	0.575338	0.477273	0.145501	0.7	0.0813144	0.783784
0.837647	0.266667	0.321597	0.907407	0.145584	0.772973	0.0601356	0.8						0.330217	1	0.617011	0.477273	0.159694	0.7	0.0933614	0.756757
0.891065	0.266667	0.344001	0.907407	0.164738	0.713514	0.0708366	0.783333						0.34424	1	0.661703	0.477273	0.175272	0.7	0.107193	0.756757
0.94789	0.266667	0.367966	0.907407	0.186411	0.67027	0.0834418	0.775						0.358859	1	0.709633	0.477273	0.19237	0.6	0.123074	0.716216
1.00834	0.266667	0.393601	0.907407	0.210936	0.616216	0.0982901	0.725						0.374098	1	0.761034	0.329545	0.211136	0.6	0.141308	0.662162
1.07264	0.266667	0.421021	0.796296	0.238688	0.567568	0.115781	0.7						0.389984	1	0.816158	0.329545	0.231731	0.6	0.162244	0.648649
1.14105	0.0666667	0.450352	0.796296	0.27009	0.535135	0.136383	0.641667						0.406545	1	0.875275	0.329545	0.254337	0.4	0.186281	0.608108
1.21381	0.0666667	0.481726	0.796296	0.305624	0.481081	0.160653	0.616667						0.42381	1	0.938674	0.329545	0.279147	0.4	0.213879	0.554054
1.29122	0.0666667	0.515285	0.796296	0.345833	0.464865	0.18924	0.566667						0.441807	1	1.00667	0.272727	0.306377	0.4	0.245566	0.554054
1.37356	0.0666667	0.551183	0.685185	0.391332	0.410811	0.222915	0.55						0.460569	1	1.07958	0.272727	0.336264	0.4	0.281947	0.513514
1.46116	0.0666667	0.589581	0.685185	0.442817	0.378378	0.262583	0.525						0.480127	1	1.15778	0.272727	0.369066	0.4	0.323718	0.486486
1.55434	0.0666667	0.630655	0.685185	0.501076	0.345946	0.309309	0.5						0.500516	1	1.24164	0.272727	0.405068	0.4	0.371678	0.459459
1.65346	0.0666667	0.67459	0.537037	0.566999	0.324324	0.364349	0.441667						0.521771	1	1.33158	0.193182	0.444582	0.4	0.426744	0.391892
1.75891	0.0666667	0.721585	0.537037	0.641596	0.286486	0.429185	0.408333						0.543928	1	1.42803	0.193182	0.48795	0.35	0.489968	0.364865
1.87107	0.0666667	0.771855	0.537037	0.726007	0.259459	0.505557	0.325						0.567027	1	1.53146	0.125	0.535549	0.35	0.562558	0.297297
1.9904	0.0666667	0.825627	0.425926	0.821523	0.232432	0.59552	0.3						0.591106	0.6	1.64239	0.125	0.587791	0.3	0.645903	0.256757
2.11733	0.0666667	0.883144	0.425926	0.929605	0.210811	0.701491	0.283333						0.616208	0.6	1.76136	0.0909091	0.645129	0.3	0.741596	0.22973
2.25235	0.0333333	0.944669	0.351852	1.05191	0.183784	0.82632	0.266667						0.642375	0.6	1.88894	0.0909091	0.708061	0.3	0.851466	0.189189
2.39599	0.0333333	1.01048	0.351852	1.1903	0.167568	0.973362	0.216667						0.669654	0.6	2.02576	0.0795455	0.777131	0.3	0.977614	0.175676
2.54879	0.0333333	1.08088	0.333333	1.3469	0.145946	1.14657	0.166667						0.698092	0.6	2.17249	0.0795455	0.852939	0.3	1.12245	0.175676
2.71133	0.0333333	1.15617	0.333333	1.5241	0.140541	1.3506	0.158333						0.727737	0.6	2.32985	0.0568182	0.936142	0.25	1.28875	0.175676
2.88423	0.0333333	1.23672	0.277778	1.72462	0.124324	1.59094	0.141667						0.758641	0.6	2.49861	0.0454545	1.02746	0.25	1.47968	0.108108
3.06816	0.0333333	1.32288	0.277778	1.95152	0.113514	1.87404	0.125						0.790857	0.6	2.67959	0.0454545	1.12769	0.25	1.6989	0.108108
3.26383	0.0333333	1.41504	0.203704	2.20826	0.0972973	2.20752	0.108333						0.824441	0.6	2.87369	0.0340909	1.23769	0.2	1.9506	0.108108
3.47197	0.0333333	1.51361	0.185185	2.49879	0.0810811	2.60034	0.075						0.859452	0.6	3.08184	0.0340909	1.35843	0.2	2.23958	0.0945946
3.69338	0.0333333	1.61906	0.185185	2.82754	0.0810811	3.06307	0.0666667						0.895949	0.6	3.30506	0.0340909	1.49094	0.2	2.57139	0.0945946
3.92891	0.0333333	1.73185	0.185185	3.19954	0.0756757	3.60813	0.05						0.933996	0.6	3.54446	0.0340909	1.63638	0.2	2.95235	0.0675676
4.17947	0.0333333	1.8525	0.148148	3.62049	0.0702703	4.25019	0.05						0.973659	0.4	3.8012	0.0340909	1.79601	0.2	3.38975	0.0540541
4.446	0.0333333	1.98156	0.111111	4.09681	0.0594595	5.00651	0.0416667						1.01501	0.4	4.07653	0.0340909	1.97121	0.2	3.89195	0.0540541
4.72953	0.0333333	2.11961	0.0925926	4.6358	0.0540541	5.8974	0.0333333						1.05811	0.4	4.37181	0.0340909	2.1635	0.2	4.46856	0.0540541
5.03114	0.0333333	2.26727	0.0555556	5.2457	0.0540541	6.94683	0.0166667						1.10304	0.4	4.68847	0.0340909	2.37454	0.2	5.13059	0.0405405
5.35198	0.0333333	2.42522	0.0185185	5.93585	0.0432432	8.18301	0.0166667						1.14988	0.4	5.02807	0.0340909	2.60617	0.2	5.89071	0.0405405
5.69329	0.0333333	2.59417	0.0185185	6.71679	0.0324324	9.63916	0.0166667						1.19871	0.4	5.39227	0.0227273	2.8604	0.2	6.76344	0.027027
6.05636	0.0333333	2.7749	0.0185185	7.60047	0.027027	11.3544	0.00833333						1.24962	0.4	5.78285	0.0227273	3.13943	0.2	7.76546	0.027027
6.44258	0.0333333	2.96821	0.0185185	8.60041	0.027027	13.3749	0.00833333						1.30269	0.4	6.20172	0.0227273	3.44568	0.1	8.91595	0.027027
6.85344	0.0333333	3.17499	0.0185185	9.73192	0.0216216	15.755	0.00833333						1.358	0.2	6.65093	0.0113636	3.7818	0.05	10.2369	0.027027
7.2905	0.0333333	3.39618	0.0185185	11.0123	0.0108108	18.5585	0.00833333						1.41567	0.2	7.13268	0.0113636	4.15071	0.05	11.7535	0.027027
7.75542	0.0333333	3.63278	0.0185185	12.4611	0.00540541	21.861	0.00833333						1.47579	0.2	7.64932	0.0113636	4.55561	0.05	13.4948	0.0135135
8.25	4.16334e-17	3.88586	0	14.1005	0.00540541	25.7511	0.00833333						1.53846	0.2	8.20339	5.20417e-17	5	0.05	15.4941	0.0135135
8.77612	4.16334e-17	4.15657	0	15.9556	0	30.3334	0						1.60379	0	8.79759	5.20417e-17	5.48774	0	17.7896	0

## Sheet: ED Fig 8c
Cumulative distribution of basal wild-type confetti clone size used for Figure 8c											Cumulative distribution of basal Brca1;Trp53 confetti clone size used for Figure 8c
day 64		day 120		day 225		day 550					day 14		day 64		day 120		day 225
clone size	cumulative probability	clone size	cumulative probability	clone size	cumulative probability	clone size	cumulative probability				clone size	cumulative probability	clone size	cumulative probability	clone size	cumulative probability	clone size	cumulative probability
-3.40453	1	1	0.829545	1	0.85	1	0.972973				1	0.72093	1	0.8125	1	0.875	1	0.875
-3.31414	1	1.07243	0.829545	1.09755	0.85	1.14815	0.972973				1.0542	0.72093	1.06562	0.8125	1.08138	0.875	1.08899	0.875
-3.22375	1	1.15011	0.829545	1.20461	0.85	1.31826	0.972973				1.11134	0.72093	1.13556	0.8125	1.16939	0.875	1.18591	0.875
-3.13336	1	1.23342	0.829545	1.32212	0.85	1.51356	0.972973				1.17157	0.72093	1.21008	0.8125	1.26456	0.875	1.29144	0.875
-3.04297	1	1.32276	0.829545	1.45109	0.85	1.7378	0.972973				1.23507	0.72093	1.28949	0.8125	1.36747	0.875	1.40637	0.875
-2.95257	1	1.41857	0.829545	1.59264	0.85	1.99526	0.972973				1.30201	0.72093	1.37411	0.8125	1.47876	0.875	1.53153	0.875
-2.86218	1	1.52132	0.829545	1.74801	0.85	2.29087	0.918919				1.37257	0.72093	1.46428	0.8125	1.5991	0.875	1.66783	0.875
-2.77179	1	1.63152	0.829545	1.91852	0.85	2.63027	0.918919				1.44696	0.72093	1.56038	0.8125	1.72924	0.875	1.81625	0.875
-2.6814	1	1.74969	0.829545	2.10567	0.7	3.01995	0.878378				1.52539	0.72093	1.66278	0.8125	1.86997	0.875	1.97789	0.875
-2.591	1	1.87643	0.829545	2.31108	0.7	3.46737	0.878378				1.60806	0.72093	1.7719	0.8125	2.02216	0.875	2.1539	0.875
-2.50061	1	2.01235	0.477273	2.53652	0.7	3.98107	0.878378				1.69522	0.72093	1.88818	0.8125	2.18672	0.875	2.34559	0.875
-2.41022	1	2.15811	0.477273	2.78395	0.7	4.57088	0.797297				1.7871	0.72093	2.01209	0.625	2.36469	0.875	2.55433	0.875
-2.31983	1	2.31443	0.477273	3.05552	0.7	5.24807	0.783784				1.88396	0.72093	2.14413	0.625	2.55713	0.875	2.78165	0.875
-2.22944	1	2.48207	0.477273	3.35358	0.7	6.0256	0.756757				1.98606	0.72093	2.28484	0.625	2.76524	0.875	3.02919	0.75
-2.13904	1	2.66185	0.477273	3.68072	0.7	6.91831	0.756757				2.09371	0.418605	2.43478	0.625	2.99028	0.875	3.29877	0.75
-2.04865	1	2.85466	0.477273	4.03977	0.6	7.94328	0.716216				2.20718	0.418605	2.59456	0.625	3.23364	0.75	3.59234	0.75
-1.95826	1	3.06143	0.329545	4.43385	0.6	9.12011	0.662162				2.32681	0.418605	2.76482	0.625	3.4968	0.75	3.91203	0.75
-1.86787	1	3.28318	0.329545	4.86636	0.6	10.4713	0.648649				2.45292	0.418605	2.94627	0.625	3.78138	0.75	4.26018	0.75
-1.77747	1	3.52099	0.329545	5.34107	0.4	12.0226	0.608108				2.58587	0.418605	3.13961	0.625	4.08911	0.75	4.63931	0.75
-1.68708	1	3.77603	0.329545	5.86208	0.4	13.8038	0.554054				2.72602	0.418605	3.34565	0.625	4.4219	0.75	5.05217	0.75
-1.59669	1	4.04954	0.272727	6.43392	0.4	15.8489	0.554054				2.87376	0.418605	3.5652	0.625	4.78176	0.75	5.50178	0.75
-1.5063	1	4.34286	0.272727	7.06154	0.4	18.197	0.513514				3.02952	0.27907	3.79917	0.625	5.17092	0.75	5.9914	0.75
-1.41591	1	4.65743	0.272727	7.75039	0.4	20.893	0.486486				3.19372	0.27907	4.04849	0.625	5.59174	0.75	6.5246	0.75
-1.32551	1	4.99478	0.272727	8.50643	0.4	23.9883	0.459459				3.36681	0.27907	4.31417	0.625	6.04681	0.75	7.10524	0.75
-1.23512	1	5.35657	0.193182	9.33622	0.4	27.5423	0.391892				3.54929	0.27907	4.59728	0.625	6.53891	0.75	7.73756	0.75
-1.14473	1	5.74456	0.193182	10.247	0.35	31.6228	0.364865				3.74166	0.27907	4.89898	0.625	7.07107	0.75	8.42615	0.75
-1.05434	1	6.16066	0.125	11.2465	0.35	36.3078	0.297297				3.94445	0.27907	5.22047	0.5625	7.64653	0.75	9.17602	0.625
-0.963945	0.6	6.6069	0.125	12.3436	0.3	41.6869	0.256757				4.15824	0.162791	5.56306	0.5625	8.26883	0.75	9.99262	0.625
-0.873553	0.6	7.08546	0.0909091	13.5477	0.3	47.863	0.22973				4.38361	0.162791	5.92814	0.5625	8.94176	0.75	10.8819	0.625
-0.783161	0.6	7.59868	0.0909091	14.8693	0.3	54.9541	0.189189				4.62119	0.162791	6.31717	0.4375	9.66947	0.5	11.8503	0.625
-0.692768	0.6	8.14908	0.0795455	16.3198	0.3	63.0957	0.175676				4.87166	0.162791	6.73173	0.4375	10.4564	0.5	12.9049	0.625
-0.602376	0.6	8.73934	0.0795455	17.9117	0.3	72.4436	0.175676				5.1357	0.0930233	7.1735	0.375	11.3074	0.5	14.0534	0.5
-0.511984	0.6	9.37236	0.0568182	19.659	0.25	83.1764	0.175676				5.41405	0.0930233	7.64426	0.375	12.2276	0.5	15.304	0.5
-0.421592	0.6	10.0512	0.0454545	21.5767	0.25	95.4993	0.108108				5.70748	0.0930233	8.14591	0.25	13.2227	0.5	16.666	0.5
-0.331199	0.6	10.7793	0.0454545	23.6815	0.25	109.648	0.108108				6.01682	0.0465116	8.68048	0.25	14.2988	0.375	18.1491	0.375
-0.240807	0.6	11.5601	0.0340909	25.9916	0.2	125.893	0.108108				6.34293	0.0465116	9.25013	0.25	15.4625	0.375	19.7643	0.25
-0.150415	0.6	12.3974	0.0340909	28.527	0.2	144.544	0.0945946				6.68671	0.0465116	9.85717	0.25	16.7209	0.375	21.5232	0.25
-0.0600228	0.6	13.2954	0.0340909	31.3098	0.2	165.959	0.0945946				7.04912	0.0465116	10.504	0.25	18.0816	0.375	23.4386	0.25
0.0303694	0.6	14.2584	0.0340909	34.364	0.2	190.546	0.0675676				7.43117	0.0465116	11.1934	0.25	19.5532	0.375	25.5244	0.125
0.120762	0.4	15.2912	0.0340909	37.7162	0.2	218.776	0.0540541				7.83393	0.0465116	11.9279	0.25	21.1445	0.375	27.7959	0.125
0.211154	0.4	16.3988	0.0340909	41.3953	0.2	251.189	0.0540541				8.25852	0.0232558	12.7107	0.25	22.8653	0.375	30.2696	0.125
0.301546	0.4	17.5866	0.0340909	45.4334	0.2	288.403	0.0540541				8.70613	0.0232558	13.5448	0.25	24.7261	0.375	32.9634	0.125
0.391938	0.4	18.8604	0.0340909	49.8654	0.2	331.131	0.0405405				9.17799	0.0232558	14.4337	0.25	26.7384	0.375	35.8969	0.125
0.48233	0.4	20.2266	0.0340909	54.7297	0.2	380.189	0.0405405				9.67543	0.0232558	15.3809	0.25	28.9144	0.25	39.0915	0.125
0.572723	0.4	21.6916	0.0227273	60.0685	0.2	436.516	0.027027				10.1998	0.0232558	16.3903	0.1875	31.2675	0.25	42.5704	0.125
0.663115	0.4	23.2628	0.0227273	65.9281	0.2	501.187	0.027027				10.7526	0.0232558	17.4659	0.1875	33.8122	0.25	46.3588	0.125
0.753507	0.4	24.9478	0.0227273	72.3593	0.1	575.44	0.027027				11.3354	0.0232558	18.6121	0.1875	36.5639	0.25	50.4845	0.125
0.843899	0.2	26.7549	0.0113636	79.4178	0.05	660.693	0.027027				11.9498	0.0232558	19.8335	0.1875	39.5396	0.125	54.9772	0.125
0.934292	0.2	28.6928	0.0113636	87.1649	0.05	758.578	0.027027				12.5975	0.0232558	21.135	0.125	42.7574	0.125	59.8698	0.125
1.02468	0.2	30.7711	0.0113636	95.6677	0.05	870.964	0.0135135				13.2802	0.0232558	22.522	0.125	46.2371	0.125	65.1978	0.125
1.11508	0	33	5.20417e-17	105	0.05	1000	0.0135135				14	0.0232558	24	0	50	0.125	71	0
1.20547	0	35.3903	5.20417e-17	115.243	0	1148.15	0				14.7588	0	25.575	0	54.0691	0	77.3185	0

## Sheet: ED Fig 8d
Rescaled cumulative distribution of the logarithm of wild-type basal clone size used for Extended Data Figure 8d																	Rescaled cumulative distribution of the logarithm of Brca1;Trp53 basal clone size used for Extended Data Figure 8d
day 64		day 120		day 225		day 550											day 14		day 64		day 120		day 225
scaled clone size	cumulative probability	scaled clone size	cumulative probability	scaled clone size	cumulative probability	scaled clone size	cumulative probability										scaled clone size	cumulative probability	scaled clone size	cumulative probability	scaled clone size	cumulative probability	scaled clone size	cumulative probability
1	1	-1.36167	0.829545	-1.31049	0.85	-1.97411	0.972973										-1.23325	0.72093	-1.40993	0.8125	-1.79715	0.875	-1.81586	0.875
1.04247	1	-1.27008	0.829545	-1.24898	0.85	-1.88152	0.972973										-1.15477	0.72093	-1.35381	0.8125	-1.7379	0.875	-1.75128	0.875
1.08673	1	-1.17849	0.829545	-1.18748	0.85	-1.78892	0.972973										-1.07629	0.72093	-1.29769	0.8125	-1.67866	0.875	-1.6867	0.875
1.13288	1	-1.0869	0.829545	-1.12597	0.85	-1.69632	0.972973										-0.997806	0.72093	-1.24157	0.8125	-1.61942	0.875	-1.62212	0.875
1.18099	1	-0.995308	0.829545	-1.06446	0.85	-1.60372	0.972973										-0.919326	0.72093	-1.18545	0.8125	-1.56017	0.875	-1.55754	0.875
1.23114	1	-0.903719	0.829545	-1.00295	0.85	-1.51112	0.972973										-0.840845	0.72093	-1.12933	0.8125	-1.50093	0.875	-1.49296	0.875
1.28343	1	-0.812129	0.829545	-0.941446	0.85	-1.41852	0.918919										-0.762364	0.72093	-1.07321	0.8125	-1.44168	0.875	-1.42838	0.875
1.33793	1	-0.72054	0.829545	-0.879939	0.85	-1.32592	0.918919										-0.683883	0.72093	-1.01709	0.8125	-1.38244	0.875	-1.3638	0.875
1.39474	1	-0.62895	0.829545	-0.818432	0.7	-1.23332	0.878378										-0.605403	0.72093	-0.960976	0.8125	-1.3232	0.875	-1.29922	0.875
1.45397	1	-0.53736	0.829545	-0.756925	0.7	-1.14072	0.878378										-0.526922	0.72093	-0.904857	0.8125	-1.26395	0.875	-1.23464	0.875
1.51572	1	-0.445771	0.477273	-0.695418	0.7	-1.04813	0.878378										-0.448441	0.72093	-0.848738	0.8125	-1.20471	0.875	-1.17006	0.875
1.58008	1	-0.354181	0.477273	-0.63391	0.7	-0.955526	0.797297										-0.36996	0.72093	-0.792619	0.625	-1.14547	0.875	-1.10548	0.875
1.64718	1	-0.262592	0.477273	-0.572403	0.7	-0.862927	0.783784										-0.29148	0.72093	-0.7365	0.625	-1.08622	0.875	-1.0409	0.875
1.71713	1	-0.171002	0.477273	-0.510896	0.7	-0.770329	0.756757										-0.212999	0.72093	-0.680381	0.625	-1.02698	0.875	-0.976316	0.75
1.79005	1	-0.0794124	0.477273	-0.449389	0.7	-0.67773	0.756757										-0.134518	0.418605	-0.624261	0.625	-0.967734	0.875	-0.911736	0.75
1.86607	1	0.0121772	0.477273	-0.387882	0.6	-0.585131	0.716216										-0.0560375	0.418605	-0.568142	0.625	-0.908491	0.75	-0.847155	0.75
1.94531	1	0.103767	0.329545	-0.326374	0.6	-0.492532	0.662162										0.0224433	0.418605	-0.512023	0.625	-0.849247	0.75	-0.782574	0.75
2.02792	1	0.195356	0.329545	-0.264867	0.6	-0.399933	0.648649										0.100924	0.418605	-0.455904	0.625	-0.790003	0.75	-0.717994	0.75
2.11404	1	0.286946	0.329545	-0.20336	0.4	-0.307334	0.608108										0.179405	0.418605	-0.399785	0.625	-0.730759	0.75	-0.653413	0.75
2.20381	1	0.378536	0.329545	-0.141853	0.4	-0.214735	0.554054										0.257885	0.418605	-0.343666	0.625	-0.671516	0.75	-0.588833	0.75
2.2974	1	0.470125	0.272727	-0.0803456	0.4	-0.122136	0.554054										0.336366	0.418605	-0.287547	0.625	-0.612272	0.75	-0.524252	0.75
2.39496	1	0.561715	0.272727	-0.0188384	0.4	-0.0295371	0.513514										0.414847	0.27907	-0.231428	0.625	-0.553028	0.75	-0.459672	0.75
2.49666	1	0.653304	0.272727	0.0426688	0.4	0.0630618	0.486486										0.493328	0.27907	-0.175309	0.625	-0.493784	0.75	-0.395091	0.75
2.60268	1	0.744894	0.272727	0.104176	0.4	0.155661	0.459459										0.571808	0.27907	-0.11919	0.625	-0.434541	0.75	-0.330511	0.75
2.71321	1	0.836484	0.193182	0.165683	0.4	0.24826	0.391892										0.650289	0.27907	-0.0630709	0.625	-0.375297	0.75	-0.26593	0.75
2.82843	1	0.928073	0.193182	0.22719	0.35	0.340859	0.364865										0.72877	0.27907	-0.00695184	0.625	-0.316053	0.75	-0.20135	0.75
2.94854	1	1.01966	0.125	0.288698	0.35	0.433457	0.297297										0.807251	0.27907	0.0491672	0.5625	-0.256809	0.75	-0.136769	0.625
3.07375	0.6	1.11125	0.125	0.350205	0.3	0.526056	0.256757										0.885731	0.162791	0.105286	0.5625	-0.197566	0.75	-0.0721885	0.625
3.20428	0.6	1.20284	0.0909091	0.411712	0.3	0.618655	0.22973										0.964212	0.162791	0.161405	0.5625	-0.138322	0.75	-0.00760795	0.625
3.34035	0.6	1.29443	0.0909091	0.473219	0.3	0.711254	0.189189										1.04269	0.162791	0.217524	0.4375	-0.079078	0.5	0.0569726	0.625
3.4822	0.6	1.38602	0.0795455	0.534726	0.3	0.803853	0.175676										1.12117	0.162791	0.273643	0.4375	-0.0198343	0.5	0.121553	0.625
3.63008	0.6	1.47761	0.0795455	0.596234	0.3	0.896452	0.175676										1.19965	0.0930233	0.329762	0.375	0.0394095	0.5	0.186134	0.5
3.78423	0.6	1.5692	0.0568182	0.657741	0.25	0.989051	0.175676										1.27814	0.0930233	0.385882	0.375	0.0986532	0.5	0.250714	0.5
3.94493	0.6	1.66079	0.0454545	0.719248	0.25	1.08165	0.108108										1.35662	0.0930233	0.442001	0.25	0.157897	0.5	0.315295	0.5
4.11246	0.6	1.75238	0.0454545	0.780755	0.25	1.17425	0.108108										1.4351	0.0465116	0.49812	0.25	0.217141	0.375	0.379875	0.375
4.28709	0.6	1.84397	0.0340909	0.842262	0.2	1.26685	0.108108										1.51358	0.0465116	0.554239	0.25	0.276384	0.375	0.444456	0.25
4.46915	0.6	1.93556	0.0340909	0.903769	0.2	1.35945	0.0945946										1.59206	0.0465116	0.610358	0.25	0.335628	0.375	0.509036	0.25
4.65893	0.6	2.02715	0.0340909	0.965277	0.2	1.45205	0.0945946										1.67054	0.0465116	0.666477	0.25	0.394872	0.375	0.573617	0.25
4.85678	0.6	2.11874	0.0340909	1.02678	0.2	1.54464	0.0675676										1.74902	0.0465116	0.722596	0.25	0.454116	0.375	0.638197	0.125
5.06303	0.4	2.21033	0.0340909	1.08829	0.2	1.63724	0.0540541										1.8275	0.0465116	0.778715	0.25	0.513359	0.375	0.702778	0.125
5.27803	0.4	2.30192	0.0340909	1.1498	0.2	1.72984	0.0540541										1.90598	0.0232558	0.834834	0.25	0.572603	0.375	0.767359	0.125
5.50217	0.4	2.39351	0.0340909	1.21131	0.2	1.82244	0.0540541										1.98446	0.0232558	0.890953	0.25	0.631847	0.375	0.831939	0.125
5.73582	0.4	2.4851	0.0340909	1.27281	0.2	1.91504	0.0405405										2.06294	0.0232558	0.947072	0.25	0.691091	0.375	0.89652	0.125
5.9794	0.4	2.57669	0.0340909	1.33432	0.2	2.00764	0.0405405										2.14142	0.0232558	1.00319	0.25	0.750334	0.25	0.9611	0.125
6.23332	0.4	2.66828	0.0227273	1.39583	0.2	2.10024	0.027027										2.2199	0.0232558	1.05931	0.1875	0.809578	0.25	1.02568	0.125
6.49802	0.4	2.75987	0.0227273	1.45733	0.2	2.19284	0.027027										2.29838	0.0232558	1.11543	0.1875	0.868822	0.25	1.09026	0.125
6.77396	0.4	2.85145	0.0227273	1.51884	0.1	2.28544	0.027027										2.37687	0.0232558	1.17155	0.1875	0.928066	0.25	1.15484	0.125
7.06162	0.2	2.94304	0.0113636	1.58035	0.05	2.37803	0.027027										2.45535	0.0232558	1.22767	0.1875	0.987309	0.125	1.21942	0.125
7.3615	0.2	3.03463	0.0113636	1.64186	0.05	2.47063	0.027027										2.53383	0.0232558	1.28379	0.125	1.04655	0.125	1.284	0.125
7.67411	0.2	3.12622	0.0113636	1.70336	0.05	2.56323	0.0135135										2.61231	0.0232558	1.33991	0.125	1.1058	0.125	1.34858	0.125
8	0.2	3.21781	5.20417e-17	1.76487	0	2.65583	0										2.69079	0.0232558	1.39602	0	1.16504	0	1.41316	0
8.33973	0	3.3094	5.20417e-17	1.82638	0	2.74843	0										2.76927	0	1.45214	0	1.22428	0	1.47774	0

## Sheet: ED Fig 8e
Average luminal clone size for wild-type confetti clones used for Extended Data Figure 8e
estrous cycle no.	average	error
27.5449	10.5504	1.0967
37.9516	13.6471	3.88336
21.2233	7.46296	0.726706
14.0388	3.9	0.640312
9.88329	3.24096	0.397461
45.8034	34.2541	5.32767
23.1048	8.44444	0.903884
78.4026	98.3077	29.38
128.816	629.837	117.286
74.1089	159	24.005
45.768	35.3467	3.86053
71.0208	139.8	34.526
56.6264	51.5	18.4759
60.5694	108.25	44.5401

## Sheet: ED Fig 8f
Fraction of single-cell luminal wild-type confetti clones used for Extended Data Figure 8f
estrous cycle no.	fraction	error
27.5449	0.0620155	0.021235
37.9516	0.117647	0.0781425
21.2233	0.0740741	0.0356389
14.0388	0.3	0.083666
9.88329	0.313253	0.0509105
45.8034	0.0432432	0.0149546
23.1048	0.0444444	0.0217228
78.4026	0.134615	0.0473315
128.816	0.076087	0.0276425
74.1089	0.0327869	0.0228006
45.768	0.0133333	0.00936503
71.0208	0.025	0.0142522
