# Supplementary material for: Mechanisms that clear mutations drive field cancerization in mammary tissue
Source: Nature. 2024 Sep 4;633(8028):198–206. doi: 10.1038/s41586-024-07882-3 (PMC11374684; doi:10.1038/s41586-024-07882-3)
Supplement: Supplementary file 17 — Source Data Extended Data Fig. 9 [file 41586_2024_7882_MOESM17_ESM.xlsx]

## Sheet: ED Fig 9d
Ki67/CC3 fraction per organoid
Wild-type organoids	Brca1;Trp53 confetti organoids
WT	64	225
1.55825	1.90916	3.81478
0.367771	5.88714	2.59712
0.251809	0.415341	0.278657
1.3283	2.20307	1.15963
0.248067	3.93869	3.532
0.619754	3.38775	3.08045
1.01433	5.38126	7.46788
0.768721	2.06274	1.03528
0.493399	4.65577	2.94033
1.61599	1.64693	2.60274
0.43952	1.26516	0.620261
0.562267	1.37234	3.11181
0.240476	2.07246	7.11564
0.352585	0.583766	4.04474
1.36185	0.798138	33.4725
1.86214	0.218447	2.6379
6.24782	1.72574	0.76141
0.532043	18.2364	0.713913
0.200235	0.933595	1.91697
0.678812	3.31382	8.55164
1.42261	1.5732	1.83408
1.05005	1.56833	0.722551
1.17834	5.76408	3.35298
0.717054	1.43054	2.24248
7.17415	2.98408	2.65269
2.35858	1.82549	0.442544
0.935375	1.76055	1.73276
0.53614	4.5467	2.21308
0.660463	2.45328	0.944941
0.784159	2.55788	0.815972
1.92357		1.79336
0.336649		3.67764
0.44054		4.04602
		0.989216
		2.24287
		2.86427
		1.11912
		0.15498
		0.437463
		0.449537
		2.45496
		0.617263
		0.503646
		0.934288
		2.19396
		1.75386
		0.57056
		1.31214
		1.41705
		0.690086
		4.99912
		0.813
		1.56348
		2.09219
		1.55422
		0.92684
		2.42678
		0.866598
		3.55354
		9.34789
		23.9503
		4.24378
		1.0162
		0.993748
		1.07621
		2.44044
		1.16163
		1.15222
		1.84205
		0.972682
		0.264782
		0.207385
		0.338603
		0.612506

## Sheet: ED Fig 9e,f
Quantification of luminal and basal wild-type confetti clones and Brca1;Trp53 confetti clones in the ducts and side branches used for Extended Data Figure 9e													Transformed luminal and basal clones in the ducts and side branches as percentage used for Extended Data Figure 9f
e	225 days Brca	Duct	Side branch		225 days normal	Duct	Side branch					f		Duct		Side branch
		858	3823			2	8		Transformed Luminal					Luminal	Basal	Luminal	Basal
		40	10328			2	1		Basal cells				Mouse1	0	0	66.6667	0
		1755	100			2	1		Transformed Basal				Mouse 2	0	0	100	0
		78	723			2	1						Mouse 3	0	0	33.3333	0
		55	1954			2	1						Mouse 4	6.8966	0	16.6667	0
		290	1697			3	1						Mouse 5	5.5556	11.1111	50	0
		7	8571			3	2						Mouse 6	10	0	25	0
		3	926			3	2
		30	3214			3	2
		2	109			3	2
		3	4334			3	4
		20	1013			4	4
		5	18000			4	4
		37	951			4	5
		27	1809			4	5
		20	3557			5	5
		62	338			5	5
		6	2578			6	5
		102	2448			6	7
		99	1071			6	7
		472	1157			6	7
		39	2931			7	7
		67	2443			7	8
		300	221			7	8
		878	25			7	8
		504	37			7	8
		57	35			7	9
		209	45			8	9
		1				8	10
		3				8	10
		71				9	10
		18				10	10
		19				10	10
		488				10	12
		4				11	12
		1				11	12
		1				11	15
		2				12	19
		809				13	20
		541				13	20
		493				13	31
		177				13	33
		31				14	36
		855				14	37
		439				15	41
		316				15	42
		667				16	55
		857				16	77
		3				17	135
		10				17	187
		717				17	216
		1007				19	423
		3				19	1
		16				20	2
		136				20	2
		300				20	3
		8				20	3
		4				22	3
		2				23	4
		572				24	4
		4749				24	4
		730				26	5
		8				26	5
		9				26	5
		70				29	6
		1911				31	6
		647				35	7
		318				35	7
		717				36	7
		561				37	7
		476				40	8
		253				41	8
		619				44	9
		474				51	10
		7				55	10
		8				56	10
		359				65	10
		455				67	11
		491				75	37
		238				76	51
		634				85	1
		175				115	2
		112				128	133
		935				145	7
		552				203	2
		7				330	2
		9				365	1
		13				483	5
		1				1	6
		3				1	26
		71				1	8
		18				2	14
		19				2	10
		81				2	526
		20				2	2
		46				2	3
		102				2	164
		15				2	10
		5				3	12
		117				4	19
		7				4	25
		7				4	105
		9				4	250
		2				4	2648
		2070				4	772
		89				5	189
		17				5	174
		4803				5	542
		2117				6	1034
		1440				6	576
		1756				6	1556
		8571				6	472
		818				7	5554
		2066				7	929
		1586				7	5
		1762				8	13
		11143				8	4
		2751				8	16
		718				8	14
		7714				9	23
		9438				10	179
		4080				10	384
		807				10	176
		5302				11	38
		3471				12	394
		1620				13	70
		2614				15	150
		3386				16	470
		3929				19	26
		4286				19	97
		705				20	19
						20	39
						26	4
						29	1
						41	119
						153	127
						1	306
						1	96
						13	178
						23	98
						2	321
						1	30
						308	132
						348	173
						47	235
						6	209
						1	211
						992	51
						1017	10
						17	170
						76	46
						283	77
						177	191
						57	69
						495	133
						597	153
						686	70
						759	66
						196	8
						41	1
						183	1
						78	6
						2112	7
						1037	9
						330	9
						761	10
						265	12
						818	13
						1671	13
						540	15
						1157	16
						1131	17
						1706	17
						1	19
						7	20
						1	20
						2	20
						1	19
						1	5
						6	582
						14	311
						1	2525
						6
						26
						8
						10
						2
						1
						348
						526
						2
						3
						1
						3
						992
						163
						164
						1017
						95
						104
						238
						67
						49
						1907
						1739
						2475
						391
						7554
						413
						1569
						8
						257
						163
						36
						73
						285
						108
						125
						119
						51
						18
						60
						248
						325
						891
						56
						313
						232
						735
						1
						1
						1
						2
						2
						105
						25
						10
						76
						19
						4
						5
						5
						5
						5
						2
						2
						4
						5
						6
						8
						9
						13
						14
						21
						22
						23
						24
						24
						26
						36
						37
						41
						44
						3766
						573
						2
						3
						3
						4
						4
						6
						6
						8
						9
						9
						10
						10
						13
						13
						15
						16
						19
						21
						23
						25
						28
						29
						60
						70
						98
						216
						255
						350
						2
						4
						4
						6
						6
						9
						2
						2
						3
						3
						5
						5
						7
						7
						13
						17
						19
						3
						3
						5
						5
						4
						1
						14
						4
						16
						3
						163
						95
						48
						70
						6
						66
						42
						251
						2841
						4
						2
						308
						47
						6
						691
						2324
						963
						176
						1
						2
						539
						100
						60
						85
						1027
						42
						116
						20
						4
						218
						982
						12
						2
						4
						4
						8
						12
						13
						14
						16
						31
						35
						40
						4
						12
						28
						33
						13
						14

## Sheet: ED Fig 9g-j
Cumulative distribution of the logarithm of clone size used for Extended Data Figure 9g									Data used to generate stochastic simulation used for Extended Data Figure 9h													Cumulative distribution of luminal clone size for wild-type confetti clones used for Extended Data Figure 9i										Cumulative distribution of luminal clone size for Brca1;Trp53 confetti clones used for Extended Data Figure 9j
red		green		blue		black			red			green			blue			black				black			purple							green			red
scaled clone size	cumulative probability	scaled clone size	cumulative probability	scaled clone size	cumulative probability	scaled clone size	cumulative probability		clone size	cumulative probability	dashed line	clone size	cumulative probability	dashed line	clone size	cumulative probability	dashed line	clone size	cumulative probability	dashed line		clone size	cumulative probability	dashed line	clone size	cumulative probability	dashed line					clone size	cumulative probability	dashed line	clone size	cumulative probability	dashed line
-0.14812	0.572211	-0.749061	0.798876	-1.48464	0.939659	-1.84476	0.944328		1	0.572211	0.558876	1	0.798876	0.77309	1	0.939659	0.931181	1	0.944328	0.967463		1	0.923913	0.876976	1	0.967213	0.99146					1	0.923077	0.925519	1	0.886364	0.864334
0.470367	0.301166	-0.212687	0.57481	-1.03722	0.84917	-1.58644	0.904577		2	0.301166	0.319046	2	0.57481	0.584215	2	0.84917	0.850183	2	0.904577	0.94368		1.19554	0.923913	0.869553	1.14877	0.967213	0.989899					1.11929	0.923077	0.916663	1.14591	0.886364	0.857698
0.832159	0.215587	0.101071	0.489361	-0.775492	0.80619	-1.43533	0.891058		3	0.215587	0.20266	3	0.489361	0.459747	3	0.80619	0.780976	3	0.891058	0.924403		1.42931	0.923913	0.861826	1.31966	0.967213	0.988095					1.25281	0.923077	0.907038	1.31312	0.886364	0.850846
1.08885	0.122598	0.323686	0.350364	-0.589794	0.712943	-1.32811	0.868763		4	0.122598	0.138109	4	0.350364	0.373088	4	0.712943	0.722336	4	0.868763	0.90793		1.7088	0.923913	0.853793	1.51598	0.967213	0.986017					1.40226	0.923077	0.896615	1.50472	0.886364	0.843778
1.28796	0.0954174	0.49636	0.306806	-0.445756	0.681124	-1.24495	0.861141		5	0.0954174	0.0988795	5	0.306806	0.30982	5	0.681124	0.672113	5	0.861141	0.893426		2.04293	0.880435	0.845452	1.74151	0.967213	0.983634					1.56954	0.923077	0.885368	1.72428	0.886364	0.836492
1.45065	0.06784	0.637444	0.256782	-0.328068	0.638022	-1.17701	0.851445		6	0.06784	0.0734392	6	0.256782	0.261918	6	0.638022	0.62857	6	0.851445	0.880404		2.44241	0.880435	0.836803	2.00059	0.95082	0.980912					1.75677	0.923077	0.873277	1.97588	0.886364	0.828989
1.58819	0.0569457	0.75673	0.231977	-0.228564	0.611412	-1.11956	0.845432		7	0.0569457	0.0561214	7	0.231977	0.224606	7	0.611412	0.590396	7	0.845432	0.868549		2.91999	0.880435	0.827845	2.2982	0.95082	0.977813					1.96634	0.923077	0.860325	2.26419	0.818182	0.821269
1.70734	0.0366964	0.860059	0.174632	-0.14237	0.541092	-1.06979	0.830565		8	0.0366964	0.0438793	8	0.174632	0.194878	8	0.541092	0.556606	8	0.830565	0.857644		3.49096	0.858696	0.818579	2.6401	0.95082	0.9743					2.20091	0.846154	0.846501	2.59457	0.818182	0.813334
1.81244	0.0305735	0.951203	0.156694	-0.0663413	0.518237	-1.0259	0.825361		9	0.0305735	0.0349593	9	0.156694	0.170751	9	0.518237	0.526447	9	0.825361	0.84753		4.17358	0.836957	0.809008	3.03285	0.95082	0.970334					2.46346	0.846154	0.8318	2.97315	0.818182	0.805183
1.90645	0.0243893	1.03273	0.137405	0.00166867	0.49185	-0.986633	0.818948		10	0.0243893	0.0282959	10	0.137405	0.150864	10	0.49185	0.499334	10	0.818948	0.838089		4.98967	0.836957	0.799132	3.48404	0.95082	0.965872					2.75733	0.846154	0.816223	3.40698	0.784091	0.796821
1.99149	0.021729	1.10649	0.128562	0.0631911	0.478618	-0.951113	0.815504		11	0.021729	0.0232133	11	0.128562	0.134258	11	0.478618	0.474807	11	0.815504	0.829227		5.96534	0.826087	0.788957	4.00234	0.918033	0.960873					3.08625	0.758242	0.799777	3.9041	0.784091	0.788247
2.06913	0.0163058	1.17382	0.109672	0.119357	0.448773	-0.918686	0.807987		12	0.0163058	0.0192668	12	0.109672	0.120234	12	0.448773	0.452496	12	0.807987	0.82087		7.1318	0.782609	0.778485	4.59775	0.918033	0.955293					3.45442	0.758242	0.782478	4.47377	0.772727	0.779465
2.14055	0.0145457	1.23576	0.10306	0.171024	0.43723	-0.888856	0.804771		13	0.0145457	0.016155	13	0.10306	0.108275	13	0.43723	0.432102	13	0.804771	0.81296		8.52634	0.771739	0.767723	5.28174	0.918033	0.949089					3.8665	0.758242	0.764345	5.12656	0.761364	0.770479
2.20668	0.0124094	1.2931	0.0937339	0.218861	0.418442	-0.861237	0.799265		14	0.0124094	0.0136682	14	0.0937339	0.0979877	14	0.418442	0.413379	14	0.799265	0.805446		10.1936	0.76087	0.756676	6.06748	0.918033	0.942219					4.32774	0.736264	0.745409	5.87459	0.761364	0.76129
2.26824	0.0111986	1.34649	0.0875	0.263395	0.404414	-0.835525	0.794972		15	0.0111986	0.0116572	15	0.0875	0.0890721	15	0.404414	0.396123	15	0.794972	0.798289		12.1868	0.76087	0.74535	6.97011	0.918033	0.93464					4.844	0.736264	0.725704	6.73178	0.761364	0.751905
2.32583	0.0081167	1.39643	0.0702927	0.305055	0.364103	-0.811473	0.783603		16	0.0081167	0.0100139	16	0.0702927	0.0812921	16	0.364103	0.380162	16	0.783603	0.791453		14.5698	0.728261	0.733755	8.00702	0.901639	0.926311					5.42185	0.67033	0.705275	7.71405	0.75	0.742325
2.37992	0.00715202	1.44335	0.0648064	0.344188	0.350977	-0.78888	0.779576		17	0.00715202	0.00865812	17	0.0648064	0.0744616	17	0.350977	0.365353	17	0.779576	0.784909		17.4187	0.717391	0.721899	9.19819	0.901639	0.917195					6.06863	0.67033	0.684171	8.83963	0.738636	0.732557
2.43092	0.00612468	1.48758	0.0587974	0.381083	0.335971	-0.767578	0.774637		18	0.00612468	0.00753017	18	0.0587974	0.0684314	18	0.335971	0.351571	18	0.774637	0.778631		20.8248	0.717391	0.70979	10.5666	0.885246	0.907255					6.79256	0.67033	0.662449	10.1295	0.715909	0.722606
2.47917	0.00567565	1.52941	0.0560497	0.415984	0.328769	-0.747428	0.771947		19	0.00567565	0.00658445	19	0.0560497	0.0630809	19	0.328769	0.338711	19	0.771947	0.772598		24.8968	0.706522	0.69744	12.1385	0.885246	0.896459					7.60286	0.637363	0.640172	11.6075	0.715909	0.712477
2.52494	0.00475853	1.56911	0.0502979	0.449093	0.313457	-0.728313	0.766591		20	0.00475853	0.00578595	20	0.0502979	0.0583116	20	0.313457	0.326682	20	0.766591	0.766789		29.7651	0.695652	0.68486	13.9443	0.885246	0.884778					8.50981	0.604396	0.617408	13.3012	0.693182	0.702177
2.56847	0.00444304	1.60686	0.0482475	0.480587	0.307673	-0.71013	0.764232		21	0.00444304	0.0051074	21	0.0482475	0.0540424	21	0.307673	0.315405	21	0.764232	0.761188		35.5853	0.695652	0.672062	16.0187	0.885246	0.872191					9.52496	0.56044	0.594231	15.242	0.693182	0.691711
2.60998	0.00401713	1.64286	0.0453563	0.510616	0.299096	-0.692793	0.760583		22	0.00401713	0.00452736	22	0.0453563	0.050206	22	0.299096	0.30481	22	0.760583	0.75578		42.5436	0.663043	0.659058	18.4018	0.868852	0.858678					10.6612	0.56044	0.570718	17.4661	0.681818	0.681088
2.64964	0.00374058	1.67726	0.0434293	0.539309	0.29319	-0.676226	0.75803		23	0.00374058	0.00402882	23	0.0434293	0.0467461	23	0.29319	0.294837	23	0.75803	0.750552		50.8625	0.641304	0.645863	21.1393	0.836066	0.844228					11.933	0.527473	0.546952	20.0146	0.670455	0.670313
2.68762	0.00299879	1.71019	0.0382282	0.566781	0.277374	-0.660365	0.751909		24	0.00299879	0.00359816	24	0.0382282	0.0436153	24	0.277374	0.285431	24	0.751909	0.74549		60.8081	0.630435	0.63249	24.2841	0.836066	0.828837					13.3565	0.505495	0.523017	22.935	0.647727	0.659395
2.72405	0.00275993	1.74178	0.0364876	0.593132	0.271811	-0.645152	0.749367		25	0.00275993	0.00322438	25	0.0364876	0.0407735	25	0.271811	0.276546	25	0.749367	0.740586		72.6984	0.608696	0.618955	27.8968	0.819672	0.812506					14.9498	0.505495	0.498998	26.2816	0.636364	0.648342
2.75904	0.00249172	1.77213	0.0344362	0.618449	0.26472	-0.630535	0.745847		26	0.00249172	0.00289856	26	0.0344362	0.0381865	26	0.26472	0.26814	26	0.745847	0.735828		86.9138	0.597826	0.605272	32.0468	0.803279	0.795246					16.7332	0.494505	0.474983	30.1164	0.613636	0.637162
2.79272	0.00236372	1.80133	0.0333558	0.64281	0.260639	-0.61647	0.743653		27	0.00236372	0.00261337	27	0.0333558	0.0358251	27	0.260639	0.260174	27	0.743653	0.731208		103.909	0.586957	0.591458	36.8143	0.786885	0.777075					18.7293	0.461538	0.451058	34.5109	0.613636	0.625864
2.82517	0.00208195	1.82948	0.0309057	0.666285	0.251016	-0.602917	0.73891		28	0.00208195	0.0023628	28	0.0309057	0.0336641	28	0.251016	0.252614	28	0.73891	0.726718		124.227	0.576087	0.57753	42.291	0.754098	0.758018					20.9636	0.417582	0.42731	39.5465	0.568182	0.614457
2.85648	0.00197586	1.85663	0.0299077	0.688936	0.246829	-0.589839	0.736616		29	0.00197586	0.00214184	29	0.0299077	0.0316818	29	0.246829	0.245432	29	0.736616	0.722351		148.518	0.576087	0.563504	48.5825	0.737705	0.738111					23.4643	0.406593	0.403822	45.3169	0.522727	0.60295
2.88673	0.00181202	1.88286	0.0281955	0.71082	0.239175	-0.577205	0.732455		30	0.00181202	0.00194635	30	0.0281955	0.0298594	30	0.239175	0.238598	30	0.732455	0.718099		177.559	0.521739	0.549398	55.8099	0.704918	0.717396					26.2634	0.395604	0.380677	51.9293	0.488636	0.591353
2.91599	0.0016919	1.90824	0.0268491	0.731986	0.233027	-0.564985	0.729282		31	0.0016919	0.00177283	31	0.0268491	0.0281802	31	0.233027	0.232089	31	0.729282	0.713958		212.279	0.478261	0.535229	64.1124	0.655738	0.695924					29.3964	0.373626	0.357951	59.5065	0.454545	0.579675
2.94432	0.00134875	1.93281	0.0229458	0.752479	0.215102	-0.553153	0.720857		32	0.00134875	0.00161835	32	0.0229458	0.02663	32	0.215102	0.225881	32	0.720857	0.709921		253.787	0.456522	0.521015	73.6502	0.622951	0.673754					32.9032	0.318681	0.335717	68.1893	0.386364	0.567926
2.97177	0.0012389	1.95662	0.0216698	0.772342	0.209142	-0.541685	0.717674		33	0.0012389	0.00148043	33	0.0216698	0.0251962	33	0.209142	0.219956	33	0.717674	0.705982		303.412	0.445652	0.506774	84.6068	0.606557	0.650953					36.8283	0.263736	0.314044	78.1391	0.363636	0.556117
2.99841	0.0011169	1.97972	0.0202451	0.791612	0.202242	-0.530559	0.713732		34	0.0011169	0.00135696	34	0.0202451	0.0238676	34	0.202242	0.214293	34	0.713732	0.702138		362.741	0.413043	0.492525	97.1933	0.557377	0.627593					41.2215	0.252747	0.292995	89.5408	0.340909	0.544258
3.02428	0.00106128	2.00215	0.0195687	0.810324	0.198859	-0.519756	0.711561		35	0.00106128	0.00124615	35	0.0195687	0.0226343	35	0.198859	0.208877	35	0.711561	0.698383		433.671	0.369565	0.478285	111.652	0.508197	0.603753					46.1389	0.208791	0.272624	102.606	0.318182	0.53236
3.04941	0.000945433	2.02395	0.0181584	0.828508	0.191797	-0.509257	0.707391		36	0.000945433	0.00114645	36	0.0181584	0.0214877	36	0.191797	0.203691	36	0.707391	0.694714		518.47	0.347826	0.464073	128.262	0.42623	0.57952					51.6429	0.186813	0.252982	117.578	0.272727	0.520432
3.07386	0.00090405	2.04515	0.0176346	0.846194	0.189074	-0.499046	0.705488		37	0.00090405	0.00105654	37	0.0176346	0.02042	37	0.189074	0.198722	37	0.705488	0.691127		619.851	0.293478	0.449907	147.343	0.393443	0.554981					57.8035	0.175824	0.234112	134.734	0.25	0.508486
3.09766	0.000847472	2.06579	0.0168993	0.863408	0.185096	-0.489108	0.702668		38	0.000847472	0.00097529	38	0.0168993	0.0194243	38	0.185096	0.193957	38	0.702668	0.687617		741.056	0.271739	0.435804	169.263	0.344262	0.530229					64.6989	0.10989	0.216048	154.394	0.204545	0.496533
3.12083	0.000810528	2.08589	0.0164113	0.880175	0.1824	-0.479427	0.700726		39	0.000810528	0.000901701	39	0.0164113	0.0184944	39	0.1824	0.189382	39	0.700726	0.684183		885.961	0.228261	0.421783	194.444	0.262295	0.50536					72.4169	0.0659341	0.198818	176.922	0.181818	0.484582
3.14342	0.000712482	2.10548	0.0151233	0.896518	0.175593	-0.469992	0.696488		40	0.000712482	0.000834919	40	0.0151233	0.0176248	40	0.175593	0.184988	40	0.696488	0.68082		1059.2	0.163043	0.40786	223.37	0.213115	0.48047					81.0556	0.032967	0.182445	202.737	0.159091	0.472646
3.16546	0.000679449	2.12459	0.0146776	0.912457	0.1731	-0.460789	0.694591		41	0.000679449	0.000774198	41	0.0146776	0.0168105	41	0.1731	0.180764	41	0.694591	0.677525		1266.31	0.141304	0.394052	256.6	0.163934	0.455656					90.7249	0.021978	0.16694	232.32	0.136364	0.460734
3.18696	0.000640533	2.14323	0.014133	0.928012	0.169916	-0.451809	0.692096		42	0.000640533	0.000718886	42	0.014133	0.0160471	42	0.169916	0.176701	42	0.692096	0.674297		1513.93	0.141304	0.380376	294.773	0.131148	0.431014					101.548	0.010989	0.152313	266.218	0.125	0.448857
3.20795	0.000619981	2.16144	0.0138342	0.943201	0.168083	-0.44304	0.690514		43	0.000619981	0.000668412	43	0.0138342	0.0153306	43	0.168083	0.172789	43	0.690514	0.671131		1809.96	0.0869565	0.366848	338.625	0.0655738	0.406638					113.661	0.010989	0.138562	305.063	0.113636	0.437026
3.22847	0.000574169	2.17923	0.0131704	0.95804	0.16408	-0.434472	0.687365		44	0.000574169	0.000622276	44	0.0131704	0.0146572	44	0.16408	0.169021	44	0.687365	0.668027		2163.88	0.0652174	0.353484	389.001	0.0655738	0.382618					127.22	0.010989	0.125682	349.577	0.113636	0.425251
3.24852	0.000554538	2.19662	0.0128841	0.972546	0.162277	-0.426097	0.685801		45	0.000554538	0.000580034	45	0.0128841	0.0140237	45	0.162277	0.165389	45	0.685801	0.664981		2587	0.0434783	0.340298	446.871	0.0655738	0.359042					142.396	0.010989	0.113662	400.585	0.113636	0.413542
3.26813	0.000521677	2.21363	0.0123975	0.986734	0.159182	-0.417906	0.683223		46	0.000521677	0.000541299	46	0.0123975	0.0134271	46	0.159182	0.161887	46	0.683223	0.661992		3092.85	0.0217391	0.327304	513.35	0.0491803	0.33599					159.383	0.010989	0.102485	459.036	0.0909091	0.401909
3.28732	0.00049595	2.23027	0.0120143	1.00062	0.156804	-0.409891	0.681241		47	0.00049595	0.000505726	47	0.0120143	0.0128647	47	0.156804	0.158506	47	0.681241	0.659057		3697.62	0.0217391	0.314516	589.719	0.0327869	0.31354					178.396	0.010989	0.0921292	526.016	0.0909091	0.390363
3.30611	0.000422656	2.24656	0.0109293	1.01421	0.150289	-0.402045	0.676745		48	0.000422656	0.000473009	48	0.0109293	0.0123339	48	0.150289	0.155242	48	0.676745	0.656174		4420.65	0.0217391	0.301947	677.448	0.0327869	0.29176					199.677	0.010989	0.0825692	602.769	0.0681818	0.378913
3.32451	0.000398231	2.26252	0.0105596	1.02752	0.147952	-0.39436	0.67484		49	0.000398231	0.000442877	49	0.0105596	0.0118326	49	0.147952	0.152089	49	0.67484	0.653342		5285.06	0.0217391	0.289609	778.229	0.0327869	0.270712					223.497	0.010989	0.0737758	690.722	0.0454545	0.367568
3.34253	0.000370799	2.27815	0.0101347	1.04056	0.145106	-0.386831	0.672335		50	0.000370799	0.000415088	50	0.0101347	0.0113587	50	0.145106	0.149041	50	0.672335	0.650559		6318.49	0.0108696	0.277512	894.003	0.0163934	0.250452					250.158	0.010989	0.0657168	791.508	0.0227273	0.356337
3.3602	0.000357441	2.29348	0.00992015	1.05334	0.143571	-0.379451	0.670788		51	0.000357441	0.000389428	51	0.00992015	0.0109103	51	0.143571	0.146093	51	0.670788	0.647824		7554	0	0.265668	1027	0.0163934	0.231024					280	0.010989	0.0583576	907	0.0113636	0.34523
3.37753	0.000330326	2.3085	0.00947277	1.06587	0.140414	-0.372214	0.667919		52	0.000330326	0.000365702	52	0.00947277	0.0104856	52	0.140414	0.14324	52	0.667919	0.645133		9031.1	0	0.254086	1179.78	0	0.212468					313.402	3.81639e-17	0.0516619	1039.34	2.98372e-16	0.334254
3.39453	0.000319904	2.32324	0.00929295	1.07817	0.139047	-0.365116	0.666427		53	0.000319904	0.000343739	53	0.00929295	0.010083	53	0.139047	0.140479	53	0.666427	0.642487
3.4112	0.000304887	2.33771	0.00902345	1.09023	0.136913	-0.358149	0.664224		54	0.000304887	0.000323384	54	0.00902345	0.00970121	54	0.136913	0.137805	54	0.664224	0.639884
3.42758	0.000294956	2.35191	0.0088362	1.10208	0.135385	-0.351311	0.662594		55	0.000294956	0.000304497	55	0.0088362	0.00933873	55	0.135385	0.135214	55	0.662594	0.637323
3.44365	0.00026822	2.36585	0.00834538	1.11371	0.131573	-0.344596	0.659019		56	0.00026822	0.000286955	56	0.00834538	0.00899437	56	0.131573	0.132702	56	0.659019	0.634801
3.45945	0.000258683	2.37955	0.00816491	1.12513	0.130057	-0.338	0.657387		57	0.000258683	0.000270643	57	0.00816491	0.00866699	57	0.130057	0.130266	57	0.657387	0.632318
3.47497	0.000247066	2.393	0.00792835	1.13636	0.127967	-0.331518	0.65511		58	0.000247066	0.000255459	58	0.00792835	0.00835552	58	0.127967	0.127903	58	0.65511	0.629873
3.49022	0.000240254	2.40623	0.00778255	1.1474	0.126645	-0.325148	0.653567		59	0.000240254	0.000241312	59	0.00778255	0.00805901	59	0.126645	0.125609	59	0.653567	0.627465
3.50522	0.000224815	2.41924	0.00744175	1.15824	0.123582	-0.318884	0.650433		60	0.000224815	0.000228119	60	0.00744175	0.00777653	60	0.123582	0.123382	60	0.650433	0.625093
3.51996	0.000218049	2.43203	0.00728585	1.16891	0.122137	-0.312724	0.648787		61	0.000218049	0.000215802	61	0.00728585	0.00750726	61	0.122137	0.121219	61	0.648787	0.622755
3.53447	0.000206274	2.44461	0.00699992	1.17941	0.119444	-0.306664	0.646007		62	0.000206274	0.000204294	62	0.00699992	0.00725041	62	0.119444	0.119117	62	0.646007	0.62045
3.54875	0.000196469	2.45699	0.00676709	1.18974	0.117266	-0.300701	0.64379		63	0.000196469	0.000193532	63	0.00676709	0.00700527	63	0.117266	0.117075	63	0.64379	0.618179
3.5628	0.000168364	2.46918	0.00608711	1.1999	0.111113	-0.294832	0.638456		64	0.000168364	0.000183458	64	0.00608711	0.00677116	64	0.111113	0.115088	64	0.638456	0.615939
3.57664	0.00015905	2.48118	0.00586032	1.20991	0.108978	-0.289054	0.636242		65	0.00015905	0.000174022	65	0.00586032	0.00654747	65	0.108978	0.113156	65	0.636242	0.61373
3.59026	0.000148735	2.49299	0.00559911	1.21977	0.106441	-0.283364	0.633537		66	0.000148735	0.000165174	66	0.00559911	0.0063336	66	0.106441	0.111277	66	0.633537	0.611551
3.60368	0.000143837	2.50463	0.00547093	1.22947	0.105152	-0.27776	0.631971		67	0.000143837	0.000156873	67	0.00547093	0.00612901	67	0.105152	0.109447	67	0.631971	0.609402
3.6169	0.000133675	2.51609	0.0052082	1.23904	0.102545	-0.272238	0.629119		68	0.000133675	0.000149078	68	0.0052082	0.00593321	68	0.102545	0.107666	68	0.629119	0.607281
3.62992	0.00012981	2.52739	0.00510642	1.24846	0.101465	-0.266798	0.627657		69	0.00012981	0.000141753	69	0.00510642	0.00574571	69	0.101465	0.105931	69	0.627657	0.605188
3.64276	0.000124267	2.53852	0.00495905	1.25775	0.0998975	-0.261435	0.625564		70	0.000124267	0.000134864	70	0.00495905	0.00556607	70	0.0998975	0.104241	70	0.625564	0.603122
3.65542	0.000120767	2.5495	0.00485818	1.2669	0.0988287	-0.256149	0.624076		71	0.000120767	0.000128381	71	0.00485818	0.00539388	71	0.0988287	0.102595	71	0.624076	0.601082
3.6679	0.000111207	2.56032	0.00460617	1.27593	0.09627	-0.250937	0.621174		72	0.000111207	0.000122276	72	0.00460617	0.00522875	72	0.09627	0.10099	72	0.621174	0.599068
3.68021	0.000107956	2.571	0.00451596	1.28484	0.0952692	-0.245796	0.619724		73	0.000107956	0.000116522	73	0.00451596	0.00507032	73	0.0952692	0.0994248	73	0.619724	0.59708
3.69235	0.000103756	2.58152	0.00440004	1.29362	0.0939783	-0.240726	0.617859		74	0.000103756	0.000111097	74	0.00440004	0.00491825	74	0.0939783	0.0978986	74	0.617859	0.595116
3.70432	0.000101426	2.59191	0.004335	1.30228	0.0932187	-0.235723	0.616585		75	0.000101426	0.000105978	75	0.004335	0.00477221	75	0.0932187	0.0964098	75	0.616585	0.593176
3.71614	9.65329e-05	2.60216	0.00419435	1.31083	0.0916391	-0.230787	0.614414		76	9.65329e-05	0.000101144	76	0.00419435	0.00463192	76	0.0916391	0.0949571	76	0.614414	0.59126
3.72781	9.4348e-05	2.61228	0.00413147	1.31927	0.0908896	-0.225915	0.613145		77	9.4348e-05	9.65767e-05	77	0.00413147	0.00449707	77	0.0908896	0.0935393	77	0.613145	0.589366
3.73932	9.07487e-05	2.62226	0.0040266	1.3276	0.0896541	-0.221107	0.611317		78	9.07487e-05	9.22592e-05	78	0.0040266	0.00436742	78	0.0896541	0.0921552	78	0.611317	0.587495
3.75069	8.81478e-05	2.63212	0.00394509	1.33582	0.0887152	-0.216359	0.609905		79	8.81478e-05	8.81753e-05	79	0.00394509	0.0042427	79	0.0887152	0.0908036	79	0.609905	0.585646
3.76191	8.0458e-05	2.64185	0.00372924	1.34394	0.086348	-0.211671	0.607057		80	8.0458e-05	8.431e-05	80	0.00372924	0.00412269	80	0.086348	0.0894835	80	0.607057	0.583818
3.773	7.78276e-05	2.65147	0.00365075	1.35196	0.0854336	-0.207042	0.605649		81	7.78276e-05	8.06496e-05	81	0.00365075	0.00400716	81	0.0854336	0.0881939	81	0.605649	0.582011
3.78394	7.4859e-05	2.66096	0.0035565	1.35988	0.0842922	-0.202469	0.603802		82	7.4859e-05	7.71813e-05	82	0.0035565	0.0038959	82	0.0842922	0.0869337	82	0.603802	0.580225
3.79476	7.32459e-05	2.67034	0.00350611	1.36771	0.0836515	-0.197951	0.602661		83	7.32459e-05	7.38932e-05	83	0.00350611	0.00378872	83	0.0836515	0.0857021	83	0.602661	0.578458
3.80545	7.01189e-05	2.67961	0.00340511	1.37544	0.0823953	-0.193488	0.600625		84	7.01189e-05	7.07745e-05	84	0.00340511	0.00368542	84	0.0823953	0.0844981	84	0.600625	0.576712
3.81601	6.8648e-05	2.68877	0.00336132	1.38308	0.0818078	-0.189078	0.599493		85	6.8648e-05	6.78147e-05	85	0.00336132	0.00358584	85	0.0818078	0.0833209	85	0.599493	0.574984
3.82644	6.69222e-05	2.69782	0.0032946	1.39063	0.0809085	-0.184719	0.597844		86	6.69222e-05	6.50044e-05	86	0.0032946	0.00348979	86	0.0809085	0.0821696	86	0.597844	0.573275
3.83676	6.55963e-05	2.70676	0.00324714	1.39809	0.0802768	-0.18041	0.596647		87	6.55963e-05	6.23347e-05	87	0.00324714	0.00339714	87	0.0802768	0.0810434	87	0.596647	0.571585
3.84696	6.20774e-05	2.71561	0.00313257	1.40546	0.0788389	-0.176151	0.594429		88	6.20774e-05	5.97974e-05	88	0.00313257	0.00330773	88	0.0788389	0.0799415	88	0.594429	0.569912
3.85704	6.05609e-05	2.72435	0.00308647	1.41276	0.0782106	-0.17194	0.593209		89	6.05609e-05	5.73847e-05	89	0.00308647	0.00322141	89	0.0782106	0.0788633	89	0.593209	0.568258
3.86701	5.86606e-05	2.733	0.00302299	1.41997	0.077349	-0.167776	0.591608		90	5.86606e-05	5.50895e-05	90	0.00302299	0.00313805	90	0.077349	0.0778081	90	0.591608	0.56662
3.87687	5.74823e-05	2.74155	0.00298357	1.4271	0.0767865	-0.163658	0.590493		91	5.74823e-05	5.2905e-05	91	0.00298357	0.00305753	91	0.0767865	0.076775	91	0.590493	0.565
3.88662	5.49432e-05	2.75	0.00289527	1.43416	0.0756165	-0.159585	0.588496		92	5.49432e-05	5.0825e-05	92	0.00289527	0.00297973	92	0.0756165	0.0757635	92	0.588496	0.563396
3.89627	5.38803e-05	2.75837	0.00285316	1.44114	0.0750257	-0.155556	0.587342		93	5.38803e-05	4.88437e-05	93	0.00285316	0.00290452	93	0.0750257	0.074773	93	0.587342	0.561808
3.90581	5.16203e-05	2.76665	0.00277775	1.44804	0.0740001	-0.15157	0.585595		94	5.16203e-05	4.69554e-05	94	0.00277775	0.00283181	94	0.0740001	0.0738029	94	0.585595	0.560237
3.91525	4.97871e-05	2.77483	0.00271747	1.45487	0.0731921	-0.147626	0.584259		95	4.97871e-05	4.51551e-05	95	0.00271747	0.00276149	95	0.0731921	0.0728525	95	0.584259	0.558681
3.92459	4.45155e-05	2.78294	0.00254937	1.46163	0.0711381	-0.143724	0.581491		96	4.45155e-05	4.3438e-05	96	0.00254937	0.00269346	96	0.0711381	0.0719212	96	0.581491	0.557141
3.93384	4.27387e-05	2.79096	0.00248914	1.46832	0.0703535	-0.139862	0.580122		97	4.27387e-05	4.17995e-05	97	0.00248914	0.00262762	97	0.0703535	0.0710087	97	0.580122	0.555615
3.94299	4.08035e-05	2.79889	0.00241842	1.47494	0.0693763	-0.13604	0.578401		98	4.08035e-05	4.02355e-05	98	0.00241842	0.0025639	98	0.0693763	0.0701143	98	0.578401	0.554105
3.95205	3.98453e-05	2.80675	0.00238183	1.48149	0.0688277	-0.132256	0.577279		99	3.98453e-05	3.8742e-05	99	0.00238183	0.00250221	99	0.0688277	0.0692376	99	0.577279	0.552609
3.96102	3.77946e-05	2.81453	0.00230941	1.48798	0.0677891	-0.12851	0.575401		100	3.77946e-05	3.73152e-05	100	0.00230941	0.00244246	100	0.0677891	0.068378	100	0.575401	0.551127
3.9699	3.69867e-05	2.82223	0.00227861	1.4944	0.0673052	-0.124802	0.574325		101	3.69867e-05	3.59517e-05	101	0.00227861	0.00238457	101	0.0673052	0.067535	101	0.574325	0.54966
3.97869	3.59077e-05	2.82985	0.00223371	1.50076	0.066593	-0.12113	0.572859		102	3.59077e-05	3.46481e-05	102	0.00223371	0.00232849	102	0.066593	0.0667084	102	0.572859	0.548206
3.98739	3.50864e-05	2.8374	0.00220355	1.50706	0.0661032	-0.117495	0.57173		103	3.50864e-05	3.34015e-05	103	0.00220355	0.00227413	103	0.0661032	0.0658975	103	0.57173	0.546766
3.99602	3.31431e-05	2.84488	0.00213101	1.5133	0.0650316	-0.113894	0.569748		104	3.31431e-05	3.22087e-05	104	0.00213101	0.00222143	104	0.0650316	0.065102	104	0.569748	0.545339
4.00455	3.23943e-05	2.85228	0.0021018	1.51947	0.0645594	-0.110327	0.568624		105	3.23943e-05	3.10673e-05	105	0.0021018	0.00217033	105	0.0645594	0.0643215	105	0.568624	0.543925
4.01301	3.14414e-05	2.85962	0.00206345	1.52559	0.0639144	-0.106795	0.567208		106	3.14414e-05	2.99744e-05	106	0.00206345	0.00212077	106	0.0639144	0.0635556	106	0.567208	0.542524
4.02139	3.09368e-05	2.86688	0.00204033	1.53165	0.0635043	-0.103296	0.56621		107	3.09368e-05	2.89278e-05	107	0.00204033	0.00207268	107	0.0635043	0.0628039	107	0.56621	0.541136
4.02969	2.98041e-05	2.87408	0.0019936	1.53766	0.0627098	-0.0998288	0.5645		108	2.98041e-05	2.79251e-05	108	0.0019936	0.00202602	108	0.0627098	0.062066	108	0.5645	0.53976
4.03791	2.93291e-05	2.88121	0.00197089	1.54361	0.0622925	-0.096394	0.563468		109	2.93291e-05	2.69642e-05	109	0.00197089	0.00198074	109	0.0622925	0.0613416	109	0.563468	0.538396
4.04606	2.8387e-05	2.88828	0.0019332	1.5495	0.0616253	-0.0929905	0.561953		110	2.8387e-05	2.6043e-05	110	0.0019332	0.00193677	110	0.0616253	0.0606304	110	0.561953	0.537044
4.05414	2.763e-05	2.89528	0.00190449	1.55535	0.0611239	-0.0896178	0.560773		111	2.763e-05	2.51597e-05	111	0.00190449	0.00189408	111	0.0611239	0.059932	111	0.560773	0.535705
4.06214	2.58049e-05	2.90222	0.00183088	1.56113	0.0599442	-0.0862754	0.558595		112	2.58049e-05	2.43123e-05	112	0.00183088	0.00185262	112	0.0599442	0.059246	112	0.558595	0.534376
4.07007	2.51178e-05	2.9091	0.00180222	1.56687	0.0594536	-0.0829627	0.557431		113	2.51178e-05	2.34992e-05	113	0.00180222	0.00181235	113	0.0594536	0.0585723	113	0.557431	0.533059
4.07793	2.43635e-05	2.91592	0.001767	1.57256	0.0588089	-0.0796791	0.55595		114	2.43635e-05	2.27188e-05	114	0.001767	0.00177321	114	0.0588089	0.0579104	114	0.55595	0.531754
4.08573	2.39287e-05	2.92268	0.00174624	1.5782	0.0584194	-0.0764243	0.554946		115	2.39287e-05	2.19695e-05	115	0.00174624	0.00173518	115	0.0584194	0.0572602	115	0.554946	0.530459
4.09345	2.30591e-05	2.92938	0.00170647	1.58379	0.0576743	-0.0731976	0.553284		116	2.30591e-05	2.12498e-05	116	0.00170647	0.00169821	116	0.0576743	0.0566213	116	0.553284	0.529176
4.10111	2.26484e-05	2.93602	0.00168714	1.58933	0.057302	-0.0699986	0.552261		117	2.26484e-05	2.05585e-05	117	0.00168714	0.00166226	117	0.057302	0.0559934	117	0.552261	0.527903
4.10871	2.2074e-05	2.94261	0.00165806	1.59482	0.0567308	-0.0668269	0.550875		118	2.2074e-05	1.98941e-05	118	0.00165806	0.00162731	118	0.0567308	0.0553762	118	0.550875	0.52664
4.11624	2.16714e-05	2.94914	0.00163707	1.60027	0.0563077	-0.0636819	0.54978		119	2.16714e-05	1.92555e-05	119	0.00163707	0.00159332	119	0.0563077	0.0547696	119	0.54978	0.525388
4.1237	2.06595e-05	2.95561	0.00158674	1.60567	0.0553661	-0.0605633	0.547821		120	2.06595e-05	1.86415e-05	120	0.00158674	0.00156025	120	0.0553661	0.0541733	120	0.547821	0.524146
4.13111	2.02596e-05	2.96203	0.00156552	1.61103	0.0549401	-0.0574705	0.546742		121	2.02596e-05	1.8051e-05	121	0.00156552	0.00152807	121	0.0549401	0.053587	121	0.546742	0.522915
4.13845	1.9763e-05	2.9684	0.00153636	1.61634	0.0543459	-0.0544031	0.545332		122	1.9763e-05	1.74829e-05	122	0.00153636	0.00149676	122	0.0543459	0.0530106	122	0.545332	0.521693
4.14574	1.93819e-05	2.97472	0.00151711	1.62161	0.053949	-0.0513609	0.544268		123	1.93819e-05	1.69362e-05	123	0.00151711	0.00146628	123	0.053949	0.0524437	123	0.544268	0.520481
4.15296	1.85901e-05	2.98098	0.0014754	1.62683	0.0531072	-0.0483432	0.542484		124	1.85901e-05	1.641e-05	124	0.0014754	0.00143661	124	0.0531072	0.0518861	124	0.542484	0.519279
4.16013	1.82331e-05	2.9872	0.00145407	1.63202	0.0526695	-0.0453498	0.541368		125	1.82331e-05	1.59035e-05	125	0.00145407	0.00140773	125	0.0526695	0.0513377	125	0.541368	0.518086
4.16724	1.7503e-05	2.99337	0.00141453	1.63716	0.0519147	-0.0423802	0.539725		126	1.7503e-05	1.54156e-05	126	0.00141453	0.00137959	126	0.0519147	0.0507982	126	0.539725	0.516902
4.17429	1.69743e-05	2.99948	0.00138271	1.64227	0.0513018	-0.0394341	0.53839		127	1.69743e-05	1.49457e-05	127	0.00138271	0.00135219	127	0.0513018	0.0502675	127	0.53839	0.515728
4.18129	1.53987e-05	3.00555	0.00129678	1.64733	0.0497263	-0.0365112	0.535637		128	1.53987e-05	1.4493e-05	128	0.00129678	0.00132549	128	0.0497263	0.0497453	128	0.535637	0.514563
4.18823	1.48726e-05	3.01157	0.00126694	1.65235	0.0491356	-0.0336109	0.534344		129	1.48726e-05	1.40567e-05	129	0.00126694	0.00129948	129	0.0491356	0.0492314	129	0.534344	0.513406
4.19512	1.42795e-05	3.01755	0.00123248	1.65734	0.0484188	-0.0307331	0.532709		130	1.42795e-05	1.36361e-05	130	0.00123248	0.00127413	130	0.0484188	0.0487257	130	0.532709	0.512259
4.20196	1.40325e-05	3.02348	0.00121375	1.66228	0.0480199	-0.0278773	0.531657		131	1.40325e-05	1.32306e-05	131	0.00121375	0.00124943	131	0.0480199	0.0482281	131	0.531657	0.51112
4.20875	1.34045e-05	3.02936	0.00117667	1.66719	0.0472716	-0.0250432	0.529958		132	1.34045e-05	1.28395e-05	132	0.00117667	0.00122534	132	0.0472716	0.0477382	132	0.529958	0.50999
4.21548	1.31441e-05	3.0352	0.00116084	1.67206	0.0469184	-0.0222306	0.528969		133	1.31441e-05	1.24623e-05	133	0.00116084	0.00120186	133	0.0469184	0.0472559	133	0.528969	0.508868
4.22217	1.27576e-05	3.041	0.00113861	1.6769	0.0464266	-0.019439	0.527608		134	1.27576e-05	1.20983e-05	134	0.00113861	0.00117896	134	0.0464266	0.0467812	134	0.527608	0.507755
4.2288	1.24972e-05	3.04675	0.00112296	1.6817	0.0460888	-0.0166681	0.526599		135	1.24972e-05	1.17471e-05	135	0.00112296	0.00115663	135	0.0460888	0.0463137	135	0.526599	0.506649
4.23538	1.19094e-05	3.05247	0.00108793	1.68646	0.0453379	-0.0139177	0.52483		136	1.19094e-05	1.14081e-05	136	0.00108793	0.00113485	136	0.0453379	0.0458535	136	0.52483	0.505552
4.24192	1.16732e-05	3.05813	0.00107315	1.69119	0.0450064	-0.0111874	0.523843		137	1.16732e-05	1.10807e-05	137	0.00107315	0.0011136	137	0.0450064	0.0454002	137	0.523843	0.504463
4.24841	1.13753e-05	3.06376	0.00105482	1.69588	0.0445702	-0.00847705	0.522591		138	1.13753e-05	1.07646e-05	138	0.00105482	0.00109286	138	0.0445702	0.0449538	138	0.522591	0.503382
4.25485	1.11928e-05	3.06935	0.00104361	1.70055	0.0442975	-0.00578622	0.521708		139	1.11928e-05	1.04593e-05	139	0.00104361	0.00107263	139	0.0442975	0.0445142	139	0.521708	0.502308
4.26125	1.08653e-05	3.0749	0.00102111	1.70517	0.0437957	-0.00311469	0.520317		140	1.08653e-05	1.01643e-05	140	0.00102111	0.00105288	140	0.0437957	0.0440811	140	0.520317	0.501243
4.2676	1.07204e-05	3.0804	0.00101025	1.70977	0.0435288	-0.000462162	0.519408		141	1.07204e-05	9.87934e-06	141	0.00101025	0.0010336	141	0.0435288	0.0436545	141	0.519408	0.500184
4.27391	1.04386e-05	3.08587	0.00099298	1.71433	0.0431081	0.00217162	0.518147		142	1.04386e-05	9.60388e-06	142	0.00099298	0.00101478	142	0.0431081	0.0432342	142	0.518147	0.499134
4.28017	1.0248e-05	3.0913	0.000979973	1.71886	0.042795	0.00478691	0.517178		143	1.0248e-05	9.33761e-06	143	0.000979973	0.000996399	143	0.042795	0.04282	143	0.517178	0.49809
4.28639	9.74338e-06	3.0967	0.000947241	1.72336	0.0420994	0.00738398	0.515504		144	9.74338e-06	9.08016e-06	144	0.000947241	0.000978452	144	0.0420994	0.042412	144	0.515504	0.497054
4.29256	9.55818e-06	3.10205	0.000934374	1.72782	0.0417888	0.00996308	0.514523		145	9.55818e-06	8.83119e-06	145	0.000934374	0.000960923	145	0.0417888	0.0420099	145	0.514523	0.496025
4.29869	9.33809e-06	3.10737	0.000918311	1.73226	0.0413977	0.0125244	0.513301		146	9.33809e-06	8.59038e-06	146	0.000918311	0.000943801	146	0.0413977	0.0416136	146	0.513301	0.495004
4.30478	9.20388e-06	3.11265	0.000908896	1.73667	0.0411557	0.0150683	0.512396		147	9.20388e-06	8.35742e-06	147	0.000908896	0.000927073	147	0.0411557	0.041223	147	0.512396	0.493989
4.31083	8.95695e-06	3.1179	0.000891684	1.74104	0.0407186	0.017595	0.51109		148	8.95695e-06	8.132e-06	148	0.000891684	0.000910729	148	0.0407186	0.040838	148	0.51109	0.492981
4.31684	8.84422e-06	3.12311	0.000883296	1.74539	0.0404928	0.0201046	0.510247		149	8.84422e-06	7.91384e-06	149	0.000883296	0.000894757	149	0.0404928	0.0404585	149	0.510247	0.49198
4.32281	8.65902e-06	3.12829	0.000869874	1.74971	0.0401531	0.0225974	0.509107		150	8.65902e-06	7.70268e-06	150	0.000869874	0.000879148	150	0.0401531	0.0400844	150	0.509107	0.490986
4.32874	8.55434e-06	3.13343	0.000860975	1.754	0.039915	0.0250737	0.508256		151	8.55434e-06	7.49824e-06	151	0.000860975	0.00086389	151	0.039915	0.0397155	151	0.508256	0.489998
4.33463	8.22957e-06	3.13853	0.000841378	1.75826	0.0394399	0.0275336	0.506881		152	8.22957e-06	7.30028e-06	152	0.000841378	0.000848975	152	0.0394399	0.0393519	152	0.506881	0.489017
4.34048	8.08731e-06	3.14361	0.000832351	1.76249	0.039204	0.0299774	0.505993		153	8.08731e-06	7.10856e-06	153	0.000832351	0.000834392	153	0.039204	0.0389933	153	0.505993	0.488043
4.34629	7.91553e-06	3.14865	0.000820664	1.7667	0.038881	0.0324053	0.504852		154	7.91553e-06	6.92285e-06	154	0.000820664	0.000820132	154	0.038881	0.0386396	154	0.504852	0.487074
4.35207	7.79475e-06	3.15366	0.000812767	1.77087	0.038664	0.0348175	0.504014		155	7.79475e-06	6.74293e-06	155	0.000812767	0.000806188	155	0.038664	0.0382909	155	0.504014	0.486113
4.35781	7.56928e-06	3.15864	0.000797623	1.77502	0.0382628	0.0372141	0.502763		156	7.56928e-06	6.5686e-06	156	0.000797623	0.000792549	156	0.0382628	0.0379469	156	0.502763	0.485157
4.36351	7.46997e-06	3.16358	0.000789534	1.77915	0.0380313	0.0395955	0.501919		157	7.46997e-06	6.39964e-06	157	0.000789534	0.000779209	157	0.0380313	0.0376077	157	0.501919	0.484208
4.36917	7.26062e-06	3.16849	0.000775633	1.78325	0.0376776	0.0419617	0.500765		158	7.26062e-06	6.23586e-06	158	0.000775633	0.000766158	158	0.0376776	0.037273	158	0.500765	0.483265
4.3748	7.11836e-06	3.17337	0.000764961	1.78732	0.037405	0.044313	0.49981		159	7.11836e-06	6.07709e-06	159	0.000764961	0.000753389	159	0.037405	0.0369429	159	0.49981	0.482327
4.3804	6.76675e-06	3.17823	0.000737785	1.79137	0.0367922	0.0466495	0.49825		160	6.76675e-06	5.92313e-06	160	0.000737785	0.000740895	160	0.0367922	0.0366172	160	0.49825	0.481396
4.38596	6.62986e-06	3.18305	0.000727483	1.79539	0.0365289	0.0489715	0.497317		161	6.62986e-06	5.77383e-06	161	0.000727483	0.000728668	161	0.0365289	0.0362959	161	0.497317	0.480471
4.39148	6.4715e-06	3.18784	0.000714909	1.79939	0.0361858	0.0512791	0.496208		162	6.4715e-06	5.62902e-06	162	0.000714909	0.000716701	162	0.0361858	0.0359788	162	0.496208	0.479552
4.39697	6.3695e-06	3.1926	0.00070728	1.80336	0.0359766	0.0535725	0.495374		163	6.3695e-06	5.48853e-06	163	0.00070728	0.000704987	163	0.0359766	0.035666	163	0.495374	0.478638
4.40243	6.1682e-06	3.19733	0.00069366	1.80731	0.0356108	0.0558519	0.494143		164	6.1682e-06	5.35223e-06	164	0.00069366	0.000693521	164	0.0356108	0.0353573	164	0.494143	0.47773
4.40786	6.07962e-06	3.20204	0.000687102	1.81123	0.035412	0.0581174	0.49332		165	6.07962e-06	5.21996e-06	165	0.000687102	0.000682294	165	0.035412	0.0350526	165	0.49332	0.476828
4.41325	5.96421e-06	3.20671	0.000678433	1.81513	0.0351335	0.0603693	0.492266		166	5.96421e-06	5.09159e-06	166	0.000678433	0.000671302	166	0.0351335	0.0347519	166	0.492266	0.475931
4.41861	5.88369e-06	3.21136	0.000672092	1.81901	0.0349393	0.0626076	0.491427		167	5.88369e-06	4.96698e-06	167	0.000672092	0.000660538	167	0.0349393	0.0344552	167	0.491427	0.475039
4.42393	5.70654e-06	3.21598	0.000658198	1.82286	0.0345631	0.0648325	0.490187		168	5.70654e-06	4.846e-06	168	0.000658198	0.000649996	168	0.0345631	0.0341622	168	0.490187	0.474154
4.42923	5.63407e-06	3.22057	0.000651729	1.82669	0.0343714	0.0670443	0.489375		169	5.63407e-06	4.72854e-06	169	0.000651729	0.000639671	169	0.0343714	0.0338731	169	0.489375	0.473273
4.43449	5.50255e-06	3.22514	0.000643015	1.8305	0.0341159	0.069243	0.48837		170	5.50255e-06	4.61446e-06	170	0.000643015	0.000629557	170	0.0341159	0.0335876	170	0.48837	0.472398
4.43973	5.44082e-06	3.22968	0.000637185	1.83429	0.0339422	0.0714288	0.487533		171	5.44082e-06	4.50367e-06	171	0.000637185	0.000619649	171	0.0339422	0.0333058	171	0.487533	0.471528
4.44493	5.28245e-06	3.23419	0.000627131	1.83805	0.0336384	0.0736018	0.486374		172	5.28245e-06	4.39604e-06	172	0.000627131	0.000609942	172	0.0336384	0.0330275	172	0.486374	0.470664
4.4501	5.22072e-06	3.23868	0.000621555	1.84179	0.0334639	0.0757623	0.485573		173	5.22072e-06	4.29148e-06	173	0.000621555	0.00060043	173	0.0334639	0.0327528	173	0.485573	0.469804
4.45524	5.10799e-06	3.24314	0.000612924	1.84551	0.0332032	0.0779103	0.484521		174	5.10799e-06	4.18988e-06	174	0.000612924	0.000591109	174	0.0332032	0.0324815	174	0.484521	0.46895
4.46036	5.04089e-06	3.24757	0.000606622	1.84921	0.0330097	0.080046	0.483673		175	5.04089e-06	4.09114e-06	175	0.000606622	0.000581974	175	0.0330097	0.0322136	175	0.483673	0.4681
4.46544	4.82348e-06	3.25198	0.000592147	1.85289	0.0326173	0.0821695	0.482396		176	4.82348e-06	3.99517e-06	176	0.000592147	0.000573021	176	0.0326173	0.0319491	176	0.482396	0.467256
4.4705	4.7349e-06	3.25636	0.000585768	1.85655	0.0324269	0.084281	0.481544		177	4.7349e-06	3.90189e-06	177	0.000585768	0.000564245	177	0.0324269	0.0316878	177	0.481544	0.466416
4.47552	4.64096e-06	3.26072	0.000577322	1.86018	0.0321718	0.0863806	0.48054		178	4.64096e-06	3.81119e-06	178	0.000577322	0.000555642	178	0.0321718	0.0314298	178	0.48054	0.465582
4.48052	4.57386e-06	3.26506	0.00057248	1.8638	0.0320051	0.0884685	0.479727		179	4.57386e-06	3.72301e-06	179	0.00057248	0.000547207	179	0.0320051	0.0311749	179	0.479727	0.464752
4.48549	4.45576e-06	3.26937	0.000562732	1.8674	0.0317191	0.0905447	0.478641		180	4.45576e-06	3.63725e-06	180	0.000562732	0.000538937	180	0.0317191	0.0309232	180	0.478641	0.463927
4.49044	4.40745e-06	3.27366	0.000557891	1.87097	0.0315556	0.0926094	0.477883		181	4.40745e-06	3.55384e-06	181	0.000557891	0.000530827	181	0.0315556	0.0306745	181	0.477883	0.463107
4.49535	4.32156e-06	3.27792	0.000550523	1.87453	0.0313252	0.0946627	0.476874		182	4.32156e-06	3.47271e-06	182	0.000550523	0.000522874	182	0.0313252	0.0304288	182	0.476874	0.462291
4.50024	4.28666e-06	3.28216	0.000545451	1.87807	0.0311508	0.0967048	0.476061		183	4.28666e-06	3.39378e-06	183	0.000545451	0.000515075	183	0.0311508	0.0301861	183	0.476061	0.46148
4.50511	4.14709e-06	3.28638	0.000534217	1.88158	0.0308202	0.0987357	0.474868		184	4.14709e-06	3.31699e-06	184	0.000534217	0.000507424	184	0.0308202	0.0299463	184	0.474868	0.460674
4.50994	4.09073e-06	3.29057	0.00052921	1.88508	0.030651	0.100756	0.474081		185	4.09073e-06	3.24226e-06	185	0.00052921	0.00049992	185	0.030651	0.0297094	185	0.474081	0.459872
4.51475	4.03436e-06	3.29474	0.000521701	1.88856	0.0304156	0.102765	0.473099		186	4.03436e-06	3.16954e-06	186	0.000521701	0.000492558	186	0.0304156	0.0294753	186	0.473099	0.459075
4.51954	3.98605e-06	3.29889	0.000517166	1.89202	0.0302496	0.104763	0.472284		187	3.98605e-06	3.09875e-06	187	0.000517166	0.000485335	187	0.0302496	0.029244	187	0.472284	0.458282
4.5243	3.86258e-06	3.30302	0.000507163	1.89547	0.0299447	0.106751	0.47115		188	3.86258e-06	3.02985e-06	188	0.000507163	0.000478249	188	0.0299447	0.0290154	188	0.47115	0.457493
4.52903	3.79011e-06	3.30712	0.000502008	1.89889	0.0297766	0.108728	0.470337		189	3.79011e-06	2.96276e-06	189	0.000502008	0.000471295	189	0.0297766	0.0287895	189	0.470337	0.456709
4.53374	3.68275e-06	3.31121	0.000493231	1.9023	0.0295032	0.110694	0.469295		190	3.68275e-06	2.89744e-06	190	0.000493231	0.00046447	190	0.0295032	0.0285662	190	0.469295	0.455929
4.53842	3.58344e-06	3.31527	0.000486169	1.90568	0.0292969	0.112651	0.468443		191	3.58344e-06	2.83384e-06	191	0.000486169	0.000457773	191	0.0292969	0.0283456	191	0.468443	0.455154
4.54308	3.33382e-06	3.31931	0.000468007	1.90906	0.0288344	0.114597	0.467026		192	3.33382e-06	2.77189e-06	192	0.000468007	0.000451199	192	0.0288344	0.0281275	192	0.467026	0.454382
4.54772	3.30161e-06	3.32333	0.000461022	1.91241	0.0286282	0.116533	0.466179		193	3.30161e-06	2.71155e-06	193	0.000461022	0.000444746	193	0.0286282	0.0279119	193	0.466179	0.453615
4.55233	3.23182e-06	3.32733	0.00045292	1.91574	0.0283695	0.118459	0.465134		194	3.23182e-06	2.65277e-06	194	0.00045292	0.000438412	194	0.0283695	0.0276988	194	0.465134	0.452852
4.55692	3.18619e-06	3.33131	0.000448231	1.91906	0.0282133	0.120375	0.46433		195	3.18619e-06	2.59551e-06	195	0.000448231	0.000432193	195	0.0282133	0.0274882	195	0.46433	0.452093
4.56148	3.09494e-06	3.33527	0.000439824	1.92236	0.0279423	0.122281	0.463249		196	3.09494e-06	2.53972e-06	196	0.000439824	0.000426088	196	0.0279423	0.0272799	196	0.463249	0.451338
4.56602	3.05199e-06	3.3392	0.000435518	1.92565	0.0277952	0.124178	0.462494		197	3.05199e-06	2.48535e-06	197	0.000435518	0.000420093	197	0.0277952	0.0270741	197	0.462494	0.450587
4.57054	2.99026e-06	3.34312	0.000429298	1.92892	0.0275831	0.126065	0.461543		198	2.99026e-06	2.43236e-06	198	0.000429298	0.000414206	198	0.0275831	0.0268705	198	0.461543	0.44984
4.57503	2.94194e-06	3.34702	0.000425107	1.93217	0.0274327	0.127942	0.460763		199	2.94194e-06	2.38071e-06	199	0.000425107	0.000408425	199	0.0274327	0.0266693	199	0.460763	0.449097
4.57951	2.86142e-06	3.3509	0.000416552	1.93541	0.027155	0.12981	0.459639		200	2.86142e-06	2.33037e-06	200	0.000416552	0.000402747	200	0.027155	0.0264703	200	0.459639	0.448358
4.58396	2.83458e-06	3.35476	0.000412559	1.93862	0.0270049	0.131669	0.458888		201	2.83458e-06	2.28129e-06	201	0.000412559	0.00039717	201	0.0270049	0.0262735	201	0.458888	0.447623
4.58839	2.78627e-06	3.3586	0.000407372	1.94183	0.0268096	0.133518	0.45801		202	2.78627e-06	2.23344e-06	202	0.000407372	0.000391692	202	0.0268096	0.0260789	202	0.45801	0.446892
4.59279	2.73795e-06	3.36242	0.000404068	1.94502	0.0266801	0.135359	0.457265		203	2.73795e-06	2.18678e-06	203	0.000404068	0.000386311	203	0.0266801	0.0258865	203	0.457265	0.446164
4.59718	2.6628e-06	3.36622	0.000398001	1.94819	0.0264598	0.13719	0.456306		204	2.6628e-06	2.14128e-06	204	0.000398001	0.000381024	204	0.0264598	0.0256962	204	0.456306	0.44544
4.60154	2.62254e-06	3.37001	0.000394837	1.95134	0.0263246	0.139013	0.45557		205	2.62254e-06	2.0969e-06	205	0.000394837	0.00037583	205	0.0263246	0.025508	205	0.45557	0.44472
4.60588	2.56349e-06	3.37377	0.000389881	1.95449	0.0261355	0.140826	0.454641		206	2.56349e-06	2.05361e-06	206	0.000389881	0.000370727	206	0.0261355	0.0253219	206	0.454641	0.444004
4.6102	2.51786e-06	3.37752	0.000386257	1.95761	0.0259931	0.142631	0.453877		207	2.51786e-06	2.01138e-06	207	0.000386257	0.000365712	207	0.0259931	0.0251378	207	0.453877	0.443291
4.6145	2.42392e-06	3.38125	0.000378047	1.96072	0.0257207	0.144427	0.45272		208	2.42392e-06	1.97019e-06	208	0.000378047	0.000360784	208	0.0257207	0.0249557	208	0.45272	0.442582
4.61878	2.39171e-06	3.38496	0.000373977	1.96382	0.0255804	0.146214	0.451964		209	2.39171e-06	1.92999e-06	209	0.000373977	0.000355941	209	0.0255804	0.0247756	209	0.451964	0.441876
4.62304	2.32461e-06	3.38866	0.000369186	1.9669	0.0253938	0.147993	0.451041		210	2.32461e-06	1.89077e-06	210	0.000369186	0.000351181	210	0.0253938	0.0245974	210	0.451041	0.441174
4.62728	2.2924e-06	3.39233	0.000366379	1.96997	0.0252688	0.149764	0.450327		211	2.2924e-06	1.85249e-06	211	0.000366379	0.000346503	211	0.0252688	0.0244211	211	0.450327	0.440476
4.6315	2.23335e-06	3.39599	0.000361021	1.97302	0.0250659	0.151526	0.449354		212	2.23335e-06	1.81514e-06	212	0.000361021	0.000341904	212	0.0250659	0.0242468	212	0.449354	0.43978
4.6357	2.21456e-06	3.39963	0.000358316	1.97606	0.0249444	0.15328	0.448669		213	2.21456e-06	1.77867e-06	213	0.000358316	0.000337384	213	0.0249444	0.0240742	213	0.448669	0.439089
4.63988	2.1743e-06	3.40326	0.000354074	1.97908	0.0247716	0.155025	0.447793		214	2.1743e-06	1.74308e-06	214	0.000354074	0.000332939	214	0.0247716	0.0239036	214	0.447793	0.438401
4.64404	2.13941e-06	3.40686	0.000351101	1.98209	0.0246463	0.156763	0.447075		215	2.13941e-06	1.70833e-06	215	0.000351101	0.00032857	215	0.0246463	0.0237347	215	0.447075	0.437716
4.64818	2.07499e-06	3.41045	0.000345034	1.98508	0.0244282	0.158492	0.446057		216	2.07499e-06	1.6744e-06	216	0.000345034	0.000324274	216	0.0244282	0.0235676	216	0.446057	0.437035
4.6523	2.05083e-06	3.41403	0.000342138	1.98807	0.0243065	0.160213	0.445327		217	2.05083e-06	1.64127e-06	217	0.000342138	0.000320049	217	0.0243065	0.0234022	217	0.445327	0.436357
4.6564	2.00252e-06	3.41759	0.000337826	1.99103	0.0241397	0.161927	0.44445		218	2.00252e-06	1.60892e-06	218	0.000337826	0.000315895	218	0.0241397	0.0232386	218	0.44445	0.435682
4.66049	1.96494e-06	3.42113	0.000335064	1.99399	0.0240226	0.163632	0.443739		219	1.96494e-06	1.57732e-06	219	0.000335064	0.00031181	219	0.0240226	0.0230767	219	0.443739	0.43501
4.66455	1.92468e-06	3.42465	0.0003304	1.99693	0.0238241	0.16533	0.442778		220	1.92468e-06	1.54646e-06	220	0.0003304	0.000307792	220	0.0238241	0.0229165	220	0.442778	0.434342
4.6686	1.89515e-06	3.42816	0.000327581	1.99986	0.0237065	0.16702	0.442097		221	1.89515e-06	1.51632e-06	221	0.000327581	0.00030384	221	0.0237065	0.0227579	221	0.442097	0.433677
4.67263	1.85489e-06	3.43166	0.000323179	2.00277	0.0235327	0.168703	0.441196		222	1.85489e-06	1.48687e-06	222	0.000323179	0.000299954	222	0.0235327	0.022601	222	0.441196	0.433015
4.67664	1.81195e-06	3.43513	0.000319868	2.00567	0.0233955	0.170378	0.440431		223	1.81195e-06	1.4581e-06	223	0.000319868	0.00029613	223	0.0233955	0.0224457	223	0.440431	0.432356
4.68063	1.74485e-06	3.4386	0.000312341	2.00856	0.0231317	0.172045	0.439321		224	1.74485e-06	1.42998e-06	224	0.000312341	0.000292369	224	0.0231317	0.022292	224	0.439321	0.431701
4.6846	1.72337e-06	3.44204	0.000309304	2.01143	0.023	0.173705	0.438598		225	1.72337e-06	1.40252e-06	225	0.000309304	0.000288669	225	0.023	0.0221398	225	0.438598	0.431049
4.68856	1.68043e-06	3.44548	0.000304998	2.0143	0.0228326	0.175358	0.437735		226	1.68043e-06	1.37567e-06	226	0.000304998	0.000285028	226	0.0228326	0.0219892	226	0.437735	0.430399
4.6925	1.65627e-06	3.44889	0.000302357	2.01715	0.0227169	0.177003	0.437049		227	1.65627e-06	1.34944e-06	227	0.000302357	0.000281446	227	0.0227169	0.0218401	227	0.437049	0.429753
4.69642	1.61601e-06	3.45229	0.000297815	2.01998	0.0225294	0.178642	0.436126		228	1.61601e-06	1.32379e-06	228	0.000297815	0.000277922	228	0.0225294	0.0216925	228	0.436126	0.42911
4.70033	1.58112e-06	3.45568	0.00029534	2.02281	0.0224226	0.180273	0.435415		229	1.58112e-06	1.29873e-06	229	0.00029534	0.000274454	229	0.0224226	0.0215464	229	0.435415	0.428469
4.70421	1.55159e-06	3.45905	0.000291832	2.02562	0.0222702	0.181896	0.434541		230	1.55159e-06	1.27423e-06	230	0.000291832	0.000271041	230	0.0222702	0.0214018	230	0.434541	0.427832
4.70809	1.53281e-06	3.46241	0.000289318	2.02842	0.022163	0.183513	0.433834		231	1.53281e-06	1.25027e-06	231	0.000289318	0.000267682	231	0.022163	0.0212586	231	0.433834	0.427198
4.71194	1.5006e-06	3.46575	0.000284578	2.03121	0.0219689	0.185123	0.43289		232	1.5006e-06	1.22685e-06	232	0.000284578	0.000264376	232	0.0219689	0.0211168	232	0.43289	0.426566
4.71578	1.48986e-06	3.46908	0.000282237	2.03399	0.0218605	0.186726	0.432184		233	1.48986e-06	1.20395e-06	233	0.000282237	0.000261123	233	0.0218605	0.0209765	233	0.432184	0.425938
4.7196	1.46839e-06	3.47239	0.000279009	2.03675	0.0217107	0.188322	0.431353		234	1.46839e-06	1.18155e-06	234	0.000279009	0.00025792	234	0.0217107	0.0208375	234	0.431353	0.425312
4.7234	1.44423e-06	3.47569	0.000276719	2.0395	0.0216069	0.189911	0.430676		235	1.44423e-06	1.15965e-06	235	0.000276719	0.000254767	235	0.0216069	0.0206999	235	0.430676	0.424689
4.72719	1.42007e-06	3.47898	0.000272904	2.04224	0.0214428	0.191494	0.429783		236	1.42007e-06	1.13822e-06	236	0.000272904	0.000251664	236	0.0214428	0.0205636	236	0.429783	0.424069
4.73097	1.39323e-06	3.48225	0.00027057	2.04497	0.0213388	0.19307	0.429077		237	1.39323e-06	1.11727e-06	237	0.00027057	0.000248609	237	0.0213388	0.0204287	237	0.429077	0.423452
4.73472	1.37444e-06	3.48551	0.000267386	2.04769	0.0211903	0.194639	0.428241		238	1.37444e-06	1.09677e-06	238	0.000267386	0.000245601	238	0.0211903	0.0202951	238	0.428241	0.422838
4.73846	1.35029e-06	3.48875	0.000264892	2.0504	0.0210761	0.196201	0.427518		239	1.35029e-06	1.07672e-06	239	0.000264892	0.000242639	239	0.0210761	0.0201628	239	0.427518	0.422226
4.74219	1.31271e-06	3.49198	0.000259776	2.05309	0.0208613	0.197757	0.426561		240	1.31271e-06	1.0571e-06	240	0.000259776	0.000239723	240	0.0208613	0.0200318	240	0.426561	0.421617
4.7459	1.29392e-06	3.4952	0.000257384	2.05578	0.020749	0.199307	0.425847		241	1.29392e-06	1.03791e-06	241	0.000257384	0.000236851	241	0.020749	0.019902	241	0.425847	0.421011
4.74959	1.27513e-06	3.49841	0.000254098	2.05845	0.0206011	0.20085	0.425025		242	1.27513e-06	1.01912e-06	242	0.000254098	0.000234023	242	0.0206011	0.0197735	242	0.425025	0.420408
4.75327	1.25635e-06	3.5016	0.000252216	2.06111	0.0205023	0.202387	0.424377		243	1.25635e-06	1.00074e-06	243	0.000252216	0.000231239	243	0.0205023	0.0196462	243	0.424377	0.419807
4.75694	1.23487e-06	3.50478	0.000248555	2.06376	0.0203408	0.203918	0.423489		244	1.23487e-06	9.82753e-07	244	0.000248555	0.000228496	244	0.0203408	0.0195201	244	0.423489	0.419209
4.76059	1.21877e-06	3.50794	0.000246628	2.0664	0.020241	0.205442	0.422818		245	1.21877e-06	9.65147e-07	245	0.000246628	0.000225795	245	0.020241	0.0193952	245	0.422818	0.418613
4.76422	1.18388e-06	3.51109	0.000243579	2.06903	0.0200989	0.20696	0.422002		246	1.18388e-06	9.47914e-07	246	0.000243579	0.000223134	246	0.0200989	0.0192715	246	0.422002	0.418021
4.76784	1.17582e-06	3.51423	0.000241665	2.07165	0.0199961	0.208472	0.421282		247	1.17582e-06	9.31045e-07	247	0.000241665	0.000220514	247	0.0199961	0.019149	247	0.421282	0.41743
4.77145	1.14093e-06	3.51736	0.000237385	2.07426	0.0198076	0.209977	0.420337		248	1.14093e-06	9.14531e-07	248	0.000237385	0.000217932	248	0.0198076	0.0190276	248	0.420337	0.416843
4.77504	1.13288e-06	3.52047	0.000235235	2.07686	0.0197028	0.211477	0.419657		249	1.13288e-06	8.98364e-07	249	0.000235235	0.000215389	249	0.0197028	0.0189074	249	0.419657	0.416257
4.77861	1.12214e-06	3.52357	0.000232364	2.07944	0.0195637	0.212971	0.418822		250	1.12214e-06	8.82534e-07	250	0.000232364	0.000212884	250	0.0195637	0.0187883	250	0.418822	0.415675
4.78218	1.10604e-06	3.52666	0.000230291	2.08202	0.0194602	0.214459	0.418138		251	1.10604e-06	8.67035e-07	251	0.000230291	0.000210416	251	0.0194602	0.0186703	251	0.418138	0.415095
4.78572	1.06041e-06	3.52974	0.000226483	2.08459	0.019289	0.21594	0.417217		252	1.06041e-06	8.51857e-07	252	0.000226483	0.000207984	252	0.019289	0.0185534	252	0.417217	0.414517
4.78926	1.04967e-06	3.5328	0.000224243	2.08714	0.0191847	0.217416	0.41652		253	1.04967e-06	8.36993e-07	253	0.000224243	0.000205588	253	0.0191847	0.0184376	253	0.41652	0.413942
4.79278	1.02015e-06	3.53586	0.000220882	2.08969	0.0190283	0.218887	0.415656		254	1.02015e-06	8.22436e-07	254	0.000220882	0.000203227	254	0.0190283	0.0183228	254	0.415656	0.413369
4.79628	1.00404e-06	3.5389	0.000217985	2.09223	0.0189015	0.220351	0.414919		255	1.00404e-06	8.08178e-07	255	0.000217985	0.000200901	255	0.0189015	0.0182091	255	0.414919	0.412799
4.79978	9.55729e-07	3.54193	0.000211759	2.09475	0.0186313	0.22181	0.413811		256	9.55729e-07	7.94212e-07	256	0.000211759	0.000198608	256	0.0186313	0.0180965	256	0.413811	0.412231
4.80326	9.34257e-07	3.54494	0.000208755	2.09727	0.018506	0.223262	0.413084		257	9.34257e-07	7.80532e-07	257	0.000208755	0.000196349	257	0.018506	0.0179849	257	0.413084	0.411666
4.80672	8.99364e-07	3.54795	0.000205431	2.09978	0.0183539	0.22471	0.412235		258	8.99364e-07	7.6713e-07	258	0.000205431	0.000194122	258	0.0183539	0.0178743	258	0.412235	0.411103
4.81017	8.72523e-07	3.55094	0.000203517	2.10227	0.0182542	0.226151	0.411543		259	8.72523e-07	7.54e-07	259	0.000203517	0.000191928	259	0.0182542	0.0177647	259	0.411543	0.410542
4.81361	8.56419e-07	3.55392	0.00020006	2.10476	0.0180898	0.227588	0.41067		260	8.56419e-07	7.41136e-07	260	0.00020006	0.000189765	260	0.0180898	0.0176561	260	0.41067	0.409983
4.81704	8.42998e-07	3.55689	0.000198376	2.10724	0.0179988	0.229018	0.409994		261	8.42998e-07	7.28531e-07	261	0.000198376	0.000187633	261	0.0179988	0.0175484	261	0.409994	0.409427
4.82045	8.2421e-07	3.55985	0.000195843	2.10971	0.0178759	0.230443	0.409218		262	8.2421e-07	7.16179e-07	262	0.000195843	0.000185531	262	0.0178759	0.0174418	262	0.409218	0.408874
4.82385	8.16158e-07	3.5628	0.000193955	2.11217	0.0177872	0.231863	0.408548		263	8.16158e-07	7.04074e-07	263	0.000193955	0.000183459	263	0.0177872	0.0173361	263	0.408548	0.408322
4.82723	7.92001e-07	3.56574	0.00019051	2.11462	0.0176274	0.233277	0.407649		264	7.92001e-07	6.92212e-07	264	0.00019051	0.000181417	264	0.0176274	0.0172313	264	0.407649	0.407773
4.83061	7.81265e-07	3.56866	0.000188941	2.11706	0.0175382	0.234686	0.406993		265	7.81265e-07	6.80585e-07	265	0.000188941	0.000179403	265	0.0175382	0.0171275	265	0.406993	0.407226
4.83397	7.67844e-07	3.57158	0.000186785	2.11949	0.0174241	0.23609	0.406227		266	7.67844e-07	6.69189e-07	266	0.000186785	0.000177418	266	0.0174241	0.0170246	266	0.406227	0.406681
4.83732	7.6516e-07	3.57448	0.000185317	2.12191	0.0173403	0.237489	0.405596		267	7.6516e-07	6.58019e-07	267	0.000185317	0.000175461	267	0.0173403	0.0169227	267	0.405596	0.406139
4.84065	7.49056e-07	3.57737	0.00018281	2.12432	0.0172151	0.238882	0.404808		268	7.49056e-07	6.47068e-07	268	0.00018281	0.000173531	268	0.0172151	0.0168216	268	0.404808	0.405599
4.84398	7.41004e-07	3.58026	0.00018149	2.12673	0.0171341	0.24027	0.404178		269	7.41004e-07	6.36333e-07	269	0.00018149	0.000171628	269	0.0171341	0.0167214	269	0.404178	0.405061
4.84729	7.24899e-07	3.58313	0.000179174	2.12912	0.01702	0.241653	0.403405		270	7.24899e-07	6.25809e-07	270	0.000179174	0.000169752	270	0.01702	0.0166221	270	0.403405	0.404525
4.85059	7.11479e-07	3.58599	0.000177662	2.13151	0.0169295	0.24303	0.402769		271	7.11479e-07	6.15489e-07	271	0.000177662	0.000167902	271	0.0169295	0.0165236	271	0.402769	0.403991
4.85387	7.08795e-07	3.58884	0.000174447	2.13389	0.0167789	0.244403	0.40192		272	7.08795e-07	6.05371e-07	272	0.000174447	0.000166077	272	0.0167789	0.0164261	272	0.40192	0.403459
4.85715	6.95374e-07	3.59168	0.000172846	2.13625	0.0166936	0.245771	0.401287		273	6.95374e-07	5.95449e-07	273	0.000172846	0.000164277	273	0.0166936	0.0163293	273	0.401287	0.40293
4.86041	6.87322e-07	3.59451	0.00017062	2.13861	0.0165861	0.247133	0.400579		274	6.87322e-07	5.85719e-07	274	0.00017062	0.000162503	274	0.0165861	0.0162334	274	0.400579	0.402403
4.86366	6.73902e-07	3.59733	0.000169395	2.14097	0.0165132	0.248491	0.399945		275	6.73902e-07	5.76177e-07	275	0.000169395	0.000160752	275	0.0165132	0.0161384	275	0.399945	0.401877
4.8669	6.6585e-07	3.60014	0.000167226	2.14331	0.0163973	0.249844	0.399151		276	6.6585e-07	5.66818e-07	276	0.000167226	0.000159025	276	0.0163973	0.0160441	276	0.399151	0.401354
4.87012	6.60481e-07	3.60293	0.000165969	2.14564	0.0163241	0.251191	0.398521		277	6.60481e-07	5.57638e-07	277	0.000165969	0.000157322	277	0.0163241	0.0159507	277	0.398521	0.400833
4.87334	6.52429e-07	3.60572	0.000164362	2.14797	0.0162256	0.252534	0.397784		278	6.52429e-07	5.48635e-07	278	0.000164362	0.000155642	278	0.0162256	0.0158581	278	0.397784	0.400314
4.87654	6.41693e-07	3.6085	0.000163194	2.15029	0.0161487	0.253873	0.397154		279	6.41693e-07	5.39802e-07	279	0.000163194	0.000153985	279	0.0161487	0.0157662	279	0.397154	0.399797
4.87974	6.41693e-07	3.61127	0.000160553	2.1526	0.0160298	0.255206	0.396371		280	6.41693e-07	5.31138e-07	280	0.000160553	0.00015235	280	0.0160298	0.0156752	280	0.396371	0.399282
4.88292	6.33641e-07	3.61403	0.000159328	2.1549	0.0159575	0.256535	0.395749		281	6.33641e-07	5.22637e-07	281	0.000159328	0.000150738	281	0.0159575	0.0155849	281	0.395749	0.398769
4.88609	6.2022e-07	3.61678	0.000157727	2.15719	0.0158595	0.257859	0.395022		282	6.2022e-07	5.14297e-07	282	0.000157727	0.000149147	282	0.0158595	0.0154954	282	0.395022	0.398258
4.88925	6.17536e-07	3.61952	0.000156585	2.15948	0.0157913	0.259178	0.394421		283	6.17536e-07	5.06114e-07	283	0.000156585	0.000147577	283	0.0157913	0.0154066	283	0.394421	0.397749
4.89239	6.01432e-07	3.62225	0.00015455	2.16175	0.0156837	0.260492	0.393681		284	6.01432e-07	4.98085e-07	284	0.00015455	0.000146028	284	0.0156837	0.0153186	284	0.393681	0.397242
4.89553	5.9338e-07	3.62497	0.000153383	2.16402	0.0156156	0.261802	0.393082		285	5.9338e-07	4.90206e-07	285	0.000153383	0.000144499	285	0.0156156	0.0152313	285	0.393082	0.396737
4.89866	5.74591e-07	3.62768	0.00015166	2.16628	0.0155188	0.263108	0.392372		286	5.74591e-07	4.82474e-07	286	0.00015166	0.000142991	286	0.0155188	0.0151448	286	0.392372	0.396234
4.90177	5.69223e-07	3.63038	0.000150417	2.16854	0.015445	0.264408	0.391752		287	5.69223e-07	4.74886e-07	287	0.000150417	0.000141503	287	0.015445	0.0150589	287	0.391752	0.395733
4.90487	5.31646e-07	3.63307	0.000147527	2.17078	0.0153097	0.265705	0.390929		288	5.31646e-07	4.67438e-07	288	0.000147527	0.000140035	288	0.0153097	0.0149738	288	0.390929	0.395233
4.90797	5.18226e-07	3.63575	0.000146244	2.17302	0.0152332	0.266996	0.390305		289	5.18226e-07	4.60129e-07	289	0.000146244	0.000138586	289	0.0152332	0.0148894	289	0.390305	0.394736
4.91105	5.15542e-07	3.63842	0.000144567	2.17525	0.0151395	0.268284	0.389597		290	5.15542e-07	4.52954e-07	290	0.000144567	0.000137155	290	0.0151395	0.0148057	290	0.389597	0.39424
4.91412	5.04805e-07	3.64109	0.000143578	2.17747	0.0150728	0.269567	0.38898		291	5.04805e-07	4.45911e-07	291	0.000143578	0.000135744	291	0.0150728	0.0147227	291	0.38898	0.393747
4.91718	4.99437e-07	3.64374	0.000141773	2.17969	0.0149732	0.270845	0.388247		292	4.99437e-07	4.38997e-07	292	0.000141773	0.000134351	292	0.0149732	0.0146404	292	0.388247	0.393255
4.92023	4.91385e-07	3.64639	0.00014072	2.18189	0.014908	0.272119	0.387671		293	4.91385e-07	4.3221e-07	293	0.00014072	0.000132976	293	0.014908	0.0145588	293	0.387671	0.392765
4.92327	4.86017e-07	3.64903	0.00013917	2.18409	0.0148207	0.273389	0.386982		294	4.86017e-07	4.25546e-07	294	0.00013917	0.000131619	294	0.0148207	0.0144778	294	0.386982	0.392277
4.9263	4.80649e-07	3.65165	0.000138079	2.18628	0.0147552	0.274654	0.386353		295	4.80649e-07	4.19003e-07	295	0.000138079	0.000130279	295	0.0147552	0.0143974	295	0.386353	0.391791
4.92932	4.77964e-07	3.65427	0.000136331	2.18847	0.0146547	0.275916	0.385636		296	4.77964e-07	4.12579e-07	296	0.000136331	0.000128957	296	0.0146547	0.0143178	296	0.385636	0.391306
4.93233	4.67228e-07	3.65688	0.000135438	2.19064	0.0145887	0.277173	0.385041		297	4.67228e-07	4.06271e-07	297	0.000135438	0.000127651	297	0.0145887	0.0142388	297	0.385041	0.390824
4.93533	4.56492e-07	3.65948	0.000134252	2.19281	0.0145013	0.278425	0.384361		298	4.56492e-07	4.00077e-07	298	0.000134252	0.000126363	298	0.0145013	0.0141604	298	0.384361	0.390343
4.93832	4.53808e-07	3.66207	0.000133352	2.19498	0.0144386	0.279674	0.383779		299	4.53808e-07	3.93994e-07	299	0.000133352	0.00012509	299	0.0144386	0.0140826	299	0.383779	0.389864
4.9413	4.43072e-07	3.66466	0.000131859	2.19713	0.0143476	0.280918	0.38309		300	4.43072e-07	3.8802e-07	300	0.000131859	0.000123834	300	0.0143476	0.0140055	300	0.38309	0.389387
4.94427	4.43072e-07	3.66723	0.000131049	2.19928	0.014285	0.282158	0.38247		301	4.43072e-07	3.82153e-07	301	0.000131049	0.000122594	301	0.014285	0.013929	301	0.38247	0.388911
4.94723	4.29651e-07	3.6698	0.000129658	2.20142	0.0142014	0.283394	0.381827		302	4.29651e-07	3.76391e-07	302	0.000129658	0.00012137	302	0.0142014	0.0138531	302	0.381827	0.388437
4.95018	4.21599e-07	3.67236	0.00012881	2.20356	0.0141384	0.284626	0.381251		303	4.21599e-07	3.7073e-07	303	0.00012881	0.000120161	303	0.0141384	0.0137778	303	0.381251	0.387965
4.95312	4.21599e-07	3.67491	0.000127081	2.20568	0.014037	0.285854	0.380501		304	4.21599e-07	3.6517e-07	304	0.000127081	0.000118968	304	0.014037	0.0137031	304	0.380501	0.387495
4.95605	4.16231e-07	3.67745	0.000126086	2.2078	0.0139723	0.287078	0.379902		305	4.16231e-07	3.59709e-07	305	0.000126086	0.000117789	305	0.0139723	0.013629	305	0.379902	0.387026
4.95897	4.00126e-07	3.67998	0.000124849	2.20991	0.0138903	0.288298	0.379244		306	4.00126e-07	3.54343e-07	306	0.000124849	0.000116625	306	0.0138903	0.0135555	306	0.379244	0.386559
4.96188	3.97442e-07	3.68251	0.000123834	2.21202	0.0138316	0.289514	0.378672		307	3.97442e-07	3.49072e-07	307	0.000123834	0.000115476	307	0.0138316	0.0134826	307	0.378672	0.386094
4.96478	3.8939e-07	3.68502	0.000122578	2.21412	0.0137445	0.290726	0.378002		308	3.8939e-07	3.43893e-07	308	0.000122578	0.000114341	308	0.0137445	0.0134103	308	0.378002	0.38563
4.96767	3.8939e-07	3.68753	0.00012171	2.21621	0.0136852	0.291934	0.377426		309	3.8939e-07	3.38805e-07	309	0.00012171	0.00011322	309	0.0136852	0.0133385	309	0.377426	0.385169
4.97056	3.84022e-07	3.69003	0.000120511	2.2183	0.0136078	0.293138	0.376759		310	3.84022e-07	3.33805e-07	310	0.000120511	0.000112113	310	0.0136078	0.0132673	310	0.376759	0.384708
4.97343	3.81338e-07	3.69252	0.000119675	2.22038	0.013549	0.294338	0.376161		311	3.81338e-07	3.28893e-07	311	0.000119675	0.00011102	311	0.013549	0.0131966	311	0.376161	0.38425
4.97629	3.73286e-07	3.69501	0.000118278	2.22245	0.0134588	0.295535	0.375464		312	3.73286e-07	3.24065e-07	312	0.000118278	0.00010994	312	0.0134588	0.0131265	312	0.375464	0.383793
4.97915	3.73286e-07	3.69748	0.000117429	2.22451	0.0133993	0.296727	0.374875		313	3.73286e-07	3.19321e-07	313	0.000117429	0.000108873	313	0.0133993	0.0130569	313	0.374875	0.383337
4.982	3.70602e-07	3.69995	0.000116211	2.22657	0.0133182	0.297916	0.374269		314	3.70602e-07	3.14659e-07	314	0.000116211	0.00010782	314	0.0133182	0.0129879	314	0.374269	0.382884
4.98483	3.65233e-07	3.70241	0.000115452	2.22863	0.0132616	0.299101	0.373707		315	3.65233e-07	3.10076e-07	315	0.000115452	0.000106779	315	0.0132616	0.0129194	315	0.373707	0.382431
4.98766	3.62549e-07	3.70487	0.000113953	2.23067	0.013173	0.300282	0.373033		316	3.62549e-07	3.05573e-07	316	0.000113953	0.000105751	316	0.013173	0.0128514	316	0.373033	0.381981
4.99048	3.54497e-07	3.70731	0.000113015	2.23271	0.0131168	0.30146	0.37247		317	3.54497e-07	3.01146e-07	317	0.000113015	0.000104736	317	0.0131168	0.012784	317	0.37247	0.381532
4.99329	3.46445e-07	3.70975	0.000111707	2.23474	0.0130367	0.302634	0.371803		318	3.46445e-07	2.96795e-07	318	0.000111707	0.000103733	318	0.0130367	0.0127171	318	0.371803	0.381085
4.99609	3.35709e-07	3.71218	0.000110706	2.23677	0.0129754	0.303804	0.371222		319	3.35709e-07	2.92518e-07	319	0.000110706	0.000102742	319	0.0129754	0.0126506	319	0.371222	0.380639
4.99889	3.33025e-07	3.7146	0.000108773	2.23879	0.0128707	0.30497	0.3705		320	3.33025e-07	2.88313e-07	320	0.000108773	0.000101763	320	0.0128707	0.0125847	320	0.3705	0.380194
5.00167	3.22288e-07	3.71701	0.000107707	2.24081	0.0128108	0.306133	0.369911		321	3.22288e-07	2.8418e-07	321	0.000107707	0.000100796	321	0.0128108	0.0125193	321	0.369911	0.379752
5.00444	3.11552e-07	3.71942	0.000106361	2.24281	0.0127329	0.307292	0.369246		322	3.11552e-07	2.80116e-07	322	0.000106361	9.98399e-05	322	0.0127329	0.0124544	322	0.369246	0.37931
5.00721	3.08868e-07	3.72182	0.000105621	2.24481	0.0126782	0.308448	0.36867		323	3.08868e-07	2.76121e-07	323	0.000105621	9.88957e-05	323	0.0126782	0.01239	323	0.36867	0.378871
5.00997	3.035e-07	3.72421	0.000104314	2.24681	0.0125959	0.3096	0.368004		324	3.035e-07	2.72193e-07	324	0.000104314	9.79628e-05	324	0.0125959	0.0123261	324	0.368004	0.378433
5.01272	3.00816e-07	3.7266	0.000103472	2.2488	0.0125402	0.310748	0.367413		325	3.00816e-07	2.68331e-07	325	0.000103472	9.7041e-05	325	0.0125402	0.0122626	325	0.367413	0.377996
5.01546	2.90079e-07	3.72897	0.000102317	2.25078	0.0124696	0.311893	0.366783		326	2.90079e-07	2.64533e-07	326	0.000102317	9.61302e-05	326	0.0124696	0.0121997	326	0.366783	0.377561
5.01819	2.87395e-07	3.73134	0.00010152	2.25276	0.0124136	0.313035	0.366222		327	2.87395e-07	2.60798e-07	327	0.00010152	9.52302e-05	327	0.0124136	0.0121372	327	0.366222	0.377127
5.02092	2.82027e-07	3.73371	0.000100186	2.25473	0.0123318	0.314173	0.365541		328	2.82027e-07	2.57125e-07	328	0.000100186	9.43408e-05	328	0.0123318	0.0120751	328	0.365541	0.376695
5.02363	2.82027e-07	3.73606	9.95548e-05	2.2567	0.0122764	0.315307	0.364966		329	2.82027e-07	2.53514e-07	329	9.95548e-05	9.34618e-05	329	0.0122764	0.0120136	329	0.364966	0.376264
5.02634	2.82027e-07	3.73841	9.86107e-05	2.25865	0.012209	0.316438	0.364346		330	2.82027e-07	2.49961e-07	330	9.86107e-05	9.25932e-05	330	0.012209	0.0119524	330	0.364346	0.375835
5.02904	2.76659e-07	3.74075	9.79409e-05	2.26061	0.0121575	0.317566	0.363791		331	2.76659e-07	2.46468e-07	331	9.79409e-05	9.17348e-05	331	0.0121575	0.0118918	331	0.363791	0.375407
5.03173	2.73975e-07	3.74309	9.67288e-05	2.26255	0.0120856	0.31869	0.363132		332	2.73975e-07	2.43032e-07	332	9.67288e-05	9.08865e-05	332	0.0120856	0.0118316	332	0.363132	0.374981
5.03442	2.63239e-07	3.74541	9.5823e-05	2.2645	0.0120353	0.319811	0.362575		333	2.63239e-07	2.39652e-07	333	9.5823e-05	9.0048e-05	333	0.0120353	0.0117718	333	0.362575	0.374556
5.03709	2.57871e-07	3.74774	9.49299e-05	2.26643	0.0119646	0.320928	0.361962		334	2.57871e-07	2.36328e-07	334	9.49299e-05	8.92193e-05	334	0.0119646	0.0117125	334	0.361962	0.374132
5.03976	2.52502e-07	3.75005	9.42473e-05	2.26836	0.0119123	0.322042	0.361395		335	2.52502e-07	2.33057e-07	335	9.42473e-05	8.84002e-05	335	0.0119123	0.0116536	335	0.361395	0.37371
5.04242	2.4445e-07	3.75235	9.28694e-05	2.27029	0.0118323	0.323153	0.36073		336	2.4445e-07	2.2984e-07	336	9.28694e-05	8.75906e-05	336	0.0118323	0.0115951	336	0.36073	0.37329
5.04507	2.39082e-07	3.75465	9.22251e-05	2.2722	0.0117801	0.324261	0.360182		337	2.39082e-07	2.26676e-07	337	9.22251e-05	8.67904e-05	337	0.0117801	0.0115371	337	0.360182	0.37287
5.04772	2.3103e-07	3.75695	9.13447e-05	2.27412	0.0117129	0.325365	0.35958		338	2.3103e-07	2.23562e-07	338	9.13447e-05	8.59993e-05	338	0.0117129	0.0114795	338	0.35958	0.372452
5.05035	2.25662e-07	3.75923	9.07578e-05	2.27602	0.011664	0.326466	0.359024		339	2.25662e-07	2.20499e-07	339	9.07578e-05	8.52174e-05	339	0.011664	0.0114223	339	0.359024	0.372036
5.05298	2.25662e-07	3.76151	8.96798e-05	2.27792	0.0115975	0.327564	0.358376		340	2.25662e-07	2.17485e-07	340	8.96798e-05	8.44444e-05	340	0.0115975	0.0113655	340	0.358376	0.371621
5.0556	2.25662e-07	3.76379	8.90291e-05	2.27982	0.0115496	0.328658	0.357831		341	2.25662e-07	2.14519e-07	341	8.90291e-05	8.36803e-05	341	0.0115496	0.0113092	341	0.357831	0.371207
5.05821	2.25662e-07	3.76605	8.81168e-05	2.28171	0.0114875	0.329749	0.357229		342	2.25662e-07	2.11601e-07	342	8.81168e-05	8.29249e-05	342	0.0114875	0.0112532	342	0.357229	0.370795
5.06082	2.22978e-07	3.76831	8.74725e-05	2.2836	0.0114379	0.330838	0.356669		343	2.22978e-07	2.0873e-07	343	8.74725e-05	8.21781e-05	343	0.0114379	0.0111977	343	0.356669	0.370384
5.06342	2.17609e-07	3.77056	8.65412e-05	2.28547	0.0113699	0.331923	0.356053		344	2.17609e-07	2.05905e-07	344	8.65412e-05	8.14397e-05	344	0.0113699	0.0111425	344	0.356053	0.369974
5.06601	2.14925e-07	3.77281	8.59288e-05	2.28735	0.0113239	0.333004	0.3555		345	2.14925e-07	2.03124e-07	345	8.59288e-05	8.07098e-05	345	0.0113239	0.0110878	345	0.3555	0.369566
5.06859	2.09557e-07	3.77505	8.50803e-05	2.28922	0.011261	0.334083	0.354894		346	2.09557e-07	2.00388e-07	346	8.50803e-05	7.9988e-05	346	0.011261	0.0110334	346	0.354894	0.369158
5.07116	2.09557e-07	3.77728	8.45764e-05	2.29108	0.0112125	0.335159	0.354347		347	2.09557e-07	1.97695e-07	347	8.45764e-05	7.92744e-05	347	0.0112125	0.0109794	347	0.354347	0.368753
5.07373	2.01505e-07	3.77951	8.37152e-05	2.29294	0.011147	0.336231	0.353748		348	2.01505e-07	1.95044e-07	348	8.37152e-05	7.85688e-05	348	0.011147	0.0109258	348	0.353748	0.368348
5.07629	2.01505e-07	3.78173	8.32367e-05	2.29479	0.0110995	0.3373	0.353182		349	2.01505e-07	1.92436e-07	349	8.32367e-05	7.78712e-05	349	0.0110995	0.0108726	349	0.353182	0.367945
5.07885	1.98821e-07	3.78394	8.23691e-05	2.29664	0.0110382	0.338367	0.35259		350	1.98821e-07	1.89868e-07	350	8.23691e-05	7.71813e-05	350	0.0110382	0.0108198	350	0.35259	0.367543
5.08139	1.96137e-07	3.78615	8.17376e-05	2.29848	0.0109906	0.33943	0.352029		351	1.96137e-07	1.87341e-07	351	8.17376e-05	7.64992e-05	351	0.0109906	0.0107673	351	0.352029	0.367143
5.08393	1.96137e-07	3.78835	8.06723e-05	2.30031	0.0109202	0.34049	0.351435		352	1.96137e-07	1.84853e-07	352	8.06723e-05	7.58246e-05	352	0.0109202	0.0107152	352	0.351435	0.366744
5.08646	1.93453e-07	3.79055	8.00599e-05	2.30215	0.0108725	0.341547	0.350892		353	1.93453e-07	1.82404e-07	353	8.00599e-05	7.51575e-05	353	0.0108725	0.0106635	353	0.350892	0.366346
5.08898	1.93453e-07	3.79274	7.92497e-05	2.30397	0.0108105	0.342602	0.350323		354	1.93453e-07	1.79993e-07	354	7.92497e-05	7.44978e-05	354	0.0108105	0.0106121	354	0.350323	0.365949
5.0915	1.93453e-07	3.79492	7.86756e-05	2.30579	0.0107649	0.343653	0.349783		355	1.93453e-07	1.77619e-07	355	7.86756e-05	7.38455e-05	355	0.0107649	0.0105611	355	0.349783	0.365554
5.09401	1.93453e-07	3.7971	7.78335e-05	2.30761	0.0107032	0.344701	0.349218		356	1.93453e-07	1.75282e-07	356	7.78335e-05	7.32003e-05	356	0.0107032	0.0105105	356	0.349218	0.365159
5.09651	1.93453e-07	3.79927	7.72976e-05	2.30942	0.0106577	0.345747	0.348679		357	1.93453e-07	1.72982e-07	357	7.72976e-05	7.25622e-05	357	0.0106577	0.0104602	357	0.348679	0.364767
5.09901	1.85401e-07	3.80143	7.66151e-05	2.31122	0.0105999	0.346789	0.34811		358	1.85401e-07	1.70717e-07	358	7.66151e-05	7.19311e-05	358	0.0105999	0.0104102	358	0.34811	0.364375
5.1015	1.85401e-07	3.80359	7.60409e-05	2.31302	0.0105542	0.347829	0.347569		359	1.85401e-07	1.68486e-07	359	7.60409e-05	7.13069e-05	359	0.0105542	0.0103606	359	0.347569	0.363984
5.10398	1.85401e-07	3.80574	7.52818e-05	2.31482	0.0104907	0.348865	0.34698		360	1.85401e-07	1.6629e-07	360	7.52818e-05	7.06895e-05	360	0.0104907	0.0103114	360	0.34698	0.363595
5.10646	1.82716e-07	3.80789	7.47396e-05	2.31661	0.0104464	0.349899	0.346446		361	1.82716e-07	1.64128e-07	361	7.47396e-05	7.00789e-05	361	0.0104464	0.0102625	361	0.346446	0.363207
5.10893	1.77348e-07	3.81003	7.41144e-05	2.3184	0.010391	0.35093	0.345859		362	1.77348e-07	1.61998e-07	362	7.41144e-05	6.94749e-05	362	0.010391	0.0102139	362	0.345859	0.36282
5.11139	1.77348e-07	3.81216	7.36806e-05	2.32018	0.0103482	0.351958	0.345345		363	1.77348e-07	1.59901e-07	363	7.36806e-05	6.88774e-05	363	0.0103482	0.0101657	363	0.345345	0.362435
5.11384	1.7198e-07	3.81429	7.29151e-05	2.32195	0.0102885	0.352983	0.344745		364	1.7198e-07	1.57836e-07	364	7.29151e-05	6.82865e-05	364	0.0102885	0.0101177	364	0.344745	0.36205
5.11629	1.66612e-07	3.81642	7.25005e-05	2.32372	0.0102467	0.354006	0.344224		365	1.66612e-07	1.55802e-07	365	7.25005e-05	6.77019e-05	365	0.0102467	0.0100702	365	0.344224	0.361667
5.11873	1.66612e-07	3.81853	7.18115e-05	2.32549	0.010191	0.355025	0.343648		366	1.66612e-07	1.53799e-07	366	7.18115e-05	6.71236e-05	366	0.010191	0.0100229	366	0.343648	0.361285
5.12117	1.63928e-07	3.82065	7.11991e-05	2.32725	0.0101446	0.356042	0.343113		367	1.63928e-07	1.51827e-07	367	7.11991e-05	6.65515e-05	367	0.0101446	0.00997595	367	0.343113	0.360904
5.12359	1.61244e-07	3.82275	7.02741e-05	2.32901	0.0100784	0.357056	0.342507		368	1.61244e-07	1.49884e-07	368	7.02741e-05	6.59855e-05	368	0.0100784	0.00992933	368	0.342507	0.360525
5.12601	1.61244e-07	3.82485	6.97382e-05	2.33076	0.0100349	0.358068	0.341996		369	1.61244e-07	1.4797e-07	369	6.97382e-05	6.54256e-05	369	0.0100349	0.00988303	369	0.341996	0.360146
5.12843	1.5856e-07	3.82695	6.896e-05	2.33251	0.00998252	0.359076	0.341443		370	1.5856e-07	1.46085e-07	370	6.896e-05	6.48717e-05	370	0.00998252	0.00983704	370	0.341443	0.359769
5.13084	1.5856e-07	3.82903	6.84241e-05	2.33425	0.00993913	0.360082	0.340919		371	1.5856e-07	1.44228e-07	371	6.84241e-05	6.43237e-05	371	0.00993913	0.00979136	371	0.340919	0.359393
5.13324	1.55876e-07	3.83112	6.77479e-05	2.33599	0.00988133	0.361085	0.340345		372	1.55876e-07	1.42398e-07	372	6.77479e-05	6.37815e-05	372	0.00988133	0.00974599	372	0.340345	0.359018
5.13564	1.55876e-07	3.83319	6.72248e-05	2.33772	0.00984064	0.362086	0.339824		373	1.55876e-07	1.40596e-07	373	6.72248e-05	6.3245e-05	373	0.00984064	0.00970092	373	0.339824	0.358644
5.13802	1.53192e-07	3.83527	6.64912e-05	2.33945	0.00978663	0.363084	0.339261		374	1.53192e-07	1.38821e-07	374	6.64912e-05	6.27143e-05	374	0.00978663	0.00965615	374	0.339261	0.358271
5.14041	1.53192e-07	3.83733	6.58979e-05	2.34117	0.00974401	0.364079	0.338731		375	1.53192e-07	1.37072e-07	375	6.58979e-05	6.21891e-05	375	0.00974401	0.00961169	375	0.338731	0.3579
5.14278	1.47824e-07	3.83939	6.50495e-05	2.34289	0.00968516	0.365071	0.338142		376	1.47824e-07	1.35349e-07	376	6.50495e-05	6.16694e-05	376	0.00968516	0.00956752	376	0.338142	0.357529
5.14515	1.34403e-07	3.84145	6.44881e-05	2.3446	0.00964377	0.366061	0.337602		377	1.34403e-07	1.33652e-07	377	6.44881e-05	6.11553e-05	377	0.00964377	0.00952364	377	0.337602	0.35716
5.14752	1.34403e-07	3.8435	6.38757e-05	2.34631	0.0095904	0.367048	0.337053		378	1.34403e-07	1.31979e-07	378	6.38757e-05	6.06465e-05	378	0.0095904	0.00948006	378	0.337053	0.356791
5.14987	1.34403e-07	3.84554	6.34483e-05	2.34802	0.00954904	0.368033	0.33653		379	1.34403e-07	1.30331e-07	379	6.34483e-05	6.0143e-05	379	0.00954904	0.00943677	379	0.33653	0.356424
5.15223	1.34403e-07	3.84758	6.27594e-05	2.34972	0.00949259	0.369015	0.335948		380	1.34403e-07	1.28707e-07	380	6.27594e-05	5.96448e-05	380	0.00949259	0.00939376	380	0.335948	0.356058
5.15457	1.31719e-07	3.84962	6.22044e-05	2.35142	0.00945196	0.369994	0.335417		381	1.31719e-07	1.27107e-07	381	6.22044e-05	5.91517e-05	381	0.00945196	0.00935103	381	0.335417	0.355693
5.15691	1.29035e-07	3.85164	6.16111e-05	2.35311	0.00939712	0.370971	0.334856		382	1.29035e-07	1.2553e-07	382	6.16111e-05	5.86638e-05	382	0.00939712	0.00930859	382	0.334856	0.355329
5.15924	1.20983e-07	3.85367	6.1139e-05	2.3548	0.00935465	0.371946	0.334351		383	1.20983e-07	1.23976e-07	383	6.1139e-05	5.8181e-05	383	0.00935465	0.00926643	383	0.334351	0.354967
5.16157	1.10247e-07	3.85568	6.01885e-05	2.35648	0.00929168	0.372917	0.333756		384	1.10247e-07	1.22445e-07	384	6.01885e-05	5.77031e-05	384	0.00929168	0.00922454	384	0.333756	0.354605
5.16389	1.10247e-07	3.8577	5.97292e-05	2.35816	0.00924975	0.373887	0.333238		385	1.10247e-07	1.20935e-07	385	5.97292e-05	5.72302e-05	385	0.00924975	0.00918293	385	0.333238	0.354244
5.1662	1.10247e-07	3.8597	5.90275e-05	2.35983	0.00919997	0.374853	0.332676		386	1.10247e-07	1.19448e-07	386	5.90275e-05	5.67621e-05	386	0.00919997	0.00914158	386	0.332676	0.353885
5.16851	1.07562e-07	3.86171	5.84853e-05	2.3615	0.00916087	0.375818	0.332165		387	1.07562e-07	1.17982e-07	387	5.84853e-05	5.62989e-05	387	0.00916087	0.00910051	387	0.332165	0.353526
5.17082	1.07562e-07	3.8637	5.78473e-05	2.36317	0.00910972	0.376779	0.331587		388	1.07562e-07	1.16537e-07	388	5.78473e-05	5.58404e-05	388	0.00910972	0.00905971	388	0.331587	0.353169
5.17311	1.07562e-07	3.8657	5.74901e-05	2.36483	0.00907192	0.377739	0.331084		389	1.07562e-07	1.15113e-07	389	5.74901e-05	5.53866e-05	389	0.00907192	0.00901917	389	0.331084	0.352812
5.1754	1.07562e-07	3.86768	5.68841e-05	2.36649	0.00902357	0.378696	0.330566		390	1.07562e-07	1.1371e-07	390	5.68841e-05	5.49374e-05	390	0.00902357	0.00897889	390	0.330566	0.352457
5.17769	1.02194e-07	3.86966	5.64694e-05	2.36814	0.00898447	0.37965	0.330036		391	1.02194e-07	1.12326e-07	391	5.64694e-05	5.44928e-05	391	0.00898447	0.00893887	391	0.330036	0.352103
5.17997	1.02194e-07	3.87164	5.58379e-05	2.36979	0.00893002	0.380602	0.329491		392	1.02194e-07	1.10963e-07	392	5.58379e-05	5.40527e-05	392	0.00893002	0.00889911	392	0.329491	0.351749
5.18224	1.02194e-07	3.87361	5.54934e-05	2.37143	0.00889257	0.381551	0.328996		393	1.02194e-07	1.09618e-07	393	5.54934e-05	5.36171e-05	393	0.00889257	0.00885961	393	0.328996	0.351397
5.18451	1.02194e-07	3.87558	5.50022e-05	2.37307	0.00884784	0.382498	0.328452		394	1.02194e-07	1.08293e-07	394	5.50022e-05	5.31859e-05	394	0.00884784	0.00882036	394	0.328452	0.351046
5.18677	9.68262e-08	3.87754	5.45875e-05	2.37471	0.00880995	0.383443	0.327956		395	9.68262e-08	1.06987e-07	395	5.45875e-05	5.2759e-05	395	0.00880995	0.00878136	395	0.327956	0.350696
5.18903	9.68262e-08	3.8795	5.39751e-05	2.37634	0.0087615	0.384385	0.327394		396	9.68262e-08	1.05699e-07	396	5.39751e-05	5.23365e-05	396	0.0087615	0.00874261	396	0.327394	0.350346
5.19128	9.1458e-08	3.88145	5.35605e-05	2.37797	0.00872689	0.385325	0.326873		397	9.1458e-08	1.04429e-07	397	5.35605e-05	5.19182e-05	397	0.00872689	0.00870411	397	0.326873	0.349998
5.19352	9.1458e-08	3.88339	5.30438e-05	2.37959	0.00867962	0.386263	0.326331		398	9.1458e-08	1.03177e-07	398	5.30438e-05	5.15041e-05	398	0.00867962	0.00866585	398	0.326331	0.349651
5.19576	8.87739e-08	3.88534	5.26674e-05	2.38121	0.00864306	0.387198	0.325841		399	8.87739e-08	1.01943e-07	399	5.26674e-05	5.10941e-05	399	0.00864306	0.00862783	399	0.325841	0.349305
5.19799	8.87739e-08	3.88727	5.20741e-05	2.38283	0.00859096	0.388131	0.3253		400	8.87739e-08	1.00726e-07	400	5.20741e-05	5.06882e-05	400	0.00859096	0.00859006	400	0.3253	0.34896
5.20022	8.87739e-08	3.88921	5.17679e-05	2.38444	0.00855513	0.389061	0.324821		401	8.87739e-08	9.95255e-08	401	5.17679e-05	5.02864e-05	401	0.00855513	0.00855253	401	0.324821	0.348615
5.20244	8.60899e-08	3.89113	5.12321e-05	2.38605	0.00851148	0.38999	0.324299		402	8.60899e-08	9.83423e-08	402	5.12321e-05	4.98886e-05	402	0.00851148	0.00851523	402	0.324299	0.348272
5.20466	8.34058e-08	3.89306	5.09131e-05	2.38765	0.00847604	0.390916	0.323786		403	8.34058e-08	9.71756e-08	403	5.09131e-05	4.94947e-05	403	0.00847604	0.00847817	403	0.323786	0.34793
5.20687	8.34058e-08	3.89497	5.04219e-05	2.38925	0.00842998	0.391839	0.323252		404	8.34058e-08	9.60251e-08	404	5.04219e-05	4.91048e-05	404	0.00842998	0.00844134	404	0.323252	0.347589
5.20908	8.34058e-08	3.89689	5.00264e-05	2.39085	0.00839412	0.392761	0.322753		405	8.34058e-08	9.48906e-08	405	5.00264e-05	4.87186e-05	405	0.00839412	0.00840474	405	0.322753	0.347248
5.21128	8.07217e-08	3.89879	4.94395e-05	2.39244	0.00835117	0.39368	0.322231		406	8.07217e-08	9.37718e-08	406	4.94395e-05	4.83363e-05	406	0.00835117	0.00836837	406	0.322231	0.346909
5.21347	7.80376e-08	3.9007	4.90185e-05	2.39403	0.00831525	0.394596	0.321723		407	7.80376e-08	9.26684e-08	407	4.90185e-05	4.79578e-05	407	0.00831525	0.00833222	407	0.321723	0.34657
5.21566	7.80376e-08	3.9026	4.85209e-05	2.39561	0.00827049	0.395511	0.321178		408	7.80376e-08	9.15803e-08	408	4.85209e-05	4.7583e-05	408	0.00827049	0.00829631	408	0.321178	0.346233
5.21785	7.80376e-08	3.90449	4.817e-05	2.39719	0.00823597	0.396423	0.320703		409	7.80376e-08	9.05072e-08	409	4.817e-05	4.72118e-05	409	0.00823597	0.00826061	409	0.320703	0.345896
5.22003	7.26695e-08	3.90638	4.77809e-05	2.39877	0.00819404	0.397333	0.320163		410	7.26695e-08	8.94487e-08	410	4.77809e-05	4.68443e-05	410	0.00819404	0.00822514	410	0.320163	0.345561
5.2222	7.26695e-08	3.90827	4.73854e-05	2.40034	0.00816215	0.398241	0.319671		411	7.26695e-08	8.84048e-08	411	4.73854e-05	4.64804e-05	411	0.00816215	0.00818989	411	0.319671	0.345226
5.22437	7.26695e-08	3.91015	4.68942e-05	2.40191	0.00811921	0.399147	0.319146		412	7.26695e-08	8.73752e-08	412	4.68942e-05	4.612e-05	412	0.00811921	0.00815485	412	0.319146	0.344893
5.22653	7.26695e-08	3.91202	4.65816e-05	2.40348	0.00808678	0.40005	0.318651		413	7.26695e-08	8.63596e-08	413	4.65816e-05	4.57631e-05	413	0.00808678	0.00812004	413	0.318651	0.34456
5.22869	7.26695e-08	3.91389	4.61159e-05	2.40504	0.0080445	0.400952	0.318148		414	7.26695e-08	8.53578e-08	414	4.61159e-05	4.54097e-05	414	0.0080445	0.00808543	414	0.318148	0.344228
5.23084	7.26695e-08	3.91576	4.57076e-05	2.40659	0.00800973	0.401851	0.31766		415	7.26695e-08	8.43697e-08	415	4.57076e-05	4.50597e-05	415	0.00800973	0.00805104	415	0.31766	0.343897
5.23299	7.26695e-08	3.91762	4.52228e-05	2.40815	0.00796319	0.402748	0.317124		416	7.26695e-08	8.3395e-08	416	4.52228e-05	4.47131e-05	416	0.00796319	0.00801686	416	0.317124	0.343567
5.23513	7.26695e-08	3.91948	4.49102e-05	2.4097	0.00792952	0.403642	0.31663		417	7.26695e-08	8.24334e-08	417	4.49102e-05	4.43699e-05	417	0.00792952	0.00798289	417	0.31663	0.343238
5.23727	7.26695e-08	3.92133	4.44892e-05	2.41124	0.00788928	0.404535	0.316107		418	7.26695e-08	8.14849e-08	418	4.44892e-05	4.40299e-05	418	0.00788928	0.00794913	418	0.316107	0.34291
5.2394	7.26695e-08	3.92318	4.41511e-05	2.41279	0.0078572	0.405426	0.315612		419	7.26695e-08	8.05491e-08	419	4.41511e-05	4.36932e-05	419	0.0078572	0.00791557	419	0.315612	0.342582
5.24153	6.99854e-08	3.92503	4.38002e-05	2.41432	0.00781454	0.406314	0.315125		420	6.99854e-08	7.96259e-08	420	4.38002e-05	4.33597e-05	420	0.00781454	0.00788222	420	0.315125	0.342256
5.24365	6.99854e-08	3.92687	4.34877e-05	2.41586	0.00778301	0.4072	0.314634		421	6.99854e-08	7.87151e-08	421	4.34877e-05	4.30294e-05	421	0.00778301	0.00784907	421	0.314634	0.34193
5.24577	6.73014e-08	3.9287	4.31623e-05	2.41739	0.00774359	0.408084	0.314153		422	6.73014e-08	7.78166e-08	422	4.31623e-05	4.27023e-05	422	0.00774359	0.00781612	422	0.314153	0.341606
5.24788	6.19332e-08	3.93054	4.29135e-05	2.41892	0.00771193	0.408966	0.313655		423	6.19332e-08	7.693e-08	423	4.29135e-05	4.23783e-05	423	0.00771193	0.00778337	423	0.313655	0.341282
5.24999	5.65651e-08	3.93236	4.24797e-05	2.42044	0.00767067	0.409846	0.313125		424	5.65651e-08	7.60553e-08	424	4.24797e-05	4.20574e-05	424	0.00767067	0.00775081	424	0.313125	0.340959
5.25209	5.3881e-08	3.93419	4.21289e-05	2.42196	0.00763745	0.410724	0.312615		425	5.3881e-08	7.51922e-08	425	4.21289e-05	4.17395e-05	425	0.00763745	0.00771846	425	0.312615	0.340637
5.25419	5.3881e-08	3.936	4.17589e-05	2.42348	0.007598	0.4116	0.312133		426	5.3881e-08	7.43406e-08	426	4.17589e-05	4.14246e-05	426	0.007598	0.0076863	426	0.312133	0.340316
5.25628	5.3881e-08	3.93782	4.15037e-05	2.42499	0.00756792	0.412474	0.311645		427	5.3881e-08	7.35002e-08	427	4.15037e-05	4.11127e-05	427	0.00756792	0.00765433	427	0.311645	0.339996
5.25836	5.3881e-08	3.93963	4.10189e-05	2.4265	0.00752844	0.413346	0.311129		428	5.3881e-08	7.2671e-08	428	4.10189e-05	4.08038e-05	428	0.00752844	0.00762255	428	0.311129	0.339677
5.26045	5.3881e-08	3.94144	4.07382e-05	2.42801	0.00749662	0.414216	0.31063		429	5.3881e-08	7.18528e-08	429	4.07382e-05	4.04977e-05	429	0.00749662	0.00759096	429	0.31063	0.339358
5.26252	5.3881e-08	3.94324	4.03236e-05	2.42951	0.00745997	0.415083	0.310138		430	5.3881e-08	7.10454e-08	430	4.03236e-05	4.01946e-05	430	0.00745997	0.00755956	430	0.310138	0.33904
5.2646	5.3881e-08	3.94503	3.99918e-05	2.43101	0.00742875	0.415949	0.309633		431	5.3881e-08	7.02485e-08	431	3.99918e-05	3.98942e-05	431	0.00742875	0.00752835	431	0.309633	0.338724
5.26667	5.3881e-08	3.94683	3.95772e-05	2.43251	0.00738812	0.416813	0.309126		432	5.3881e-08	6.94622e-08	432	3.95772e-05	3.95967e-05	432	0.00738812	0.00749732	432	0.309126	0.338408
5.26873	5.3881e-08	3.94862	3.92837e-05	2.434	0.00735605	0.417674	0.308634		433	5.3881e-08	6.86861e-08	433	3.92837e-05	3.9302e-05	433	0.00735605	0.00746648	433	0.308634	0.338093
5.27079	5.3881e-08	3.9504	3.89201e-05	2.43549	0.00731832	0.418534	0.308137		434	5.3881e-08	6.79202e-08	434	3.89201e-05	3.901e-05	434	0.00731832	0.00743582	434	0.308137	0.337778
5.27284	5.11969e-08	3.95218	3.86331e-05	2.43698	0.00728723	0.419392	0.307638		435	5.11969e-08	6.71643e-08	435	3.86331e-05	3.87207e-05	435	0.00728723	0.00740534	435	0.307638	0.337465
5.27489	5.11969e-08	3.95396	3.82375e-05	2.43846	0.00724698	0.420247	0.307171		436	5.11969e-08	6.64182e-08	436	3.82375e-05	3.84342e-05	436	0.00724698	0.00737504	436	0.307171	0.337152
5.27693	5.11969e-08	3.95573	3.79377e-05	2.43994	0.00721535	0.421101	0.306666		437	5.11969e-08	6.56819e-08	437	3.79377e-05	3.81502e-05	437	0.00721535	0.00734492	437	0.306666	0.336841
5.27897	4.85128e-08	3.9575	3.76124e-05	2.44141	0.00717822	0.421953	0.306188		438	4.85128e-08	6.49551e-08	438	3.76124e-05	3.78689e-05	438	0.00717822	0.00731498	438	0.306188	0.33653
5.28101	4.85128e-08	3.95927	3.73891e-05	2.44288	0.00714859	0.422803	0.305703		439	4.85128e-08	6.42377e-08	439	3.73891e-05	3.75902e-05	439	0.00714859	0.00728521	439	0.305703	0.33622
5.28304	4.85128e-08	3.96103	3.70255e-05	2.44435	0.00711169	0.423651	0.305211		440	4.85128e-08	6.35296e-08	440	3.70255e-05	3.73141e-05	440	0.00711169	0.00725562	440	0.305211	0.33591
5.28506	4.58288e-08	3.96278	3.67576e-05	2.44582	0.00708375	0.424497	0.304732		441	4.58288e-08	6.28306e-08	441	3.67576e-05	3.70405e-05	441	0.00708375	0.0072262	441	0.304732	0.335602
5.28708	4.58288e-08	3.96454	3.64322e-05	2.44728	0.00704817	0.425341	0.304242		442	4.58288e-08	6.21406e-08	442	3.64322e-05	3.67694e-05	442	0.00704817	0.00719695	442	0.304242	0.335294
5.2891	4.58288e-08	3.96628	3.61643e-05	2.44874	0.00701807	0.426183	0.30377		443	4.58288e-08	6.14595e-08	443	3.61643e-05	3.65008e-05	443	0.00701807	0.00716787	443	0.30377	0.334987
5.29111	4.58288e-08	3.96803	3.58581e-05	2.45019	0.00698275	0.427024	0.303281		444	4.58288e-08	6.07872e-08	444	3.58581e-05	3.62346e-05	444	0.00698275	0.00713896	444	0.303281	0.334681
5.29312	4.31447e-08	3.96977	3.56667e-05	2.45165	0.00695433	0.427862	0.302809		445	4.31447e-08	6.01234e-08	445	3.56667e-05	3.59709e-05	445	0.00695433	0.00711022	445	0.302809	0.334376
5.29512	4.31447e-08	3.97151	3.53414e-05	2.4531	0.00691962	0.428699	0.302326		446	4.31447e-08	5.94681e-08	446	3.53414e-05	3.57096e-05	446	0.00691962	0.00708164	446	0.302326	0.334071
5.29712	4.31447e-08	3.97324	3.50671e-05	2.45454	0.00689222	0.429533	0.30184		447	4.31447e-08	5.88212e-08	447	3.50671e-05	3.54507e-05	447	0.00689222	0.00705323	447	0.30184	0.333768
5.29912	4.31447e-08	3.97497	3.47034e-05	2.45598	0.00685518	0.430366	0.301345		448	4.31447e-08	5.81825e-08	448	3.47034e-05	3.51941e-05	448	0.00685518	0.00702498	448	0.301345	0.333465
5.3011	4.31447e-08	3.9767	3.43845e-05	2.45742	0.0068274	0.431197	0.300873		449	4.31447e-08	5.75519e-08	449	3.43845e-05	3.49398e-05	449	0.0068274	0.0069969	449	0.300873	0.333163
5.30309	4.04606e-08	3.97842	3.40719e-05	2.45886	0.00679246	0.432026	0.300404		450	4.04606e-08	5.69294e-08	450	3.40719e-05	3.46878e-05	450	0.00679246	0.00696897	450	0.300404	0.332861
5.30507	3.77766e-08	3.98013	3.38167e-05	2.46029	0.0067649	0.432853	0.29995		451	3.77766e-08	5.63147e-08	451	3.38167e-05	3.44381e-05	451	0.0067649	0.00694121	451	0.29995	0.332561
5.30705	3.77766e-08	3.98185	3.35169e-05	2.46172	0.00672923	0.433679	0.299468		452	3.77766e-08	5.57077e-08	452	3.35169e-05	3.41907e-05	452	0.00672923	0.0069136	452	0.299468	0.332261
5.30902	3.77766e-08	3.98356	3.33e-05	2.46315	0.00670047	0.434502	0.298991		453	3.77766e-08	5.51084e-08	453	3.33e-05	3.39455e-05	453	0.00670047	0.00688616	453	0.298991	0.331962
5.31099	3.77766e-08	3.98526	3.30704e-05	2.46457	0.00666636	0.435324	0.298518		454	3.77766e-08	5.45167e-08	454	3.30704e-05	3.37024e-05	454	0.00666636	0.00685887	454	0.298518	0.331664
5.31295	3.77766e-08	3.98697	3.2828e-05	2.46599	0.00663965	0.436144	0.298049		455	3.77766e-08	5.39324e-08	455	3.2828e-05	3.34616e-05	455	0.00663965	0.00683173	455	0.298049	0.331366
5.31491	3.77766e-08	3.98867	3.26366e-05	2.46741	0.00660561	0.436962	0.297575		456	3.77766e-08	5.33554e-08	456	3.26366e-05	3.32229e-05	456	0.00660561	0.00680475	456	0.297575	0.331069
5.31686	3.77766e-08	3.99036	3.23942e-05	2.46882	0.00657744	0.437779	0.297128		457	3.77766e-08	5.27857e-08	457	3.23942e-05	3.29863e-05	457	0.00657744	0.00677792	457	0.297128	0.330773
5.31881	3.77766e-08	3.99205	3.20688e-05	2.47023	0.00654467	0.438593	0.296676		458	3.77766e-08	5.2223e-08	458	3.20688e-05	3.27519e-05	458	0.00654467	0.00675125	458	0.296676	0.330478
5.32076	3.77766e-08	3.99374	3.18073e-05	2.47164	0.00651844	0.439406	0.296186		459	3.77766e-08	5.16674e-08	459	3.18073e-05	3.25195e-05	459	0.00651844	0.00672472	459	0.296186	0.330184
5.3227	3.50925e-08	3.99542	3.15011e-05	2.47305	0.0064849	0.440217	0.295727		460	3.50925e-08	5.11187e-08	460	3.15011e-05	3.22892e-05	460	0.0064849	0.00669834	460	0.295727	0.32989
5.32464	3.50925e-08	3.99711	3.12459e-05	2.47445	0.00645763	0.441026	0.295262		461	3.50925e-08	5.05768e-08	461	3.12459e-05	3.20609e-05	461	0.00645763	0.00667212	461	0.295262	0.329597
5.32657	3.50925e-08	3.99878	3.0978e-05	2.47585	0.00642327	0.441834	0.294797		462	3.50925e-08	5.00416e-08	462	3.0978e-05	3.18347e-05	462	0.00642327	0.00664604	462	0.294797	0.329305
5.3285	3.50925e-08	4.00045	3.07164e-05	2.47724	0.00639694	0.44264	0.294319		463	3.50925e-08	4.95131e-08	463	3.07164e-05	3.16104e-05	463	0.00639694	0.0066201	463	0.294319	0.329013
5.33043	3.50925e-08	4.00212	3.0423e-05	2.47863	0.00636338	0.443444	0.293858		464	3.50925e-08	4.8991e-08	464	3.0423e-05	3.13881e-05	464	0.00636338	0.00659431	464	0.293858	0.328722
5.33235	3.50925e-08	4.00379	3.02444e-05	2.48002	0.00633724	0.444246	0.293386		465	3.50925e-08	4.84754e-08	465	3.02444e-05	3.11678e-05	465	0.00633724	0.00656867	465	0.293386	0.328432
5.33426	3.50925e-08	4.00545	2.99509e-05	2.48141	0.00630495	0.445047	0.292949		466	3.50925e-08	4.79662e-08	466	2.99509e-05	3.09494e-05	466	0.00630495	0.00654317	466	0.292949	0.328143
5.33618	3.50925e-08	4.00711	2.97659e-05	2.48279	0.00627837	0.445846	0.29247		467	3.50925e-08	4.74632e-08	467	2.97659e-05	3.07329e-05	467	0.00627837	0.00651781	467	0.29247	0.327854
5.33809	3.50925e-08	4.00877	2.94852e-05	2.48418	0.00624687	0.446643	0.292013		468	3.50925e-08	4.69664e-08	468	2.94852e-05	3.05183e-05	468	0.00624687	0.00649259	468	0.292013	0.327567
5.33999	3.24084e-08	4.01042	2.9262e-05	2.48555	0.00621972	0.447438	0.291569		469	3.24084e-08	4.64756e-08	469	2.9262e-05	3.03056e-05	469	0.00621972	0.00646751	469	0.291569	0.327279
5.34189	3.24084e-08	4.01207	2.89876e-05	2.48693	0.00618815	0.448232	0.29112		470	3.24084e-08	4.59909e-08	470	2.89876e-05	3.00948e-05	470	0.00618815	0.00644257	470	0.29112	0.326993
5.34379	3.24084e-08	4.01371	2.87963e-05	2.4883	0.0061626	0.449024	0.290673		471	3.24084e-08	4.55121e-08	471	2.87963e-05	2.98857e-05	471	0.0061626	0.00641777	471	0.290673	0.326707
5.34568	2.97243e-08	4.01535	2.85156e-05	2.48967	0.00612989	0.449815	0.290213		472	2.97243e-08	4.50391e-08	472	2.85156e-05	2.96785e-05	472	0.00612989	0.0063931	472	0.290213	0.326422
5.34757	2.97243e-08	4.01699	2.83497e-05	2.49104	0.00610515	0.450603	0.28975		473	2.97243e-08	4.45718e-08	473	2.83497e-05	2.94731e-05	473	0.00610515	0.00636857	473	0.28975	0.326138
5.34945	2.70403e-08	4.01862	2.8069e-05	2.4924	0.00607549	0.45139	0.289279		474	2.70403e-08	4.41102e-08	474	2.8069e-05	2.92694e-05	474	0.00607549	0.00634418	474	0.289279	0.325854
5.35133	2.70403e-08	4.02026	2.78202e-05	2.49376	0.0060499	0.452176	0.288819		475	2.70403e-08	4.36542e-08	475	2.78202e-05	2.90676e-05	475	0.0060499	0.00631992	475	0.288819	0.325571
5.35321	2.43562e-08	4.02188	2.76161e-05	2.49512	0.00601897	0.452959	0.28837		476	2.43562e-08	4.32037e-08	476	2.76161e-05	2.88674e-05	476	0.00601897	0.00629579	476	0.28837	0.325289
5.35508	2.43562e-08	4.02351	2.7463e-05	2.49647	0.00599383	0.453742	0.287904		477	2.43562e-08	4.27586e-08	477	2.7463e-05	2.8669e-05	477	0.00599383	0.00627179	477	0.287904	0.325007
5.35695	2.43562e-08	4.02513	2.7227e-05	2.49782	0.00596347	0.454522	0.287458		478	2.43562e-08	4.23189e-08	478	2.7227e-05	2.84723e-05	478	0.00596347	0.00624793	478	0.287458	0.324727
5.35882	2.43562e-08	4.02674	2.7042e-05	2.49917	0.00593896	0.455301	0.286981		479	2.43562e-08	4.18845e-08	479	2.7042e-05	2.82772e-05	479	0.00593896	0.00622419	479	0.286981	0.324446
5.36068	2.43562e-08	4.02836	2.68187e-05	2.50052	0.00590797	0.456078	0.286531		480	2.43562e-08	4.14553e-08	480	2.68187e-05	2.80839e-05	480	0.00590797	0.00620059	480	0.286531	0.324167
5.36253	2.43562e-08	4.02997	2.66847e-05	2.50186	0.00588165	0.456854	0.286072		481	2.43562e-08	4.10313e-08	481	2.66847e-05	2.78921e-05	481	0.00588165	0.00617711	481	0.286072	0.323888
5.36439	2.43562e-08	4.03158	2.63977e-05	2.5032	0.0058523	0.457628	0.285629		482	2.43562e-08	4.06123e-08	482	2.63977e-05	2.77021e-05	482	0.0058523	0.00615376	482	0.285629	0.32361
5.36624	2.43562e-08	4.03318	2.61999e-05	2.50454	0.0058276	0.4584	0.285189		483	2.43562e-08	4.01983e-08	483	2.61999e-05	2.75136e-05	483	0.0058276	0.00613054	483	0.285189	0.323332
5.36808	2.43562e-08	4.03478	2.59958e-05	2.50588	0.00579877	0.459171	0.284734		484	2.43562e-08	3.97892e-08	484	2.59958e-05	2.73267e-05	484	0.00579877	0.00610744	484	0.284734	0.323056
5.36992	2.43562e-08	4.03638	2.58427e-05	2.50721	0.00577496	0.45994	0.284279		485	2.43562e-08	3.9385e-08	485	2.58427e-05	2.71415e-05	485	0.00577496	0.00608447	485	0.284279	0.32278
5.37176	2.16721e-08	4.03797	2.55748e-05	2.50854	0.00574699	0.460708	0.283855		486	2.16721e-08	3.89856e-08	486	2.55748e-05	2.69578e-05	486	0.00574699	0.00606162	486	0.283855	0.322504
5.3736	2.16721e-08	4.03956	2.53196e-05	2.50986	0.00572311	0.461474	0.283398		487	2.16721e-08	3.85909e-08	487	2.53196e-05	2.67756e-05	487	0.00572311	0.00603889	487	0.283398	0.322229
5.37543	2.16721e-08	4.04115	2.50325e-05	2.51119	0.00569384	0.462238	0.282949		488	2.16721e-08	3.82009e-08	488	2.50325e-05	2.6595e-05	488	0.00569384	0.00601628	488	0.282949	0.321955
5.37725	2.16721e-08	4.04273	2.48667e-05	2.51251	0.00566888	0.463001	0.282509		489	2.16721e-08	3.78155e-08	489	2.48667e-05	2.64159e-05	489	0.00566888	0.0059938	489	0.282509	0.321682
5.37908	2.16721e-08	4.04431	2.45732e-05	2.51383	0.00564094	0.463763	0.282057		490	2.16721e-08	3.74347e-08	490	2.45732e-05	2.62383e-05	490	0.00564094	0.00597144	490	0.282057	0.321409
5.38089	2.16721e-08	4.04589	2.44074e-05	2.51514	0.00561716	0.464522	0.281608		491	2.16721e-08	3.70583e-08	491	2.44074e-05	2.60622e-05	491	0.00561716	0.00594919	491	0.281608	0.321137
5.38271	2.16721e-08	4.04747	2.42415e-05	2.51646	0.00558874	0.465281	0.281152		492	2.16721e-08	3.66864e-08	492	2.42415e-05	2.58876e-05	492	0.00558874	0.00592707	492	0.281152	0.320865
5.38452	2.16721e-08	4.04904	2.40756e-05	2.51777	0.0055648	0.466037	0.280697		493	2.16721e-08	3.63188e-08	493	2.40756e-05	2.57144e-05	493	0.0055648	0.00590506	493	0.280697	0.320594
5.38633	2.16721e-08	4.05061	2.38587e-05	2.51908	0.00553724	0.466792	0.280252		494	2.16721e-08	3.59555e-08	494	2.38587e-05	2.55427e-05	494	0.00553724	0.00588317	494	0.280252	0.320324
5.38813	2.16721e-08	4.05217	2.36801e-05	2.52038	0.00551372	0.467546	0.279802		495	2.16721e-08	3.55964e-08	495	2.36801e-05	2.53724e-05	495	0.00551372	0.00586139	495	0.279802	0.320055
5.38994	2.16721e-08	4.05373	2.34186e-05	2.52168	0.0054881	0.468298	0.279384		496	2.16721e-08	3.52416e-08	496	2.34186e-05	2.52035e-05	496	0.0054881	0.00583973	496	0.279384	0.319786
5.39173	1.8988e-08	4.05529	2.32974e-05	2.52298	0.00546562	0.469049	0.278941		497	1.8988e-08	3.48909e-08	497	2.32974e-05	2.5036e-05	497	0.00546562	0.00581818	497	0.278941	0.319517
5.39353	1.8988e-08	4.05685	2.30868e-05	2.52428	0.00543844	0.469798	0.278504		498	1.8988e-08	3.45442e-08	498	2.30868e-05	2.487e-05	498	0.00543844	0.00579675	498	0.278504	0.31925
5.39532	1.8988e-08	4.0584	2.28955e-05	2.52558	0.0054139	0.470546	0.27804		499	1.8988e-08	3.42016e-08	499	2.28955e-05	2.47052e-05	499	0.0054139	0.00577543	499	0.27804	0.318983
5.3971	1.8988e-08	4.05995	2.25956e-05	2.52687	0.00537324	0.471292	0.277383		500	1.8988e-08	3.38629e-08	500	2.25956e-05	2.45419e-05	500	0.00537324	0.00575423	500	0.277383	0.318716
5.39888	1.8988e-08	4.06149	2.2366e-05	2.52816	0.00533538	0.472036	0.276601		501	1.8988e-08	3.35282e-08	501	2.2366e-05	2.43799e-05	501	0.00533538	0.00573313	501	0.276601	0.31845
5.40066	1.6304e-08	4.06304	2.21044e-05	2.52945	0.00530178	0.472779	0.275936		502	1.6304e-08	3.31973e-08	502	2.21044e-05	2.42192e-05	502	0.00530178	0.00571215	502	0.275936	0.318185
5.40244	1.6304e-08	4.06458	2.19067e-05	2.53073	0.00527025	0.473521	0.275293		503	1.6304e-08	3.28703e-08	503	2.19067e-05	2.40599e-05	503	0.00527025	0.00569127	503	0.275293	0.317921
5.40421	1.6304e-08	4.06611	2.16643e-05	2.53201	0.00523855	0.474261	0.274676		504	1.6304e-08	3.2547e-08	504	2.16643e-05	2.39019e-05	504	0.00523855	0.0056705	504	0.274676	0.317657
5.40598	1.6304e-08	4.06765	2.14282e-05	2.53329	0.00520759	0.475	0.274059		505	1.6304e-08	3.22274e-08	505	2.14282e-05	2.37451e-05	505	0.00520759	0.00564985	505	0.274059	0.317394
5.40775	1.36199e-08	4.06918	2.12624e-05	2.53457	0.00517577	0.475737	0.273459		506	1.36199e-08	3.19115e-08	506	2.12624e-05	2.35897e-05	506	0.00517577	0.0056293	506	0.273459	0.317131
5.40951	1.36199e-08	4.07071	2.10774e-05	2.53584	0.0051444	0.476473	0.272843		507	1.36199e-08	3.15992e-08	507	2.10774e-05	2.34355e-05	507	0.0051444	0.00560885	507	0.272843	0.316869
5.41127	1.09358e-08	4.07223	2.08988e-05	2.53711	0.00511509	0.477207	0.272237		508	1.09358e-08	3.12904e-08	508	2.08988e-05	2.32825e-05	508	0.00511509	0.00558851	508	0.272237	0.316607
5.41302	8.25176e-09	4.07375	2.07265e-05	2.53838	0.00508578	0.47794	0.271594		509	8.25176e-09	3.09852e-08	509	2.07265e-05	2.31309e-05	509	0.00508578	0.00556828	509	0.271594	0.316346
5.41477	8.25176e-09	4.07527	2.05415e-05	2.53965	0.00505691	0.478672	0.27099		510	8.25176e-09	3.06835e-08	510	2.05415e-05	2.29804e-05	510	0.00505691	0.00554815	510	0.27099	0.316086
5.41652	8.25176e-09	4.07679	2.03948e-05	2.54092	0.0050269	0.479402	0.270358		511	8.25176e-09	3.03852e-08	511	2.03948e-05	2.28312e-05	511	0.0050269	0.00552813	511	0.270358	0.315826
5.41826	8.25176e-09	4.0783	2.01652e-05	2.54218	0.00499607	0.48013	0.269752		512	8.25176e-09	3.00903e-08	512	2.01652e-05	2.26831e-05	512	0.00499607	0.00550821	512	0.269752	0.315567
5.42001	8.25176e-09	4.07981	1.99546e-05	2.54344	0.0049646	0.480857	0.269134		513	8.25176e-09	2.97987e-08	513	1.99546e-05	2.25363e-05	513	0.0049646	0.00548839	513	0.269134	0.315309
5.42174	8.25176e-09	4.08132	1.9725e-05	2.54469	0.00493468	0.481583	0.268519		514	8.25176e-09	2.95104e-08	514	1.9725e-05	2.23907e-05	514	0.00493468	0.00546867	514	0.268519	0.315051
5.42348	8.25176e-09	4.08282	1.95209e-05	2.54595	0.00490626	0.482308	0.267895		515	8.25176e-09	2.92254e-08	515	1.95209e-05	2.22462e-05	515	0.00490626	0.00544906	515	0.267895	0.314794
5.42521	8.25176e-09	4.08432	1.9304e-05	2.5472	0.00487546	0.48303	0.267322		516	8.25176e-09	2.89436e-08	516	1.9304e-05	2.21029e-05	516	0.00487546	0.00542954	516	0.267322	0.314537
5.42694	5.56768e-09	4.08582	1.91381e-05	2.54845	0.00484577	0.483752	0.266694		517	5.56768e-09	2.86649e-08	517	1.91381e-05	2.19607e-05	517	0.00484577	0.00541013	517	0.266694	0.314281
5.42866	5.56768e-09	4.08732	1.90105e-05	2.5497	0.00481687	0.484472	0.266084		518	5.56768e-09	2.83894e-08	518	1.90105e-05	2.18197e-05	518	0.00481687	0.00539081	518	0.266084	0.314025
5.43038	5.56768e-09	4.08881	1.88319e-05	2.55094	0.00478744	0.485191	0.265453		519	5.56768e-09	2.8117e-08	519	1.88319e-05	2.16798e-05	519	0.00478744	0.00537159	519	0.265453	0.31377
5.4321	5.56768e-09	4.0903	1.8666e-05	2.55219	0.00475915	0.485908	0.264845		520	5.56768e-09	2.78476e-08	520	1.8666e-05	2.1541e-05	520	0.00475915	0.00535247	520	0.264845	0.313516
5.43381	5.56768e-09	4.09178	1.84491e-05	2.55343	0.00472936	0.486624	0.26422		521	5.56768e-09	2.75813e-08	521	1.84491e-05	2.14034e-05	521	0.00472936	0.00533345	521	0.26422	0.313262
5.43552	5.56768e-09	4.09327	1.83024e-05	2.55466	0.00470231	0.487339	0.26363		522	5.56768e-09	2.73179e-08	522	1.83024e-05	2.12668e-05	522	0.00470231	0.00531453	522	0.26363	0.313009
5.43723	5.56768e-09	4.09475	1.8111e-05	2.5559	0.00467408	0.488052	0.263027		523	5.56768e-09	2.70574e-08	523	1.8111e-05	2.11313e-05	523	0.00467408	0.0052957	523	0.263027	0.312756
5.43894	5.56768e-09	4.09623	1.78814e-05	2.55713	0.00464652	0.488764	0.262425		524	5.56768e-09	2.67999e-08	524	1.78814e-05	2.09969e-05	524	0.00464652	0.00527696	524	0.262425	0.312504
5.44064	2.88361e-09	4.0977	1.76517e-05	2.55836	0.00462	0.489475	0.2618		525	2.88361e-09	2.65452e-08	525	1.76517e-05	2.08636e-05	525	0.00462	0.00525832	525	0.2618	0.312253
5.44233	2.88361e-09	4.09917	1.75433e-05	2.55959	0.00459333	0.490184	0.261195		526	2.88361e-09	2.62933e-08	526	1.75433e-05	2.07313e-05	526	0.00459333	0.00523977	526	0.261195	0.312002
5.44403	2.88361e-09	4.10064	1.73583e-05	2.56082	0.0045646	0.490892	0.260599		527	2.88361e-09	2.60443e-08	527	1.73583e-05	2.06001e-05	527	0.0045646	0.00522132	527	0.260599	0.311752
5.44572	1.99538e-10	4.10211	1.7186e-05	2.56204	0.00453789	0.491598	0.260015		528	1.99538e-10	2.5798e-08	528	1.7186e-05	2.04698e-05	528	0.00453789	0.00520296	528	0.260015	0.311502
5.44741	1.99538e-10	4.10358	1.69309e-05	2.56326	0.00451043	0.492303	0.2594		529	1.99538e-10	2.55543e-08	529	1.69309e-05	2.03407e-05	529	0.00451043	0.00518469	529	0.2594	0.311252
5.44909	1.99538e-10	4.10504	1.67267e-05	2.56448	0.00448398	0.493007	0.258852		530	1.99538e-10	2.53134e-08	530	1.67267e-05	2.02125e-05	530	0.00448398	0.00516651	530	0.258852	0.311004
5.45078	1.99538e-10	4.1065	1.658e-05	2.5657	0.00445521	0.49371	0.258244		531	1.99538e-10	2.50752e-08	531	1.658e-05	2.00853e-05	531	0.00445521	0.00514842	531	0.258244	0.310756
5.45246	1.99538e-10	4.10795	1.64333e-05	2.56691	0.00442927	0.494411	0.25766		532	1.99538e-10	2.48395e-08	532	1.64333e-05	1.99592e-05	532	0.00442927	0.00513043	532	0.25766	0.310508
5.45413	1.99538e-10	4.1094	1.62355e-05	2.56812	0.00440317	0.495111	0.257056		533	1.99538e-10	2.46064e-08	533	1.62355e-05	1.9834e-05	533	0.00440317	0.00511252	533	0.257056	0.310261
5.4558	1.99538e-10	4.11086	1.61399e-05	2.56933	0.00437749	0.495809	0.256502		534	1.99538e-10	2.43759e-08	534	1.61399e-05	1.97098e-05	534	0.00437749	0.0050947	534	0.256502	0.310014
5.45747	1.99538e-10	4.1123	1.59868e-05	2.57054	0.00435056	0.496507	0.255893		535	1.99538e-10	2.41479e-08	535	1.59868e-05	1.95866e-05	535	0.00435056	0.00507697	535	0.255893	0.309769
5.45914	1.99538e-10	4.11375	1.57762e-05	2.57175	0.0043243	0.497202	0.255318		536	1.99538e-10	2.39224e-08	536	1.57762e-05	1.94643e-05	536	0.0043243	0.00505933	536	0.255318	0.309523
5.4608	1.99538e-10	4.11519	1.55849e-05	2.57295	0.00429773	0.497897	0.254718		537	1.99538e-10	2.36994e-08	537	1.55849e-05	1.9343e-05	537	0.00429773	0.00504178	537	0.254718	0.309278
5.46246	1.99538e-10	4.11663	1.54318e-05	2.57415	0.00427195	0.49859	0.254135		538	1.99538e-10	2.34787e-08	538	1.54318e-05	1.92226e-05	538	0.00427195	0.00502431	538	0.254135	0.309034
5.46412	1.99538e-10	4.11807	1.52659e-05	2.57535	0.00424648	0.499283	0.253567		539	1.99538e-10	2.32605e-08	539	1.52659e-05	1.91032e-05	539	0.00424648	0.00500693	539	0.253567	0.30879
5.46577	1.99538e-10	4.1195	1.51192e-05	2.57655	0.00422128	0.499973	0.252981		540	1.99538e-10	2.30446e-08	540	1.51192e-05	1.89846e-05	540	0.00422128	0.00498963	540	0.252981	0.308547
5.46742	1.99538e-10	4.12093	1.49852e-05	2.57774	0.00419635	0.500663	0.252349		541	1.99538e-10	2.28311e-08	541	1.49852e-05	1.8867e-05	541	0.00419635	0.00497242	541	0.252349	0.308304
5.46907	0	4.12236	1.48257e-05	2.57893	0.00417153	0.501351	0.251768		542	0	2.26199e-08	542	1.48257e-05	1.87503e-05	542	0.00417153	0.0049553	542	0.251768	0.308062
5.47072	0	4.12379	1.46662e-05	2.58012	0.00414648	0.502038	0.25118		543	0	2.24109e-08	543	1.46662e-05	1.86345e-05	543	0.00414648	0.00493826	543	0.25118	0.30782
5.47236	0	4.12521	1.44876e-05	2.58131	0.00412279	0.502724	0.250623		544	0	2.22042e-08	544	1.44876e-05	1.85196e-05	544	0.00412279	0.0049213	544	0.250623	0.307579
5.474	0	4.12663	1.43792e-05	2.5825	0.00409816	0.503408	0.25002		545	0	2.19998e-08	545	1.43792e-05	1.84056e-05	545	0.00409816	0.00490442	545	0.25002	0.307339
5.47563	0	4.12805	1.42835e-05	2.58368	0.00407362	0.504091	0.249458		546	0	2.17975e-08	546	1.42835e-05	1.82925e-05	546	0.00407362	0.00488763	546	0.249458	0.307099
5.47727	0	4.12947	1.41176e-05	2.58486	0.00405	0.504773	0.248856		547	0	2.15974e-08	547	1.41176e-05	1.81802e-05	547	0.00405	0.00487092	547	0.248856	0.306859
5.4789	0	4.13088	1.40219e-05	2.58604	0.00402733	0.505454	0.248269		548	0	2.13994e-08	548	1.40219e-05	1.80687e-05	548	0.00402733	0.00485429	548	0.248269	0.30662
5.48052	0	4.13229	1.39071e-05	2.58722	0.00400358	0.506133	0.247684		549	0	2.12036e-08	549	1.39071e-05	1.79582e-05	549	0.00400358	0.00483774	549	0.247684	0.306382
5.48215	0	4.1337	1.37859e-05	2.58839	0.00398095	0.506812	0.247106		550	0	2.10098e-08	550	1.37859e-05	1.78484e-05	550	0.00398095	0.00482127	550	0.247106	0.306144
5.48377	0	4.13511	1.36838e-05	2.58956	0.00395581	0.507489	0.246515		551	0	2.08182e-08	551	1.36838e-05	1.77395e-05	551	0.00395581	0.00480488	551	0.246515	0.305906
5.48538	0	4.13651	1.35307e-05	2.59073	0.00393215	0.508164	0.245946		552	0	2.06285e-08	552	1.35307e-05	1.76315e-05	552	0.00393215	0.00478857	552	0.245946	0.305669
5.487	0	4.13791	1.34032e-05	2.5919	0.00390822	0.508839	0.245376		553	0	2.04409e-08	553	1.34032e-05	1.75242e-05	553	0.00390822	0.00477234	553	0.245376	0.305433
5.48861	0	4.13931	1.32883e-05	2.59307	0.00388632	0.509512	0.244805		554	0	2.02552e-08	554	1.32883e-05	1.74178e-05	554	0.00388632	0.00475619	554	0.244805	0.305197
5.49022	0	4.1407	1.31863e-05	2.59423	0.00386292	0.510184	0.244192		555	0	2.00715e-08	555	1.31863e-05	1.73121e-05	555	0.00386292	0.00474011	555	0.244192	0.304961
5.49183	0	4.1421	1.30204e-05	2.59539	0.00384016	0.510855	0.243623		556	0	1.98898e-08	556	1.30204e-05	1.72073e-05	556	0.00384016	0.00472412	556	0.243623	0.304726
5.49343	0	4.14349	1.28992e-05	2.59655	0.00381787	0.511525	0.243032		557	0	1.971e-08	557	1.28992e-05	1.71032e-05	557	0.00381787	0.0047082	557	0.243032	0.304492
5.49503	0	4.14488	1.2727e-05	2.59771	0.00379632	0.512193	0.242482		558	0	1.9532e-08	558	1.2727e-05	1.7e-05	558	0.00379632	0.00469235	558	0.242482	0.304258
5.49663	0	4.14626	1.25802e-05	2.59887	0.00377423	0.512861	0.241901		559	0	1.9356e-08	559	1.25802e-05	1.68975e-05	559	0.00377423	0.00467658	559	0.241901	0.304024
5.49822	0	4.14764	1.24271e-05	2.60002	0.00375245	0.513527	0.241349		560	0	1.91818e-08	560	1.24271e-05	1.67957e-05	560	0.00375245	0.00466089	560	0.241349	0.303791
5.49982	0	4.14902	1.2274e-05	2.60117	0.00373077	0.514192	0.240756		561	0	1.90094e-08	561	1.2274e-05	1.66948e-05	561	0.00373077	0.00464527	561	0.240756	0.303559
5.5014	0	4.1504	1.21656e-05	2.60232	0.00370772	0.514855	0.240208		562	0	1.88388e-08	562	1.21656e-05	1.65946e-05	562	0.00370772	0.00462973	562	0.240208	0.303327
5.50299	0	4.15178	1.20252e-05	2.60347	0.00368716	0.515518	0.239606		563	0	1.86701e-08	563	1.20252e-05	1.64951e-05	563	0.00368716	0.00461426	563	0.239606	0.303096
5.50457	0	4.15315	1.18721e-05	2.60462	0.00366551	0.516179	0.23905		564	0	1.8503e-08	564	1.18721e-05	1.63964e-05	564	0.00366551	0.00459886	564	0.23905	0.302865
5.50616	0	4.15452	1.17765e-05	2.60576	0.00364412	0.516839	0.238468		565	0	1.83377e-08	565	1.17765e-05	1.62984e-05	565	0.00364412	0.00458354	565	0.238468	0.302634
5.50773	0	4.15589	1.16999e-05	2.6069	0.00362224	0.517498	0.237911		566	0	1.81742e-08	566	1.16999e-05	1.62012e-05	566	0.00362224	0.00456829	566	0.237911	0.302404
5.50931	0	4.15726	1.15532e-05	2.60804	0.00360072	0.518156	0.237335		567	0	1.80123e-08	567	1.15532e-05	1.61046e-05	567	0.00360072	0.00455311	567	0.237335	0.302175
5.51088	0	4.15862	1.14447e-05	2.60918	0.00358159	0.518813	0.236775		568	0	1.78521e-08	568	1.14447e-05	1.60088e-05	568	0.00358159	0.004538	568	0.236775	0.301946
5.51245	0	4.15998	1.13171e-05	2.61031	0.00356127	0.519469	0.236216		569	0	1.76936e-08	569	1.13171e-05	1.59137e-05	569	0.00356127	0.00452296	569	0.236216	0.301717
5.51402	0	4.16134	1.11896e-05	2.61145	0.00354039	0.520123	0.235675		570	0	1.75367e-08	570	1.11896e-05	1.58193e-05	570	0.00354039	0.004508	570	0.235675	0.301489
5.51558	0	4.1627	1.10811e-05	2.61258	0.00351985	0.520776	0.235106		571	0	1.73815e-08	571	1.10811e-05	1.57256e-05	571	0.00351985	0.0044931	571	0.235106	0.301261
5.51714	0	4.16405	1.09982e-05	2.61371	0.00349887	0.521428	0.234541		572	0	1.72278e-08	572	1.09982e-05	1.56326e-05	572	0.00349887	0.00447828	572	0.234541	0.301034
5.5187	0	4.1654	1.09153e-05	2.61484	0.00347843	0.522079	0.233989		573	0	1.70757e-08	573	1.09153e-05	1.55402e-05	573	0.00347843	0.00446352	573	0.233989	0.300808
5.52026	0	4.16675	1.08004e-05	2.61596	0.00345805	0.522729	0.233425		574	0	1.69252e-08	574	1.08004e-05	1.54486e-05	574	0.00345805	0.00444884	574	0.233425	0.300581
5.52181	0	4.1681	1.07175e-05	2.61708	0.00343723	0.523378	0.232862		575	0	1.67763e-08	575	1.07175e-05	1.53576e-05	575	0.00343723	0.00443422	575	0.232862	0.300356
5.52336	0	4.16944	1.06346e-05	2.61821	0.00341638	0.524025	0.23234		576	0	1.66288e-08	576	1.06346e-05	1.52673e-05	576	0.00341638	0.00441967	576	0.23234	0.30013
5.52491	0	4.17079	1.04878e-05	2.61933	0.00339642	0.524672	0.231778		577	0	1.64829e-08	577	1.04878e-05	1.51776e-05	577	0.00339642	0.00440519	577	0.231778	0.299906
5.52645	0	4.17213	1.03666e-05	2.62044	0.00337877	0.525317	0.231217		578	0	1.63385e-08	578	1.03666e-05	1.50886e-05	578	0.00337877	0.00439077	578	0.231217	0.299681
5.528	0	4.17346	1.02965e-05	2.62156	0.00335792	0.525961	0.230672		579	0	1.61955e-08	579	1.02965e-05	1.50002e-05	579	0.00335792	0.00437642	579	0.230672	0.299458
5.52954	0	4.1748	1.02008e-05	2.62267	0.00334002	0.526604	0.230137		580	0	1.6054e-08	580	1.02008e-05	1.49125e-05	580	0.00334002	0.00436214	580	0.230137	0.299234
5.53107	0	4.17613	1.01115e-05	2.62379	0.00332015	0.527246	0.229603		581	0	1.59139e-08	581	1.01115e-05	1.48254e-05	581	0.00332015	0.00434793	581	0.229603	0.299011
5.53261	0	4.17746	1.00413e-05	2.6249	0.00330089	0.527887	0.229085		582	0	1.57753e-08	582	1.00413e-05	1.4739e-05	582	0.00330089	0.00433378	582	0.229085	0.298789
5.53414	0	4.17879	9.95199e-06	2.626	0.00328232	0.528527	0.228524		583	0	1.56381e-08	583	9.95199e-06	1.46532e-05	583	0.00328232	0.0043197	583	0.228524	0.298567
5.53567	0	4.18012	9.86268e-06	2.62711	0.00326471	0.529166	0.22799		584	0	1.55022e-08	584	9.86268e-06	1.4568e-05	584	0.00326471	0.00430568	584	0.22799	0.298345
5.53719	0	4.18144	9.76061e-06	2.62821	0.00324529	0.529803	0.227436		585	0	1.53677e-08	585	9.76061e-06	1.44834e-05	585	0.00324529	0.00429172	585	0.227436	0.298124
5.53872	0	4.18276	9.63303e-06	2.62932	0.00322758	0.53044	0.226905		586	0	1.52346e-08	586	9.63303e-06	1.43994e-05	586	0.00322758	0.00427783	586	0.226905	0.297903
5.54024	0	4.18408	9.56286e-06	2.63042	0.00320934	0.531075	0.22632		587	0	1.51029e-08	587	9.56286e-06	1.43161e-05	587	0.00320934	0.00426401	587	0.22632	0.297683
5.54176	0	4.1854	9.47355e-06	2.63152	0.0031902	0.53171	0.225788		588	0	1.49724e-08	588	9.47355e-06	1.42333e-05	588	0.0031902	0.00425024	588	0.225788	0.297464
5.54327	0	4.18671	9.39062e-06	2.63261	0.0031731	0.532343	0.225238		589	0	1.48433e-08	589	9.39062e-06	1.41511e-05	589	0.0031731	0.00423654	589	0.225238	0.297244
5.54479	0	4.18803	9.32044e-06	2.63371	0.0031553	0.532975	0.224703		590	0	1.47155e-08	590	9.32044e-06	1.40696e-05	590	0.0031553	0.00422291	590	0.224703	0.297025
5.5463	0	4.18934	9.22476e-06	2.6348	0.0031367	0.533606	0.224138		591	0	1.45889e-08	591	9.22476e-06	1.39886e-05	591	0.0031367	0.00420933	591	0.224138	0.296807
5.54781	0	4.19064	9.11631e-06	2.63589	0.00311893	0.534236	0.223615		592	0	1.44636e-08	592	9.11631e-06	1.39081e-05	592	0.00311893	0.00419582	592	0.223615	0.296589
5.54931	0	4.19195	9.02062e-06	2.63698	0.00310119	0.534865	0.223073		593	0	1.43396e-08	593	9.02062e-06	1.38283e-05	593	0.00310119	0.00418237	593	0.223073	0.296371
5.55082	0	4.19325	8.93131e-06	2.63807	0.00308352	0.535493	0.22254		594	0	1.42168e-08	594	8.93131e-06	1.3749e-05	594	0.00308352	0.00416898	594	0.22254	0.296154
5.55232	0	4.19456	8.83562e-06	2.63916	0.00306492	0.53612	0.221969		595	0	1.40953e-08	595	8.83562e-06	1.36703e-05	595	0.00306492	0.00415565	595	0.221969	0.295938
5.55382	0	4.19586	8.75907e-06	2.64024	0.00304788	0.536746	0.221435		596	0	1.39749e-08	596	8.75907e-06	1.35922e-05	596	0.00304788	0.00414238	596	0.221435	0.295722
5.55531	0	4.19715	8.70166e-06	2.64132	0.00303129	0.537371	0.220923		597	0	1.38558e-08	597	8.70166e-06	1.35146e-05	597	0.00303129	0.00412917	597	0.220923	0.295506
5.55681	0	4.19845	8.59959e-06	2.6424	0.00301409	0.537995	0.220382		598	0	1.37378e-08	598	8.59959e-06	1.34375e-05	598	0.00301409	0.00411602	598	0.220382	0.29529
5.5583	0	4.19974	8.52304e-06	2.64348	0.00299721	0.538617	0.219829		599	0	1.3621e-08	599	8.52304e-06	1.3361e-05	599	0.00299721	0.00410293	599	0.219829	0.295076
5.55979	0	4.20103	8.44011e-06	2.64456	0.00297998	0.539239	0.219285		600	0	1.35053e-08	600	8.44011e-06	1.32851e-05	600	0.00297998	0.0040899	600	0.219285	0.294861
5.56127	0	4.20232	8.32528e-06	2.64563	0.00296399	0.539859	0.218742		601	0	1.33908e-08	601	8.32528e-06	1.32096e-05	601	0.00296399	0.00407693	601	0.218742	0.294647
5.56275	0	4.20361	8.29339e-06	2.6467	0.00294797	0.540479	0.218221		602	0	1.32774e-08	602	8.29339e-06	1.31347e-05	602	0.00294797	0.00406401	602	0.218221	0.294433
5.56424	0	4.20489	8.22321e-06	2.64778	0.00293093	0.541098	0.21768		603	0	1.31652e-08	603	8.22321e-06	1.30604e-05	603	0.00293093	0.00405116	603	0.21768	0.29422
5.56571	0	4.20617	8.15304e-06	2.64885	0.00291488	0.541715	0.217157		604	0	1.3054e-08	604	8.15304e-06	1.29865e-05	604	0.00291488	0.00403836	604	0.217157	0.294007
5.56719	0	4.20745	8.03822e-06	2.64991	0.00289863	0.542332	0.216622		605	0	1.2944e-08	605	8.03822e-06	1.29132e-05	605	0.00289863	0.00402562	605	0.216622	0.293795
5.56866	0	4.20873	7.96804e-06	2.65098	0.00288185	0.542947	0.216119		606	0	1.2835e-08	606	7.96804e-06	1.28404e-05	606	0.00288185	0.00401293	606	0.216119	0.293583
5.57014	0	4.21001	7.89149e-06	2.65204	0.00286551	0.543562	0.215579		607	0	1.27271e-08	607	7.89149e-06	1.27681e-05	607	0.00286551	0.00400031	607	0.215579	0.293372
5.5716	0	4.21128	7.8277e-06	2.65311	0.0028491	0.544175	0.215053		608	0	1.26202e-08	608	7.8277e-06	1.26963e-05	608	0.0028491	0.00398774	608	0.215053	0.293161
5.57307	0	4.21255	7.78943e-06	2.65417	0.00283254	0.544788	0.214537		609	0	1.25144e-08	609	7.78943e-06	1.2625e-05	609	0.00283254	0.00397522	609	0.214537	0.29295
5.57453	0	4.21382	7.68098e-06	2.65523	0.00281534	0.545399	0.214021		610	0	1.24096e-08	610	7.68098e-06	1.25542e-05	610	0.00281534	0.00396276	610	0.214021	0.29274
5.576	0	4.21509	7.62994e-06	2.65628	0.00279885	0.546009	0.213498		611	0	1.23059e-08	611	7.62994e-06	1.24839e-05	611	0.00279885	0.00395036	611	0.213498	0.29253
5.57746	0	4.21636	7.57891e-06	2.65734	0.00278289	0.546619	0.212952		612	0	1.22031e-08	612	7.57891e-06	1.24141e-05	612	0.00278289	0.00393801	612	0.212952	0.29232
5.57891	0	4.21762	7.50236e-06	2.65839	0.00276703	0.547227	0.212439		613	0	1.21014e-08	613	7.50236e-06	1.23448e-05	613	0.00276703	0.00392571	613	0.212439	0.292111
5.58037	0	4.21888	7.40667e-06	2.65945	0.00275135	0.547835	0.211938		614	0	1.20006e-08	614	7.40667e-06	1.22759e-05	614	0.00275135	0.00391347	614	0.211938	0.291903
5.58182	0	4.22014	7.31736e-06	2.6605	0.00273552	0.548441	0.211413		615	0	1.19008e-08	615	7.31736e-06	1.22076e-05	615	0.00273552	0.00390129	615	0.211413	0.291694
5.58327	0	4.2214	7.24719e-06	2.66154	0.00272023	0.549047	0.2109		616	0	1.1802e-08	616	7.24719e-06	1.21397e-05	616	0.00272023	0.00388915	616	0.2109	0.291487
5.58472	0	4.22265	7.20254e-06	2.66259	0.00270513	0.549651	0.21037		617	0	1.17042e-08	617	7.20254e-06	1.20722e-05	617	0.00270513	0.00387707	617	0.21037	0.291279
5.58616	0	4.22391	7.13874e-06	2.66364	0.00268917	0.550255	0.209869		618	0	1.16072e-08	618	7.13874e-06	1.20053e-05	618	0.00268917	0.00386505	618	0.209869	0.291072
5.5876	0	4.22516	7.10685e-06	2.66468	0.00267411	0.550857	0.20935		619	0	1.15113e-08	619	7.10685e-06	1.19387e-05	619	0.00267411	0.00385307	619	0.20935	0.290866
5.58904	0	4.22641	6.9984e-06	2.66572	0.00265986	0.551459	0.208839		620	0	1.14162e-08	620	6.9984e-06	1.18727e-05	620	0.00265986	0.00384115	620	0.208839	0.29066
5.59048	0	4.22765	6.9665e-06	2.66676	0.00264473	0.552059	0.208309		621	0	1.1322e-08	621	6.9665e-06	1.18071e-05	621	0.00264473	0.00382929	621	0.208309	0.290454
5.59192	0	4.2289	6.91547e-06	2.6678	0.00262976	0.552659	0.207799		622	0	1.12288e-08	622	6.91547e-06	1.1742e-05	622	0.00262976	0.00381747	622	0.207799	0.290248
5.59335	0	4.23014	6.87081e-06	2.66884	0.00261425	0.553258	0.207282		623	0	1.11365e-08	623	6.87081e-06	1.16773e-05	623	0.00261425	0.0038057	623	0.207282	0.290043
5.59478	0	4.23138	6.76875e-06	2.66987	0.00259842	0.553856	0.206781		624	0	1.1045e-08	624	6.76875e-06	1.1613e-05	624	0.00259842	0.00379399	624	0.206781	0.289839
5.59621	0	4.23262	6.74323e-06	2.67091	0.00258294	0.554452	0.206231		625	0	1.09544e-08	625	6.74323e-06	1.15492e-05	625	0.00258294	0.00378233	625	0.206231	0.289635
5.59764	0	4.23386	6.6922e-06	2.67194	0.00256863	0.555048	0.20572		626	0	1.08647e-08	626	6.6922e-06	1.14858e-05	626	0.00256863	0.00377072	626	0.20572	0.289431
5.59906	0	4.23509	6.65392e-06	2.67297	0.00255302	0.555643	0.205198		627	0	1.07758e-08	627	6.65392e-06	1.14228e-05	627	0.00255302	0.00375915	627	0.205198	0.289227
5.60048	0	4.23633	6.60927e-06	2.674	0.0025378	0.556237	0.204682		628	0	1.06878e-08	628	6.60927e-06	1.13603e-05	628	0.0025378	0.00374764	628	0.204682	0.289024
5.6019	0	4.23756	6.57737e-06	2.67503	0.002524	0.55683	0.204177		629	0	1.06006e-08	629	6.57737e-06	1.12982e-05	629	0.002524	0.00373618	629	0.204177	0.288822
5.60332	0	4.23879	6.52634e-06	2.67605	0.00251036	0.557422	0.203688		630	0	1.05142e-08	630	6.52634e-06	1.12365e-05	630	0.00251036	0.00372477	630	0.203688	0.28862
5.60474	0	4.24001	6.49444e-06	2.67707	0.00249596	0.558013	0.20318		631	0	1.04287e-08	631	6.49444e-06	1.11753e-05	631	0.00249596	0.00371341	631	0.20318	0.288418
5.60615	0	4.24124	6.46254e-06	2.6781	0.00248118	0.558603	0.202653		632	0	1.03439e-08	632	6.46254e-06	1.11144e-05	632	0.00248118	0.00370209	632	0.202653	0.288216
5.60756	0	4.24246	6.39237e-06	2.67912	0.00246776	0.559192	0.202113		633	0	1.026e-08	633	6.39237e-06	1.1054e-05	633	0.00246776	0.00369083	633	0.202113	0.288015
5.60897	0	4.24368	6.34772e-06	2.68014	0.00245327	0.559781	0.201597		634	0	1.01769e-08	634	6.34772e-06	1.0994e-05	634	0.00245327	0.00367961	634	0.201597	0.287815
5.61037	0	4.2449	6.28392e-06	2.68115	0.00243985	0.560368	0.201103		635	0	1.00945e-08	635	6.28392e-06	1.09343e-05	635	0.00243985	0.00366844	635	0.201103	0.287614
5.61178	0	4.24612	6.23927e-06	2.68217	0.00242609	0.560954	0.200627		636	0	1.00129e-08	636	6.23927e-06	1.08751e-05	636	0.00242609	0.00365732	636	0.200627	0.287414
5.61318	0	4.24734	6.18824e-06	2.68318	0.00241166	0.56154	0.200114		637	0	9.93209e-09	637	6.18824e-06	1.08163e-05	637	0.00241166	0.00364625	637	0.200114	0.287215
5.61458	0	4.24855	6.10531e-06	2.6842	0.0023985	0.562124	0.199595		638	0	9.85204e-09	638	6.10531e-06	1.07579e-05	638	0.0023985	0.00363523	638	0.199595	0.287016
5.61598	0	4.24976	6.04789e-06	2.68521	0.0023846	0.562708	0.199088		639	0	9.77273e-09	639	6.04789e-06	1.06998e-05	639	0.0023846	0.00362425	639	0.199088	0.286817
5.61737	0	4.25097	6.00962e-06	2.68622	0.00237119	0.563291	0.198589		640	0	9.69416e-09	640	6.00962e-06	1.06422e-05	640	0.00237119	0.00361332	640	0.198589	0.286618
5.61877	0	4.25218	5.94582e-06	2.68722	0.00235666	0.563873	0.19806		641	0	9.61634e-09	641	5.94582e-06	1.05849e-05	641	0.00235666	0.00360243	641	0.19806	0.28642
5.62016	0	4.25339	5.89479e-06	2.68823	0.00234242	0.564454	0.197569		642	0	9.53923e-09	642	5.89479e-06	1.0528e-05	642	0.00234242	0.00359159	642	0.197569	0.286223
5.62155	0	4.25459	5.85014e-06	2.68923	0.00232983	0.565034	0.197024		643	0	9.46285e-09	643	5.85014e-06	1.04715e-05	643	0.00232983	0.0035808	643	0.197024	0.286025
5.62293	0	4.25579	5.78634e-06	2.69024	0.002316	0.565613	0.196527		644	0	9.38718e-09	644	5.78634e-06	1.04154e-05	644	0.002316	0.00357005	644	0.196527	0.285828
5.62432	0	4.257	5.72255e-06	2.69124	0.00230129	0.566191	0.195993		645	0	9.31221e-09	645	5.72255e-06	1.03596e-05	645	0.00230129	0.00355935	645	0.195993	0.285632
5.6257	0	4.25819	5.6779e-06	2.69224	0.00228838	0.566769	0.195505		646	0	9.23794e-09	646	5.6779e-06	1.03042e-05	646	0.00228838	0.0035487	646	0.195505	0.285436
5.62708	0	4.25939	5.62048e-06	2.69324	0.00227439	0.567345	0.19501		647	0	9.16435e-09	647	5.62048e-06	1.02492e-05	647	0.00227439	0.00353809	647	0.19501	0.28524
5.62846	0	4.26059	5.56945e-06	2.69423	0.00226168	0.567921	0.19452		648	0	9.09145e-09	648	5.56945e-06	1.01946e-05	648	0.00226168	0.00352752	648	0.19452	0.285044
5.62983	0	4.26178	5.52479e-06	2.69523	0.00224724	0.568495	0.194017		649	0	9.01922e-09	649	5.52479e-06	1.01403e-05	649	0.00224724	0.003517	649	0.194017	0.284849
5.63121	0	4.26297	5.44824e-06	2.69622	0.00223462	0.569069	0.193505		650	0	8.94766e-09	650	5.44824e-06	1.00863e-05	650	0.00223462	0.00350652	650	0.193505	0.284655
5.63258	0	4.26416	5.42273e-06	2.69722	0.00222153	0.569642	0.192987		651	0	8.87676e-09	651	5.42273e-06	1.00328e-05	651	0.00222153	0.00349609	651	0.192987	0.28446
5.63395	0	4.26535	5.37169e-06	2.69821	0.00220697	0.570214	0.1925		652	0	8.80651e-09	652	5.37169e-06	9.97954e-06	652	0.00220697	0.0034857	652	0.1925	0.284266
5.63532	0	4.26653	5.3398e-06	2.6992	0.0021932	0.570785	0.19197		653	0	8.73691e-09	653	5.3398e-06	9.92666e-06	653	0.0021932	0.00347536	653	0.19197	0.284073
5.63668	0	4.26772	5.28876e-06	2.70018	0.00217966	0.571355	0.191484		654	0	8.66795e-09	654	5.28876e-06	9.87413e-06	654	0.00217966	0.00346505	654	0.191484	0.283879
5.63804	0	4.2689	5.20583e-06	2.70117	0.00216714	0.571925	0.190996		655	0	8.59963e-09	655	5.20583e-06	9.82194e-06	655	0.00216714	0.0034548	655	0.190996	0.283686
5.63941	0	4.27008	5.16756e-06	2.70216	0.00215598	0.572493	0.190513		656	0	8.53192e-09	656	5.16756e-06	9.7701e-06	656	0.00215598	0.00344458	656	0.190513	0.283494
5.64076	0	4.27126	5.11652e-06	2.70314	0.00214466	0.573061	0.190023		657	0	8.46484e-09	657	5.11652e-06	9.71859e-06	657	0.00214466	0.00343441	657	0.190023	0.283302
5.64212	0	4.27244	5.05911e-06	2.70412	0.00213315	0.573628	0.189557		658	0	8.39837e-09	658	5.05911e-06	9.66742e-06	658	0.00213315	0.00342428	658	0.189557	0.28311
5.64348	0	4.27361	5.01446e-06	2.7051	0.00212101	0.574194	0.189064		659	0	8.33251e-09	659	5.01446e-06	9.61659e-06	659	0.00212101	0.00341419	659	0.189064	0.282918
5.64483	0	4.27479	4.9698e-06	2.70608	0.00210887	0.574759	0.188588		660	0	8.26725e-09	660	4.9698e-06	9.56609e-06	660	0.00210887	0.00340414	660	0.188588	0.282727
5.64618	0	4.27596	4.92515e-06	2.70706	0.00209625	0.575323	0.1881		661	0	8.20258e-09	661	4.92515e-06	9.51591e-06	661	0.00209625	0.00339414	661	0.1881	0.282536
5.64753	0	4.27713	4.89325e-06	2.70803	0.00208379	0.575886	0.187598		662	0	8.1385e-09	662	4.89325e-06	9.46606e-06	662	0.00208379	0.00338417	662	0.187598	0.282346
5.64888	0	4.27829	4.88049e-06	2.70901	0.00207136	0.576449	0.187083		663	0	8.075e-09	663	4.88049e-06	9.41654e-06	663	0.00207136	0.00337425	663	0.187083	0.282156
5.65022	0	4.27946	4.83584e-06	2.70998	0.00205953	0.577011	0.186604		664	0	8.01208e-09	664	4.83584e-06	9.36733e-06	664	0.00205953	0.00336437	664	0.186604	0.281966
5.65156	0	4.28063	4.79118e-06	2.71095	0.00204688	0.577572	0.186116		665	0	7.94973e-09	665	4.79118e-06	9.31844e-06	665	0.00204688	0.00335453	665	0.186116	0.281777
5.6529	0	4.28179	4.74653e-06	2.71192	0.00203496	0.578132	0.185647		666	0	7.88794e-09	666	4.74653e-06	9.26987e-06	666	0.00203496	0.00334473	666	0.185647	0.281588
5.65424	0	4.28295	4.70825e-06	2.71289	0.00202307	0.578691	0.185142		667	0	7.82671e-09	667	4.70825e-06	9.22162e-06	667	0.00202307	0.00333497	667	0.185142	0.281399
5.65558	0	4.28411	4.6636e-06	2.71386	0.00201188	0.579249	0.184651		668	0	7.76604e-09	668	4.6636e-06	9.17367e-06	668	0.00201188	0.00332525	668	0.184651	0.281211
5.65691	0	4.28527	4.64446e-06	2.71482	0.00199967	0.579806	0.184162		669	0	7.70591e-09	669	4.64446e-06	9.12604e-06	669	0.00199967	0.00331557	669	0.184162	0.281023
5.65825	0	4.28642	4.6317e-06	2.71579	0.0019875	0.580363	0.183692		670	0	7.64632e-09	670	4.6317e-06	9.0787e-06	670	0.0019875	0.00330593	670	0.183692	0.280835
5.65958	0	4.28758	4.60618e-06	2.71675	0.00197608	0.580919	0.183212		671	0	7.58726e-09	671	4.60618e-06	9.03168e-06	671	0.00197608	0.00329633	671	0.183212	0.280648
5.66091	0	4.28873	4.56791e-06	2.71771	0.00196397	0.581474	0.18275		672	0	7.52874e-09	672	4.56791e-06	8.98495e-06	672	0.00196397	0.00328677	672	0.18275	0.280461
5.66223	0	4.28988	4.51687e-06	2.71867	0.00195246	0.582028	0.182251		673	0	7.47074e-09	673	4.51687e-06	8.93853e-06	673	0.00195246	0.00327725	673	0.182251	0.280274
5.66356	0	4.29103	4.47222e-06	2.71963	0.00194166	0.582581	0.181764		674	0	7.41326e-09	674	4.47222e-06	8.8924e-06	674	0.00194166	0.00326777	674	0.181764	0.280088
5.66488	0	4.29218	4.45308e-06	2.72059	0.00193012	0.583134	0.181285		675	0	7.3563e-09	675	4.45308e-06	8.84656e-06	675	0.00193012	0.00325832	675	0.181285	0.279902
5.6662	0	4.29332	4.42119e-06	2.72154	0.0019201	0.583686	0.1808		676	0	7.29984e-09	676	4.42119e-06	8.80102e-06	676	0.0019201	0.00324892	676	0.1808	0.279716
5.66752	0	4.29446	4.3255e-06	2.7225	0.00190787	0.584237	0.180308		677	0	7.24388e-09	677	4.3255e-06	8.75577e-06	677	0.00190787	0.00323955	677	0.180308	0.279531
5.66884	0	4.29561	4.26808e-06	2.72345	0.00189544	0.584787	0.179828		678	0	7.18843e-09	678	4.26808e-06	8.71081e-06	678	0.00189544	0.00323022	678	0.179828	0.279346
5.67015	0	4.29675	4.21705e-06	2.7244	0.00188447	0.585336	0.179357		679	0	7.13347e-09	679	4.21705e-06	8.66613e-06	679	0.00188447	0.00322093	679	0.179357	0.279161
5.67147	0	4.29789	4.15964e-06	2.72535	0.00187376	0.585884	0.178882		680	0	7.07899e-09	680	4.15964e-06	8.62174e-06	680	0.00187376	0.00321168	680	0.178882	0.278977
5.67278	0	4.29902	4.11498e-06	2.7263	0.00186193	0.586432	0.178393		681	0	7.025e-09	681	4.11498e-06	8.57763e-06	681	0.00186193	0.00320246	681	0.178393	0.278793
5.67409	0	4.30016	4.08947e-06	2.72724	0.00185058	0.586979	0.177945		682	0	6.97149e-09	682	4.08947e-06	8.53379e-06	682	0.00185058	0.00319328	682	0.177945	0.278609
5.67539	0	4.30129	4.05757e-06	2.72819	0.00183825	0.587525	0.177434		683	0	6.91845e-09	683	4.05757e-06	8.49024e-06	683	0.00183825	0.00318414	683	0.177434	0.278426
5.6767	0	4.30242	4.01291e-06	2.72914	0.00182798	0.58807	0.176975		684	0	6.86588e-09	684	4.01291e-06	8.44696e-06	684	0.00182798	0.00317503	684	0.176975	0.278243
5.678	0	4.30356	3.96826e-06	2.73008	0.00181654	0.588615	0.176491		685	0	6.81378e-09	685	3.96826e-06	8.40395e-06	685	0.00181654	0.00316597	685	0.176491	0.27806
5.67931	0	4.30468	3.91723e-06	2.73102	0.00180554	0.589158	0.17602		686	0	6.76213e-09	686	3.91723e-06	8.36121e-06	686	0.00180554	0.00315693	686	0.17602	0.277878
5.68061	0	4.30581	3.89171e-06	2.73196	0.00179425	0.589701	0.17554		687	0	6.71094e-09	687	3.89171e-06	8.31875e-06	687	0.00179425	0.00314794	687	0.17554	0.277696
5.6819	0	4.30694	3.87895e-06	2.7329	0.00178354	0.590243	0.175079		688	0	6.6602e-09	688	3.87895e-06	8.27655e-06	688	0.00178354	0.00313898	688	0.175079	0.277514
5.6832	0	4.30806	3.85981e-06	2.73384	0.00177232	0.590785	0.174593		689	0	6.60991e-09	689	3.85981e-06	8.23461e-06	689	0.00177232	0.00313006	689	0.174593	0.277332
5.68449	0	4.30918	3.82792e-06	2.73477	0.00176183	0.591325	0.174128		690	0	6.56005e-09	690	3.82792e-06	8.19294e-06	690	0.00176183	0.00312117	690	0.174128	0.277151
5.68579	0	4.3103	3.8024e-06	2.73571	0.0017514	0.591865	0.17367		691	0	6.51063e-09	691	3.8024e-06	8.15153e-06	691	0.0017514	0.00311232	691	0.17367	0.276971
5.68708	0	4.31142	3.77688e-06	2.73664	0.00174066	0.592404	0.173209		692	0	6.46165e-09	692	3.77688e-06	8.11038e-06	692	0.00174066	0.0031035	692	0.173209	0.27679
5.68836	0	4.31254	3.73223e-06	2.73757	0.00173036	0.592942	0.172719		693	0	6.41309e-09	693	3.73223e-06	8.06948e-06	693	0.00173036	0.00309472	693	0.172719	0.27661
5.68965	0	4.31366	3.69395e-06	2.7385	0.00171987	0.593479	0.172247		694	0	6.36496e-09	694	3.69395e-06	8.02884e-06	694	0.00171987	0.00308597	694	0.172247	0.27643
5.69094	0	4.31477	3.62378e-06	2.73943	0.00170966	0.594016	0.171782		695	0	6.31725e-09	695	3.62378e-06	7.98845e-06	695	0.00170966	0.00307726	695	0.171782	0.276251
5.69222	0	4.31588	3.58551e-06	2.74036	0.00170025	0.594552	0.171311		696	0	6.26995e-09	696	3.58551e-06	7.94832e-06	696	0.00170025	0.00306858	696	0.171311	0.276072
5.6935	0	4.31699	3.4962e-06	2.74129	0.00169132	0.595087	0.17084		697	0	6.22306e-09	697	3.4962e-06	7.90843e-06	697	0.00169132	0.00305994	697	0.17084	0.275893
5.69478	0	4.3181	3.45154e-06	2.74221	0.00168181	0.595621	0.170362		698	0	6.17658e-09	698	3.45154e-06	7.86879e-06	698	0.00168181	0.00305133	698	0.170362	0.275714
5.69606	0	4.31921	3.41327e-06	2.74314	0.00167139	0.596155	0.169878		699	0	6.13051e-09	699	3.41327e-06	7.8294e-06	699	0.00167139	0.00304276	699	0.169878	0.275536
5.69733	0	4.32032	3.37499e-06	2.74406	0.00166188	0.596687	0.169408		700	0	6.08483e-09	700	3.37499e-06	7.79025e-06	700	0.00166188	0.00303422	700	0.169408	0.275358
5.69861	0	4.32142	3.34947e-06	2.74498	0.00165289	0.597219	0.168953		701	0	6.03955e-09	701	3.34947e-06	7.75134e-06	701	0.00165289	0.00302571	701	0.168953	0.27518
5.69988	0	4.32253	3.31758e-06	2.7459	0.00164351	0.597751	0.168487		702	0	5.99466e-09	702	3.31758e-06	7.71268e-06	702	0.00164351	0.00301724	702	0.168487	0.275003
5.70115	0	4.32363	3.28568e-06	2.74682	0.00163438	0.598281	0.168001		703	0	5.95016e-09	703	3.28568e-06	7.67425e-06	703	0.00163438	0.0030088	703	0.168001	0.274826
5.70242	0	4.32473	3.26654e-06	2.74774	0.00162532	0.598811	0.167532		704	0	5.90604e-09	704	3.26654e-06	7.63606e-06	704	0.00162532	0.00300039	704	0.167532	0.274649
5.70368	0	4.32582	3.24103e-06	2.74865	0.00161572	0.59934	0.167055		705	0	5.8623e-09	705	3.24103e-06	7.5981e-06	705	0.00161572	0.00299202	705	0.167055	0.274473
5.70495	0	4.32692	3.20275e-06	2.74957	0.00160695	0.599868	0.166587		706	0	5.81894e-09	706	3.20275e-06	7.56038e-06	706	0.00160695	0.00298368	706	0.166587	0.274297
5.70621	0	4.32802	3.1581e-06	2.75048	0.00159726	0.600396	0.166138		707	0	5.77595e-09	707	3.1581e-06	7.52289e-06	707	0.00159726	0.00297537	707	0.166138	0.274121
5.70747	0	4.32911	3.08792e-06	2.7514	0.00158746	0.600922	0.165672		708	0	5.73332e-09	708	3.08792e-06	7.48563e-06	708	0.00158746	0.00296709	708	0.165672	0.273946
5.70873	0	4.3302	3.05603e-06	2.75231	0.00157751	0.601448	0.165168		709	0	5.69107e-09	709	3.05603e-06	7.4486e-06	709	0.00157751	0.00295885	709	0.165168	0.273771
5.70999	0	4.33129	2.98586e-06	2.75322	0.00156798	0.601974	0.164707		710	0	5.64917e-09	710	2.98586e-06	7.41179e-06	710	0.00156798	0.00295064	710	0.164707	0.273596
5.71124	0	4.33238	2.96034e-06	2.75413	0.00155835	0.602498	0.164262		711	0	5.60764e-09	711	2.96034e-06	7.37521e-06	711	0.00155835	0.00294246	711	0.164262	0.273421
5.7125	0	4.33347	2.92844e-06	2.75503	0.00154862	0.603022	0.16381		712	0	5.56645e-09	712	2.92844e-06	7.33885e-06	712	0.00154862	0.00293432	712	0.16381	0.273247
5.71375	0	4.33456	2.91568e-06	2.75594	0.00153937	0.603545	0.163349		713	0	5.52562e-09	713	2.91568e-06	7.30272e-06	713	0.00153937	0.0029262	713	0.163349	0.273073
5.715	0	4.33564	2.87741e-06	2.75684	0.0015298	0.604067	0.16289		714	0	5.48514e-09	714	2.87741e-06	7.2668e-06	714	0.0015298	0.00291812	714	0.16289	0.272899
5.71625	0	4.33672	2.85827e-06	2.75775	0.0015201	0.604589	0.162417		715	0	5.445e-09	715	2.85827e-06	7.2311e-06	715	0.0015201	0.00291007	715	0.162417	0.272726
5.7175	0	4.33781	2.84551e-06	2.75865	0.00151047	0.60511	0.161958		716	0	5.4052e-09	716	2.84551e-06	7.19562e-06	716	0.00151047	0.00290204	716	0.161958	0.272553
5.71874	0	4.33889	2.83275e-06	2.75955	0.00150144	0.60563	0.161513		717	0	5.36574e-09	717	2.83275e-06	7.16035e-06	717	0.00150144	0.00289406	717	0.161513	0.27238
5.71999	0	4.33996	2.80086e-06	2.76045	0.00149229	0.606149	0.161059		718	0	5.32662e-09	718	2.80086e-06	7.1253e-06	718	0.00149229	0.0028861	718	0.161059	0.272208
5.72123	0	4.34104	2.73069e-06	2.76135	0.00148285	0.606668	0.160598		719	0	5.28782e-09	719	2.73069e-06	7.09046e-06	719	0.00148285	0.00287817	719	0.160598	0.272036
5.72247	0	4.34212	2.69241e-06	2.76224	0.00147375	0.607186	0.160165		720	0	5.24936e-09	720	2.69241e-06	7.05583e-06	720	0.00147375	0.00287027	720	0.160165	0.271864
5.72371	0	4.34319	2.67965e-06	2.76314	0.00146387	0.607703	0.159707		721	0	5.21122e-09	721	2.67965e-06	7.02141e-06	721	0.00146387	0.0028624	721	0.159707	0.271692
5.72494	0	4.34426	2.64776e-06	2.76404	0.00145503	0.60822	0.159246		722	0	5.1734e-09	722	2.64776e-06	6.9872e-06	722	0.00145503	0.00285457	722	0.159246	0.271521
5.72618	0	4.34533	2.62224e-06	2.76493	0.00144613	0.608736	0.158783		723	0	5.13589e-09	723	2.62224e-06	6.95319e-06	723	0.00144613	0.00284676	723	0.158783	0.27135
5.72741	0	4.3464	2.60948e-06	2.76582	0.0014372	0.609251	0.158331		724	0	5.09871e-09	724	2.60948e-06	6.91939e-06	724	0.0014372	0.00283899	724	0.158331	0.271179
5.72864	0	4.34747	2.57121e-06	2.76671	0.00142826	0.609765	0.157879		725	0	5.06184e-09	725	2.57121e-06	6.88579e-06	725	0.00142826	0.00283124	725	0.157879	0.271009
5.72987	0	4.34854	2.56483e-06	2.7676	0.0014192	0.610279	0.157429		726	0	5.02527e-09	726	2.56483e-06	6.85239e-06	726	0.0014192	0.00282352	726	0.157429	0.270839
5.7311	0	4.3496	2.53931e-06	2.76849	0.00141069	0.610792	0.156969		727	0	4.98901e-09	727	2.53931e-06	6.8192e-06	727	0.00141069	0.00281583	727	0.156969	0.270669
5.73233	0	4.35067	2.52655e-06	2.76938	0.00140226	0.611304	0.156533		728	0	4.95306e-09	728	2.52655e-06	6.7862e-06	728	0.00140226	0.00280818	728	0.156533	0.270499
5.73355	0	4.35173	2.48828e-06	2.77026	0.0013932	0.611816	0.156058		729	0	4.91741e-09	729	2.48828e-06	6.7534e-06	729	0.0013932	0.00280055	729	0.156058	0.27033
5.73478	0	4.35279	2.45638e-06	2.77115	0.00138545	0.612327	0.155634		730	0	4.88205e-09	730	2.45638e-06	6.72079e-06	730	0.00138545	0.00279295	730	0.155634	0.270161
5.736	0	4.35385	2.43724e-06	2.77203	0.00137734	0.612837	0.155203		731	0	4.84699e-09	731	2.43724e-06	6.68838e-06	731	0.00137734	0.00278538	731	0.155203	0.269992
5.73722	0	4.35491	2.42448e-06	2.77291	0.00136872	0.613346	0.15475		732	0	4.81223e-09	732	2.42448e-06	6.65616e-06	732	0.00136872	0.00277784	732	0.15475	0.269824
5.73844	0	4.35596	2.40535e-06	2.7738	0.00136059	0.613855	0.154306		733	0	4.77775e-09	733	2.40535e-06	6.62414e-06	733	0.00136059	0.00277032	733	0.154306	0.269656
5.73965	0	4.35702	2.38621e-06	2.77468	0.00135245	0.614363	0.153848		734	0	4.74356e-09	734	2.38621e-06	6.5923e-06	734	0.00135245	0.00276284	734	0.153848	0.269488
5.74087	0	4.35807	2.34155e-06	2.77555	0.00134441	0.61487	0.153399		735	0	4.70965e-09	735	2.34155e-06	6.56065e-06	735	0.00134441	0.00275538	735	0.153399	0.26932
5.74208	0	4.35912	2.31604e-06	2.77643	0.00133458	0.615377	0.152961		736	0	4.67602e-09	736	2.31604e-06	6.5292e-06	736	0.00133458	0.00274796	736	0.152961	0.269153
5.74329	0	4.36018	2.30328e-06	2.77731	0.00132565	0.615883	0.152529		737	0	4.64267e-09	737	2.30328e-06	6.49792e-06	737	0.00132565	0.00274056	737	0.152529	0.268986
5.7445	0	4.36122	2.28414e-06	2.77818	0.00131665	0.616388	0.152089		738	0	4.6096e-09	738	2.28414e-06	6.46684e-06	738	0.00131665	0.00273318	738	0.152089	0.268819
5.74571	0	4.36227	2.22673e-06	2.77906	0.00130782	0.616893	0.151632		739	0	4.5768e-09	739	2.22673e-06	6.43593e-06	739	0.00130782	0.00272584	739	0.151632	0.268653
5.74692	0	4.36332	2.20121e-06	2.77993	0.00129939	0.617397	0.151194		740	0	4.54428e-09	740	2.20121e-06	6.40521e-06	740	0.00129939	0.00271852	740	0.151194	0.268486
5.74812	0	4.36436	2.18207e-06	2.7808	0.00129097	0.6179	0.150735		741	0	4.51202e-09	741	2.18207e-06	6.37467e-06	741	0.00129097	0.00271124	741	0.150735	0.268321
5.74932	0	4.36541	2.15656e-06	2.78167	0.00128328	0.618403	0.150294		742	0	4.48002e-09	742	2.15656e-06	6.34431e-06	742	0.00128328	0.00270398	742	0.150294	0.268155
5.75053	0	4.36645	2.13742e-06	2.78254	0.00127507	0.618905	0.149853		743	0	4.44829e-09	743	2.13742e-06	6.31413e-06	743	0.00127507	0.00269674	743	0.149853	0.26799
5.75173	0	4.36749	2.10552e-06	2.78341	0.00126732	0.619406	0.149415		744	0	4.41682e-09	744	2.10552e-06	6.28413e-06	744	0.00126732	0.00268953	744	0.149415	0.267824
5.75293	0	4.36853	2.09914e-06	2.78428	0.00125889	0.619907	0.148987		745	0	4.38561e-09	745	2.09914e-06	6.2543e-06	745	0.00125889	0.00268236	745	0.148987	0.26766
5.75412	0	4.36957	2.07362e-06	2.78514	0.0012511	0.620407	0.148545		746	0	4.35466e-09	746	2.07362e-06	6.22464e-06	746	0.0012511	0.0026752	746	0.148545	0.267495
5.75532	0	4.3706	2.06725e-06	2.78601	0.00124319	0.620906	0.148095		747	0	4.32396e-09	747	2.06725e-06	6.19516e-06	747	0.00124319	0.00266808	747	0.148095	0.267331
5.75651	0	4.37164	2.05449e-06	2.78687	0.00123432	0.621404	0.147668		748	0	4.29351e-09	748	2.05449e-06	6.16586e-06	748	0.00123432	0.00266098	748	0.147668	0.267167
5.7577	0	4.37267	2.02897e-06	2.78773	0.00122621	0.621902	0.147234		749	0	4.2633e-09	749	2.02897e-06	6.13672e-06	749	0.00122621	0.00265391	749	0.147234	0.267003
5.75889	0	4.37371	2.01621e-06	2.7886	0.00121846	0.6224	0.146793		750	0	4.23335e-09	750	2.01621e-06	6.10776e-06	750	0.00121846	0.00264686	750	0.146793	0.26684
5.76008	0	4.37474	2.00345e-06	2.78946	0.00121115	0.622896	0.146335		751	0	4.20364e-09	751	2.00345e-06	6.07896e-06	751	0.00121115	0.00263984	751	0.146335	0.266676
5.76127	0	4.37577	2.00345e-06	2.79031	0.0012038	0.623392	0.145908		752	0	4.17417e-09	752	2.00345e-06	6.05033e-06	752	0.0012038	0.00263284	752	0.145908	0.266513
5.76246	0	4.37679	1.9588e-06	2.79117	0.00119528	0.623887	0.145485		753	0	4.14494e-09	753	1.9588e-06	6.02187e-06	753	0.00119528	0.00262588	753	0.145485	0.266351
5.76364	0	4.37782	1.95242e-06	2.79203	0.00118845	0.624382	0.145059		754	0	4.11595e-09	754	1.95242e-06	5.99357e-06	754	0.00118845	0.00261893	754	0.145059	0.266188
5.76482	0	4.37885	1.93328e-06	2.79288	0.00118111	0.624876	0.144612		755	0	4.08719e-09	755	1.93328e-06	5.96544e-06	755	0.00118111	0.00261202	755	0.144612	0.266026
5.766	0	4.37987	1.92052e-06	2.79374	0.00117335	0.625369	0.144152		756	0	4.05866e-09	756	1.92052e-06	5.93747e-06	756	0.00117335	0.00260513	756	0.144152	0.265864
5.76718	0	4.38089	1.88863e-06	2.79459	0.00116578	0.625862	0.143703		757	0	4.03037e-09	757	1.88863e-06	5.90966e-06	757	0.00116578	0.00259826	757	0.143703	0.265703
5.76836	0	4.38192	1.86949e-06	2.79544	0.00115854	0.626354	0.143295		758	0	4.00231e-09	758	1.86949e-06	5.88201e-06	758	0.00115854	0.00259142	758	0.143295	0.265541
5.76954	0	4.38294	1.82483e-06	2.7963	0.00115087	0.626845	0.142885		759	0	3.97447e-09	759	1.82483e-06	5.85452e-06	759	0.00115087	0.00258461	759	0.142885	0.26538
5.77071	0	4.38396	1.8057e-06	2.79715	0.00114328	0.627336	0.142464		760	0	3.94686e-09	760	1.8057e-06	5.82719e-06	760	0.00114328	0.00257782	760	0.142464	0.26522
5.77189	0	4.38497	1.7738e-06	2.79799	0.00113571	0.627826	0.142032		761	0	3.91947e-09	761	1.7738e-06	5.80002e-06	761	0.00113571	0.00257105	761	0.142032	0.265059
5.77306	0	4.38599	1.74828e-06	2.79884	0.00112878	0.628315	0.141625		762	0	3.8923e-09	762	1.74828e-06	5.77301e-06	762	0.00112878	0.00256432	762	0.141625	0.264899
5.77423	0	4.387	1.7419e-06	2.79969	0.00112182	0.628804	0.141189		763	0	3.86534e-09	763	1.7419e-06	5.74615e-06	763	0.00112182	0.0025576	763	0.141189	0.264739
5.7754	0	4.38802	1.73553e-06	2.80053	0.00111448	0.629292	0.140784		764	0	3.83861e-09	764	1.73553e-06	5.71944e-06	764	0.00111448	0.00255091	764	0.140784	0.264579
5.77656	0	4.38903	1.71639e-06	2.80138	0.00110764	0.62978	0.140358		765	0	3.81209e-09	765	1.71639e-06	5.69289e-06	765	0.00110764	0.00254425	765	0.140358	0.264419
5.77773	0	4.39004	1.69725e-06	2.80222	0.00110011	0.630266	0.139925		766	0	3.78578e-09	766	1.69725e-06	5.66649e-06	766	0.00110011	0.0025376	766	0.139925	0.26426
5.77889	0	4.39105	1.68449e-06	2.80306	0.00109289	0.630753	0.1395		767	0	3.75968e-09	767	1.68449e-06	5.64024e-06	767	0.00109289	0.00253099	767	0.1395	0.264101
5.78006	0	4.39206	1.67811e-06	2.8039	0.00108517	0.631238	0.139082		768	0	3.73379e-09	768	1.67811e-06	5.61414e-06	768	0.00108517	0.0025244	768	0.139082	0.263942
5.78122	0	4.39306	1.65259e-06	2.80474	0.00107852	0.631723	0.138665		769	0	3.70811e-09	769	1.65259e-06	5.58819e-06	769	0.00107852	0.00251783	769	0.138665	0.263784
5.78238	0	4.39407	1.63984e-06	2.80558	0.00107124	0.632207	0.138253		770	0	3.68263e-09	770	1.63984e-06	5.56239e-06	770	0.00107124	0.00251128	770	0.138253	0.263626
5.78353	0	4.39507	1.61432e-06	2.80642	0.00106473	0.632691	0.137812		771	0	3.65736e-09	771	1.61432e-06	5.53673e-06	771	0.00106473	0.00250476	771	0.137812	0.263468
5.78469	0	4.39608	1.60156e-06	2.80726	0.00105786	0.633174	0.137422		772	0	3.63229e-09	772	1.60156e-06	5.51122e-06	772	0.00105786	0.00249826	772	0.137422	0.26331
5.78585	0	4.39708	1.60156e-06	2.80809	0.00105033	0.633657	0.136998		773	0	3.60741e-09	773	1.60156e-06	5.48586e-06	773	0.00105033	0.00249179	773	0.136998	0.263152
5.787	0	4.39808	1.5888e-06	2.80893	0.0010441	0.634138	0.136599		774	0	3.58274e-09	774	1.5888e-06	5.46064e-06	774	0.0010441	0.00248534	774	0.136599	0.262995
5.78815	0	4.39908	1.5888e-06	2.80976	0.00103751	0.63462	0.136194		775	0	3.55826e-09	775	1.5888e-06	5.43556e-06	775	0.00103751	0.00247892	775	0.136194	0.262838
5.7893	0	4.40008	1.57604e-06	2.81059	0.00103093	0.6351	0.135784		776	0	3.53397e-09	776	1.57604e-06	5.41063e-06	776	0.00103093	0.00247251	776	0.135784	0.262682
5.79045	0	4.40107	1.56966e-06	2.81142	0.00102512	0.63558	0.135368		777	0	3.50987e-09	777	1.56966e-06	5.38583e-06	777	0.00102512	0.00246613	777	0.135368	0.262525
5.7916	0	4.40207	1.55691e-06	2.81225	0.0010187	0.636059	0.134953		778	0	3.48597e-09	778	1.55691e-06	5.36118e-06	778	0.0010187	0.00245978	778	0.134953	0.262369
5.79275	0	4.40306	1.54415e-06	2.81308	0.00101221	0.636538	0.134554		779	0	3.46225e-09	779	1.54415e-06	5.33666e-06	779	0.00101221	0.00245344	779	0.134554	0.262213
5.79389	0	4.40406	1.51863e-06	2.81391	0.00100569	0.637016	0.134145		780	0	3.43873e-09	780	1.51863e-06	5.31229e-06	780	0.00100569	0.00244713	780	0.134145	0.262057
5.79503	0	4.40505	1.48673e-06	2.81474	0.000999495	0.637494	0.133719		781	0	3.41538e-09	781	1.48673e-06	5.28805e-06	781	0.000999495	0.00244084	781	0.133719	0.261902
5.79617	0	4.40604	1.4676e-06	2.81557	0.000993455	0.637971	0.133315		782	0	3.39222e-09	782	1.4676e-06	5.26395e-06	782	0.000993455	0.00243458	782	0.133315	0.261746
5.79732	0	4.40703	1.45484e-06	2.81639	0.000987034	0.638447	0.132915		783	0	3.36925e-09	783	1.45484e-06	5.23998e-06	783	0.000987034	0.00242833	783	0.132915	0.261591
5.79845	0	4.40801	1.44846e-06	2.81721	0.000981089	0.638923	0.132516		784	0	3.34645e-09	784	1.44846e-06	5.21615e-06	784	0.000981089	0.00242211	784	0.132516	0.261437
5.79959	0	4.409	1.44208e-06	2.81804	0.000974604	0.639398	0.132103		785	0	3.32383e-09	785	1.44208e-06	5.19245e-06	785	0.000974604	0.00241591	785	0.132103	0.261282
5.80073	0	4.40999	1.42294e-06	2.81886	0.000969264	0.639872	0.131704		786	0	3.30139e-09	786	1.42294e-06	5.16888e-06	786	0.000969264	0.00240974	786	0.131704	0.261128
5.80186	0	4.41097	1.39105e-06	2.81968	0.000963065	0.640346	0.131299		787	0	3.27913e-09	787	1.39105e-06	5.14545e-06	787	0.000963065	0.00240358	787	0.131299	0.260974
5.803	0	4.41195	1.39105e-06	2.8205	0.000957343	0.640819	0.130911		788	0	3.25704e-09	788	1.39105e-06	5.12215e-06	788	0.000957343	0.00239745	788	0.130911	0.26082
5.80413	0	4.41293	1.37191e-06	2.82132	0.000951494	0.641292	0.130505		789	0	3.23512e-09	789	1.37191e-06	5.09898e-06	789	0.000951494	0.00239134	789	0.130505	0.260667
5.80526	0	4.41391	1.35915e-06	2.82214	0.000945676	0.641764	0.13009		790	0	3.21337e-09	790	1.35915e-06	5.07593e-06	790	0.000945676	0.00238525	790	0.13009	0.260513
5.80639	0	4.41489	1.34639e-06	2.82295	0.000939287	0.642235	0.129686		791	0	3.19179e-09	791	1.34639e-06	5.05302e-06	791	0.000939287	0.00237919	791	0.129686	0.26036
5.80751	0	4.41587	1.32725e-06	2.82377	0.000932611	0.642706	0.12931		792	0	3.17038e-09	792	1.32725e-06	5.03023e-06	792	0.000932611	0.00237314	792	0.12931	0.260207
5.80864	0	4.41685	1.30812e-06	2.82458	0.000925904	0.643176	0.128909		793	0	3.14914e-09	793	1.30812e-06	5.00757e-06	793	0.000925904	0.00236712	793	0.128909	0.260055
5.80976	0	4.41782	1.27622e-06	2.8254	0.000920277	0.643646	0.12852		794	0	3.12806e-09	794	1.27622e-06	4.98504e-06	794	0.000920277	0.00236112	794	0.12852	0.259903
5.81089	0	4.4188	1.25708e-06	2.82621	0.000915	0.644115	0.128125		795	0	3.10715e-09	795	1.25708e-06	4.96263e-06	795	0.000915	0.00235514	795	0.128125	0.25975
5.81201	0	4.41977	1.23794e-06	2.82702	0.000908674	0.644584	0.127712		796	0	3.08639e-09	796	1.23794e-06	4.94034e-06	796	0.000908674	0.00234918	796	0.127712	0.259599
5.81313	0	4.42074	1.23156e-06	2.82783	0.000902443	0.645051	0.127325		797	0	3.0658e-09	797	1.23156e-06	4.91818e-06	797	0.000902443	0.00234324	797	0.127325	0.259447
5.81425	0	4.42171	1.21881e-06	2.82864	0.000895609	0.645519	0.126921		798	0	3.04537e-09	798	1.21881e-06	4.89614e-06	798	0.000895609	0.00233732	798	0.126921	0.259296
5.81536	0	4.42268	1.21243e-06	2.82945	0.000889664	0.645985	0.126534		799	0	3.02509e-09	799	1.21243e-06	4.87422e-06	799	0.000889664	0.00233142	799	0.126534	0.259144
5.81648	0	4.42365	1.17415e-06	2.83025	0.000884101	0.646452	0.126154		800	0	3.00497e-09	800	1.17415e-06	4.85243e-06	800	0.000884101	0.00232555	800	0.126154	0.258993
5.8176	0	4.42461	1.14863e-06	2.83106	0.00087822	0.646917	0.125772		801	0	2.98501e-09	801	1.14863e-06	4.83075e-06	801	0.00087822	0.00231969	801	0.125772	0.258843
5.81871	0	4.42558	1.14226e-06	2.83187	0.000872625	0.647382	0.125375		802	0	2.9652e-09	802	1.14226e-06	4.80919e-06	802	0.000872625	0.00231386	802	0.125375	0.258692
5.81982	0	4.42654	1.1295e-06	2.83267	0.000866363	0.647847	0.124992		803	0	2.94554e-09	803	1.1295e-06	4.78776e-06	803	0.000866363	0.00230804	803	0.124992	0.258542
5.82093	0	4.42751	1.11036e-06	2.83347	0.000861181	0.64831	0.124614		804	0	2.92604e-09	804	1.11036e-06	4.76644e-06	804	0.000861181	0.00230225	804	0.124614	0.258392
5.82204	0	4.42847	1.10398e-06	2.83428	0.000855587	0.648774	0.124237		805	0	2.90668e-09	805	1.10398e-06	4.74523e-06	805	0.000855587	0.00229648	805	0.124237	0.258242
5.82315	0	4.42943	1.10398e-06	2.83508	0.000849451	0.649236	0.123855		806	0	2.88747e-09	806	1.10398e-06	4.72415e-06	806	0.000849451	0.00229073	806	0.123855	0.258093
5.82425	0	4.43039	1.08484e-06	2.83588	0.000844206	0.649698	0.123484		807	0	2.86841e-09	807	1.08484e-06	4.70317e-06	807	0.000844206	0.00228499	807	0.123484	0.257944
5.82536	0	4.43135	1.07208e-06	2.83668	0.000838579	0.65016	0.123123		808	0	2.84949e-09	808	1.07208e-06	4.68232e-06	808	0.000838579	0.00227928	808	0.123123	0.257794
5.82646	0	4.4323	1.0657e-06	2.83748	0.000832667	0.650621	0.122743		809	0	2.83072e-09	809	1.0657e-06	4.66157e-06	809	0.000832667	0.00227359	809	0.122743	0.257646
5.82757	0	4.43326	1.05295e-06	2.83827	0.000827326	0.651081	0.122355		810	0	2.81209e-09	810	1.05295e-06	4.64095e-06	810	0.000827326	0.00226792	810	0.122355	0.257497
5.82867	0	4.43421	1.03381e-06	2.83907	0.000821668	0.651541	0.121958		811	0	2.79361e-09	811	1.03381e-06	4.62043e-06	811	0.000821668	0.00226226	811	0.121958	0.257349
5.82977	0	4.43517	1.02105e-06	2.83987	0.000816486	0.652	0.12158		812	0	2.77526e-09	812	1.02105e-06	4.60002e-06	812	0.000816486	0.00225663	812	0.12158	0.2572
5.83086	0	4.43612	1.00829e-06	2.84066	0.000811336	0.652459	0.121197		813	0	2.75706e-09	813	1.00829e-06	4.57973e-06	813	0.000811336	0.00225102	813	0.121197	0.257053
5.83196	0	4.43707	1.00191e-06	2.84145	0.000805837	0.652917	0.12084		814	0	2.73899e-09	814	1.00191e-06	4.55955e-06	814	0.000805837	0.00224542	814	0.12084	0.256905
5.83306	0	4.43802	9.89154e-07	2.84225	0.000800623	0.653375	0.120455		815	0	2.72106e-09	815	9.89154e-07	4.53947e-06	815	0.000800623	0.00223985	815	0.120455	0.256757
5.83415	0	4.43897	9.82775e-07	2.84304	0.000795219	0.653832	0.12009		816	0	2.70327e-09	816	9.82775e-07	4.51951e-06	816	0.000795219	0.00223429	816	0.12009	0.25661
5.83524	0	4.43992	9.76395e-07	2.84383	0.000790292	0.654288	0.119718		817	0	2.68561e-09	817	9.76395e-07	4.49965e-06	817	0.000790292	0.00222876	817	0.119718	0.256463
5.83633	0	4.44087	9.63637e-07	2.84462	0.000785555	0.654744	0.119349		818	0	2.66808e-09	818	9.63637e-07	4.4799e-06	818	0.000785555	0.00222324	818	0.119349	0.256316
5.83742	0	4.44181	9.44499e-07	2.84541	0.000780692	0.655199	0.11895		819	0	2.65069e-09	819	9.44499e-07	4.46026e-06	819	0.000780692	0.00221774	819	0.11895	0.25617
5.83851	0	4.44275	9.31741e-07	2.84619	0.000775701	0.655654	0.118567		820	0	2.63343e-09	820	9.31741e-07	4.44072e-06	820	0.000775701	0.00221226	820	0.118567	0.256023
5.8396	0	4.4437	9.25361e-07	2.84698	0.000770901	0.656108	0.118194		821	0	2.6163e-09	821	9.25361e-07	4.42129e-06	821	0.000770901	0.0022068	821	0.118194	0.255877
5.84069	0	4.44464	9.18982e-07	2.84777	0.000765846	0.656562	0.117827		822	0	2.59929e-09	822	9.18982e-07	4.40196e-06	822	0.000765846	0.00220136	822	0.117827	0.255731
5.84177	0	4.44558	9.06224e-07	2.84855	0.000761173	0.657015	0.117458		823	0	2.58242e-09	823	9.06224e-07	4.38274e-06	823	0.000761173	0.00219594	823	0.117458	0.255586
5.84286	0	4.44652	9.06224e-07	2.84933	0.000756818	0.657468	0.117099		824	0	2.56567e-09	824	9.06224e-07	4.36362e-06	824	0.000756818	0.00219054	824	0.117099	0.25544
5.84394	0	4.44746	8.99844e-07	2.85012	0.000751827	0.65792	0.11674		825	0	2.54905e-09	825	8.99844e-07	4.34461e-06	825	0.000751827	0.00218515	825	0.11674	0.255295
5.84502	0	4.4484	8.99844e-07	2.8509	0.000747472	0.658371	0.11638		826	0	2.53255e-09	826	8.99844e-07	4.32569e-06	826	0.000747472	0.00217979	826	0.11638	0.25515
5.8461	0	4.44933	8.87086e-07	2.85168	0.000741973	0.658822	0.116014		827	0	2.51618e-09	827	8.87086e-07	4.30688e-06	827	0.000741973	0.00217444	827	0.116014	0.255005
5.84718	0	4.45027	8.80707e-07	2.85246	0.000737045	0.659272	0.115664		828	0	2.49993e-09	828	8.80707e-07	4.28817e-06	828	0.000737045	0.00216911	828	0.115664	0.25486
5.84825	0	4.4512	8.67948e-07	2.85324	0.0007325	0.659722	0.115294		829	0	2.4838e-09	829	8.67948e-07	4.26956e-06	829	0.0007325	0.0021638	829	0.115294	0.254716
5.84933	0	4.45213	8.61569e-07	2.85402	0.000728176	0.660171	0.114961		830	0	2.46779e-09	830	8.61569e-07	4.25104e-06	830	0.000728176	0.0021585	830	0.114961	0.254572
5.8504	0	4.45307	8.61569e-07	2.8548	0.000723599	0.66062	0.114599		831	0	2.4519e-09	831	8.61569e-07	4.23263e-06	831	0.000723599	0.00215323	831	0.114599	0.254428
5.85148	0	4.454	8.61569e-07	2.85557	0.00071883	0.661068	0.11423		832	0	2.43613e-09	832	8.61569e-07	4.21432e-06	832	0.00071883	0.00214797	832	0.11423	0.254284
5.85255	0	4.45493	8.4881e-07	2.85635	0.000714062	0.661516	0.113856		833	0	2.42048e-09	833	8.4881e-07	4.1961e-06	833	0.000714062	0.00214273	833	0.113856	0.254141
5.85362	0	4.45585	8.42431e-07	2.85712	0.000709389	0.661963	0.113504		834	0	2.40495e-09	834	8.42431e-07	4.17798e-06	834	0.000709389	0.00213751	834	0.113504	0.253997
5.85469	0	4.45678	8.23293e-07	2.85789	0.00070408	0.66241	0.113153		835	0	2.38952e-09	835	8.23293e-07	4.15996e-06	835	0.00070408	0.00213231	835	0.113153	0.253854
5.85576	0	4.45771	8.23293e-07	2.85867	0.000699821	0.662856	0.112813		836	0	2.37422e-09	836	8.23293e-07	4.14203e-06	836	0.000699821	0.00212712	836	0.112813	0.253711
5.85682	0	4.45863	8.16914e-07	2.85944	0.000695084	0.663301	0.112452		837	0	2.35902e-09	837	8.16914e-07	4.12419e-06	837	0.000695084	0.00212195	837	0.112452	0.253569
5.85789	0	4.45956	8.10535e-07	2.86021	0.000690093	0.663746	0.112099		838	0	2.34394e-09	838	8.10535e-07	4.10646e-06	838	0.000690093	0.0021168	838	0.112099	0.253426
5.85895	0	4.46048	8.10535e-07	2.86098	0.000686278	0.664191	0.111752		839	0	2.32898e-09	839	8.10535e-07	4.08881e-06	839	0.000686278	0.00211167	839	0.111752	0.253284
5.86002	0	4.4614	7.91397e-07	2.86175	0.000681764	0.664635	0.111414		840	0	2.31412e-09	840	7.91397e-07	4.07126e-06	840	0.000681764	0.00210655	840	0.111414	0.253142
5.86108	0	4.46232	7.85018e-07	2.86252	0.000677632	0.665078	0.111074		841	0	2.29937e-09	841	7.85018e-07	4.0538e-06	841	0.000677632	0.00210146	841	0.111074	0.253
5.86214	0	4.46324	7.59501e-07	2.86328	0.000673531	0.665521	0.110715		842	0	2.28473e-09	842	7.59501e-07	4.03644e-06	842	0.000673531	0.00209637	842	0.110715	0.252859
5.8632	0	4.46416	7.53122e-07	2.86405	0.000669399	0.665963	0.110363		843	0	2.2702e-09	843	7.53122e-07	4.01916e-06	843	0.000669399	0.00209131	843	0.110363	0.252717
5.86425	0	4.46508	7.53122e-07	2.86482	0.000665107	0.666405	0.110013		844	0	2.25577e-09	844	7.53122e-07	4.00198e-06	844	0.000665107	0.00208626	844	0.110013	0.252576
5.86531	0	4.46599	7.33984e-07	2.86558	0.000660943	0.666846	0.109676		845	0	2.24146e-09	845	7.33984e-07	3.98489e-06	845	0.000660943	0.00208123	845	0.109676	0.252435
5.86637	0	4.46691	7.33984e-07	2.86634	0.000656842	0.667287	0.10933		846	0	2.22724e-09	846	7.33984e-07	3.96788e-06	846	0.000656842	0.00207622	846	0.10933	0.252294
5.86742	0	4.46782	7.21226e-07	2.86711	0.000652137	0.667727	0.108991		847	0	2.21313e-09	847	7.21226e-07	3.95097e-06	847	0.000652137	0.00207122	847	0.108991	0.252154
5.86847	0	4.46874	7.21226e-07	2.86787	0.000647528	0.668167	0.10865		848	0	2.19913e-09	848	7.21226e-07	3.93414e-06	848	0.000647528	0.00206625	848	0.10865	0.252013
5.86953	0	4.46965	7.14846e-07	2.86863	0.000643713	0.668606	0.108309		849	0	2.18523e-09	849	7.14846e-07	3.91741e-06	849	0.000643713	0.00206128	849	0.108309	0.251873
5.87058	0	4.47056	7.08467e-07	2.86939	0.000639612	0.669045	0.107982		850	0	2.17143e-09	850	7.08467e-07	3.90076e-06	850	0.000639612	0.00205634	850	0.107982	0.251733
5.87162	0	4.47147	6.89329e-07	2.87015	0.000635511	0.669483	0.107637		851	0	2.15773e-09	851	6.89329e-07	3.8842e-06	851	0.000635511	0.00205141	851	0.107637	0.251594
5.87267	0	4.47238	6.8295e-07	2.8709	0.000631601	0.669921	0.107299		852	0	2.14413e-09	852	6.8295e-07	3.86772e-06	852	0.000631601	0.00204649	852	0.107299	0.251454
5.87372	0	4.47329	6.76571e-07	2.87166	0.000628136	0.670358	0.106957		853	0	2.13063e-09	853	6.76571e-07	3.85133e-06	853	0.000628136	0.0020416	853	0.106957	0.251315
5.87476	0	4.47419	6.70192e-07	2.87242	0.000624608	0.670795	0.106618		854	0	2.11722e-09	854	6.70192e-07	3.83503e-06	854	0.000624608	0.00203672	854	0.106618	0.251176
5.87581	0	4.4751	6.70192e-07	2.87317	0.000620698	0.671231	0.106267		855	0	2.10392e-09	855	6.70192e-07	3.81881e-06	855	0.000620698	0.00203185	855	0.106267	0.251037
5.87685	0	4.476	6.57433e-07	2.87393	0.000616883	0.671667	0.105941		856	0	2.09071e-09	856	6.57433e-07	3.80267e-06	856	0.000616883	0.00202701	856	0.105941	0.250898
5.87789	0	4.47691	6.51054e-07	2.87468	0.000613259	0.672102	0.105617		857	0	2.0776e-09	857	6.51054e-07	3.78662e-06	857	0.000613259	0.00202217	857	0.105617	0.250759
5.87893	0	4.47781	6.38295e-07	2.87543	0.000609158	0.672536	0.105285		858	0	2.06458e-09	858	6.38295e-07	3.77066e-06	858	0.000609158	0.00201736	858	0.105285	0.250621
5.87997	0	4.47871	6.31916e-07	2.87619	0.00060598	0.67297	0.104941		859	0	2.05166e-09	859	6.31916e-07	3.75477e-06	859	0.00060598	0.00201256	859	0.104941	0.250483
5.88101	0	4.47961	6.25537e-07	2.87694	0.000602069	0.673404	0.104616		860	0	2.03883e-09	860	6.25537e-07	3.73897e-06	860	0.000602069	0.00200778	860	0.104616	0.250345
5.88205	0	4.48051	6.25537e-07	2.87769	0.000597905	0.673837	0.104295		861	0	2.0261e-09	861	6.25537e-07	3.72325e-06	861	0.000597905	0.00200301	861	0.104295	0.250207
5.88308	0	4.48141	6.25537e-07	2.87844	0.000593995	0.67427	0.10397		862	0	2.01345e-09	862	6.25537e-07	3.70761e-06	862	0.000593995	0.00199826	862	0.10397	0.25007
5.88412	0	4.48231	6.12778e-07	2.87919	0.000589735	0.674702	0.103654		863	0	2.0009e-09	863	6.12778e-07	3.69205e-06	863	0.000589735	0.00199352	863	0.103654	0.249933
5.88515	0	4.4832	6.0002e-07	2.87993	0.00058608	0.675133	0.103327		864	0	1.98844e-09	864	6.0002e-07	3.67658e-06	864	0.00058608	0.0019888	864	0.103327	0.249796
5.88618	0	4.4841	6.0002e-07	2.88068	0.000582074	0.675564	0.102991		865	0	1.97607e-09	865	6.0002e-07	3.66118e-06	865	0.000582074	0.00198409	865	0.102991	0.249659
5.88722	0	4.48499	5.93641e-07	2.88143	0.000578132	0.675995	0.102649		866	0	1.96379e-09	866	5.93641e-07	3.64586e-06	866	0.000578132	0.00197941	866	0.102649	0.249522
5.88825	0	4.48588	5.80882e-07	2.88217	0.000574445	0.676425	0.102345		867	0	1.95159e-09	867	5.80882e-07	3.63062e-06	867	0.000574445	0.00197473	867	0.102345	0.249385
5.88927	0	4.48678	5.80882e-07	2.88291	0.000571202	0.676855	0.102012		868	0	1.93948e-09	868	5.80882e-07	3.61546e-06	868	0.000571202	0.00197007	868	0.102012	0.249249
5.8903	0	4.48767	5.74503e-07	2.88366	0.000568182	0.677284	0.10169		869	0	1.92746e-09	869	5.74503e-07	3.60038e-06	869	0.000568182	0.00196543	869	0.10169	0.249113
5.89133	0	4.48856	5.74503e-07	2.8844	0.000564908	0.677712	0.101388		870	0	1.91553e-09	870	5.74503e-07	3.58537e-06	870	0.000564908	0.0019608	870	0.101388	0.248977
5.89235	0	4.48945	5.74503e-07	2.88514	0.000561093	0.678141	0.101065		871	0	1.90368e-09	871	5.74503e-07	3.57044e-06	871	0.000561093	0.00195619	871	0.101065	0.248841
5.89338	0	4.49033	5.68124e-07	2.88588	0.000557374	0.678568	0.100753		872	0	1.89192e-09	872	5.68124e-07	3.55559e-06	872	0.000557374	0.00195159	872	0.100753	0.248706
5.8944	0	4.49122	5.61745e-07	2.88662	0.000554227	0.678995	0.100444		873	0	1.88024e-09	873	5.61745e-07	3.54081e-06	873	0.000554227	0.00194701	873	0.100444	0.24857
5.89542	0	4.49211	5.48986e-07	2.88736	0.000550953	0.679422	0.100143		874	0	1.86864e-09	874	5.48986e-07	3.52611e-06	874	0.000550953	0.00194244	874	0.100143	0.248435
5.89644	0	4.49299	5.42607e-07	2.8881	0.000547615	0.679848	0.0998166		875	0	1.85713e-09	875	5.42607e-07	3.51149e-06	875	0.000547615	0.00193789	875	0.0998166	0.2483
5.89746	0	4.49387	5.29848e-07	2.88884	0.000544277	0.680274	0.0994953		876	0	1.8457e-09	876	5.29848e-07	3.49694e-06	876	0.000544277	0.00193335	876	0.0994953	0.248166
5.89848	0	4.49476	5.29848e-07	2.88957	0.000540876	0.680699	0.0991991		877	0	1.83435e-09	877	5.29848e-07	3.48246e-06	877	0.000540876	0.00192883	877	0.0991991	0.248031
5.89949	0	4.49564	5.1709e-07	2.89031	0.00053687	0.681124	0.0989049		878	0	1.82308e-09	878	5.1709e-07	3.46806e-06	878	0.00053687	0.00192432	878	0.0989049	0.247897
5.90051	0	4.49652	5.1709e-07	2.89104	0.000533787	0.681548	0.0985903		879	0	1.81189e-09	879	5.1709e-07	3.45373e-06	879	0.000533787	0.00191983	879	0.0985903	0.247762
5.90152	0	4.4974	5.1709e-07	2.89178	0.000530195	0.681972	0.0982796		880	0	1.80079e-09	880	5.1709e-07	3.43947e-06	880	0.000530195	0.00191535	880	0.0982796	0.247628
5.90254	0	4.49828	5.10711e-07	2.89251	0.000526857	0.682395	0.0979693		881	0	1.78976e-09	881	5.10711e-07	3.42529e-06	881	0.000526857	0.00191088	881	0.0979693	0.247495
5.90355	0	4.49916	5.10711e-07	2.89324	0.000523328	0.682818	0.0976592		882	0	1.7788e-09	882	5.10711e-07	3.41117e-06	882	0.000523328	0.00190643	882	0.0976592	0.247361
5.90456	0	4.50003	5.10711e-07	2.89397	0.000519259	0.68324	0.0973514		883	0	1.76793e-09	883	5.10711e-07	3.39713e-06	883	0.000519259	0.001902	883	0.0973514	0.247228
5.90557	0	4.50091	5.04331e-07	2.8947	0.000515794	0.683662	0.097024		884	0	1.75713e-09	884	5.04331e-07	3.38316e-06	884	0.000515794	0.00189758	884	0.097024	0.247094
5.90658	0	4.50178	4.91573e-07	2.89543	0.00051252	0.684083	0.0967153		885	0	1.74641e-09	885	4.91573e-07	3.36926e-06	885	0.00051252	0.00189317	885	0.0967153	0.246961
5.90759	0	4.50266	4.85194e-07	2.89616	0.000509405	0.684504	0.0964107		886	0	1.73576e-09	886	4.85194e-07	3.35544e-06	886	0.000509405	0.00188878	886	0.0964107	0.246828
5.90859	0	4.50353	4.78814e-07	2.89689	0.00050613	0.684924	0.0961003		887	0	1.72519e-09	887	4.78814e-07	3.34168e-06	887	0.00050613	0.0018844	887	0.0961003	0.246696
5.9096	0	4.5044	4.72435e-07	2.89762	0.000502824	0.685344	0.09581		888	0	1.7147e-09	888	4.72435e-07	3.32799e-06	888	0.000502824	0.00188004	888	0.09581	0.246563
5.9106	0	4.50527	4.72435e-07	2.89835	0.000499328	0.685764	0.0954986		889	0	1.70428e-09	889	4.72435e-07	3.31437e-06	889	0.000499328	0.00187569	889	0.0954986	0.246431
5.91161	0	4.50614	4.59677e-07	2.89907	0.000496085	0.686183	0.0951995		890	0	1.69393e-09	890	4.59677e-07	3.30081e-06	890	0.000496085	0.00187135	890	0.0951995	0.246299
5.91261	0	4.50701	4.59677e-07	2.8998	0.000492906	0.686601	0.0949008		891	0	1.68365e-09	891	4.59677e-07	3.28733e-06	891	0.000492906	0.00186703	891	0.0949008	0.246167
5.91361	0	4.50788	4.53297e-07	2.90052	0.000489409	0.687019	0.0946014		892	0	1.67345e-09	892	4.53297e-07	3.27391e-06	892	0.000489409	0.00186272	892	0.0946014	0.246035
5.91461	0	4.50875	4.53297e-07	2.90124	0.00048604	0.687437	0.0942942		893	0	1.66331e-09	893	4.53297e-07	3.26056e-06	893	0.00048604	0.00185843	893	0.0942942	0.245904
5.91561	0	4.50961	4.46918e-07	2.90197	0.000482956	0.687854	0.0939939		894	0	1.65325e-09	894	4.46918e-07	3.24728e-06	894	0.000482956	0.00185415	894	0.0939939	0.245772
5.91661	0	4.51048	4.21401e-07	2.90269	0.000479046	0.688271	0.0936816		895	0	1.64326e-09	895	4.21401e-07	3.23407e-06	895	0.000479046	0.00184988	895	0.0936816	0.245641
5.9176	0	4.51134	4.21401e-07	2.90341	0.000475422	0.688687	0.0933641		896	0	1.63334e-09	896	4.21401e-07	3.22092e-06	896	0.000475422	0.00184563	896	0.0933641	0.24551
5.9186	0	4.51221	4.08643e-07	2.90413	0.000472625	0.689102	0.0930399		897	0	1.62349e-09	897	4.08643e-07	3.20783e-06	897	0.000472625	0.00184139	897	0.0930399	0.245379
5.91959	0	4.51307	4.08643e-07	2.90485	0.000469033	0.689518	0.0927502		898	0	1.61371e-09	898	4.08643e-07	3.19482e-06	898	0.000469033	0.00183716	898	0.0927502	0.245249
5.92059	0	4.51393	3.95884e-07	2.90557	0.000465663	0.689932	0.0924356		899	0	1.60399e-09	899	3.95884e-07	3.18186e-06	899	0.000465663	0.00183295	899	0.0924356	0.245118
5.92158	0	4.51479	3.89505e-07	2.90628	0.000463247	0.690347	0.0921346		900	0	1.59434e-09	900	3.89505e-07	3.16897e-06	900	0.000463247	0.00182875	900	0.0921346	0.244988
5.92257	0	4.51565	3.89505e-07	2.907	0.000460863	0.690761	0.0918281		901	0	1.58476e-09	901	3.89505e-07	3.15615e-06	901	0.000460863	0.00182457	901	0.0918281	0.244858
5.92356	0	4.51651	3.83126e-07	2.90772	0.00045743	0.691174	0.0915258		902	0	1.57525e-09	902	3.83126e-07	3.14339e-06	902	0.00045743	0.00182039	902	0.0915258	0.244728
5.92455	0	4.51737	3.83126e-07	2.90843	0.000454569	0.691587	0.0912271		903	0	1.5658e-09	903	3.83126e-07	3.13069e-06	903	0.000454569	0.00181623	903	0.0912271	0.244598
5.92553	0	4.51822	3.83126e-07	2.90915	0.000452216	0.691999	0.0909086		904	0	1.55642e-09	904	3.83126e-07	3.11806e-06	904	0.000452216	0.00181209	904	0.0909086	0.244469
5.92652	0	4.51908	3.83126e-07	2.90986	0.000449069	0.692411	0.0906183		905	0	1.5471e-09	905	3.83126e-07	3.10549e-06	905	0.000449069	0.00180796	905	0.0906183	0.244339
5.92751	0	4.51993	3.76747e-07	2.91057	0.000446113	0.692823	0.0903214		906	0	1.53785e-09	906	3.76747e-07	3.09298e-06	906	0.000446113	0.00180384	906	0.0903214	0.24421
5.92849	0	4.52079	3.70367e-07	2.91128	0.000443474	0.693234	0.0900185		907	0	1.52866e-09	907	3.70367e-07	3.08053e-06	907	0.000443474	0.00179973	907	0.0900185	0.244081
5.92947	0	4.52164	3.63988e-07	2.912	0.000440232	0.693645	0.0897213		908	0	1.51954e-09	908	3.63988e-07	3.06814e-06	908	0.000440232	0.00179564	908	0.0897213	0.243952
5.93046	0	4.52249	3.63988e-07	2.91271	0.000436926	0.694055	0.0894181		909	0	1.51048e-09	909	3.63988e-07	3.05582e-06	909	0.000436926	0.00179156	909	0.0894181	0.243824
5.93144	0	4.52334	3.63988e-07	2.91342	0.000434287	0.694465	0.0891113		910	0	1.50148e-09	910	3.63988e-07	3.04355e-06	910	0.000434287	0.00178749	910	0.0891113	0.243695
5.93242	0	4.52419	3.57609e-07	2.91412	0.000431808	0.694874	0.0888254		911	0	1.49254e-09	911	3.57609e-07	3.03135e-06	911	0.000431808	0.00178344	911	0.0888254	0.243567
5.9334	0	4.52504	3.57609e-07	2.91483	0.000428724	0.695283	0.0885163		912	0	1.48366e-09	912	3.57609e-07	3.01921e-06	912	0.000428724	0.00177939	912	0.0885163	0.243439
5.93437	0	4.52589	3.57609e-07	2.91554	0.000426022	0.695691	0.0882337		913	0	1.47485e-09	913	3.57609e-07	3.00713e-06	913	0.000426022	0.00177537	913	0.0882337	0.243311
5.93535	0	4.52673	3.5123e-07	2.91625	0.000423543	0.696099	0.0879417		914	0	1.46609e-09	914	3.5123e-07	2.9951e-06	914	0.000423543	0.00177135	914	0.0879417	0.243183
5.93633	0	4.52758	3.5123e-07	2.91695	0.000420809	0.696507	0.087669		915	0	1.4574e-09	915	3.5123e-07	2.98314e-06	915	0.000420809	0.00176735	915	0.087669	0.243056
5.9373	0	4.52843	3.5123e-07	2.91766	0.000417471	0.696914	0.0873848		916	0	1.44876e-09	916	3.5123e-07	2.97123e-06	916	0.000417471	0.00176335	916	0.0873848	0.242928
5.93827	0	4.52927	3.38471e-07	2.91836	0.000414928	0.697321	0.0870892		917	0	1.44019e-09	917	3.38471e-07	2.95938e-06	917	0.000414928	0.00175938	917	0.0870892	0.242801
5.93925	0	4.53011	3.25713e-07	2.91907	0.000411908	0.697727	0.0867982		918	0	1.43167e-09	918	3.25713e-07	2.94759e-06	918	0.000411908	0.00175541	918	0.0867982	0.242674
5.94022	0	4.53096	3.25713e-07	2.91977	0.000409238	0.698133	0.0864979		919	0	1.42321e-09	919	3.25713e-07	2.93586e-06	919	0.000409238	0.00175146	919	0.0864979	0.242547
5.94119	0	4.5318	3.19333e-07	2.92047	0.000406472	0.698538	0.0861981		920	0	1.41481e-09	920	3.19333e-07	2.92419e-06	920	0.000406472	0.00174752	920	0.0861981	0.24242
5.94216	0	4.53264	3.12954e-07	2.92117	0.000403547	0.698943	0.0859142		921	0	1.40647e-09	921	3.12954e-07	2.91257e-06	921	0.000403547	0.00174359	921	0.0859142	0.242294
5.94313	0	4.53348	3.00196e-07	2.92187	0.000400941	0.699347	0.0856177		922	0	1.39818e-09	922	3.00196e-07	2.90101e-06	922	0.000400941	0.00173967	922	0.0856177	0.242168
5.94409	0	4.53432	2.87437e-07	2.92257	0.000398016	0.699751	0.0853376		923	0	1.38995e-09	923	2.87437e-07	2.88951e-06	923	0.000398016	0.00173577	923	0.0853376	0.242041
5.94506	0	4.53516	2.87437e-07	2.92327	0.000395219	0.700155	0.0850418		924	0	1.38178e-09	924	2.87437e-07	2.87806e-06	924	0.000395219	0.00173187	924	0.0850418	0.241915
5.94602	0	4.53599	2.87437e-07	2.92397	0.000392548	0.700558	0.084764		925	0	1.37366e-09	925	2.87437e-07	2.86667e-06	925	0.000392548	0.00172799	925	0.084764	0.24179
5.94699	0	4.53683	2.87437e-07	2.92467	0.000389687	0.70096	0.0844881		926	0	1.3656e-09	926	2.87437e-07	2.85533e-06	926	0.000389687	0.00172413	926	0.0844881	0.241664
5.94795	0	4.53766	2.87437e-07	2.92536	0.000387017	0.701363	0.0842119		927	0	1.35759e-09	927	2.87437e-07	2.84405e-06	927	0.000387017	0.00172027	927	0.0842119	0.241538
5.94891	0	4.5385	2.87437e-07	2.92606	0.000384983	0.701764	0.0839238		928	0	1.34964e-09	928	2.87437e-07	2.83282e-06	928	0.000384983	0.00171643	928	0.0839238	0.241413
5.94988	0	4.53933	2.87437e-07	2.92675	0.000382376	0.702166	0.0836363		929	0	1.34174e-09	929	2.87437e-07	2.82165e-06	929	0.000382376	0.0017126	929	0.0836363	0.241288
5.95084	0	4.54016	2.81058e-07	2.92745	0.000379801	0.702567	0.0833611		930	0	1.33389e-09	930	2.81058e-07	2.81053e-06	930	0.000379801	0.00170878	930	0.0833611	0.241163
5.95179	0	4.541	2.81058e-07	2.92814	0.000377035	0.702967	0.0830929		931	0	1.32609e-09	931	2.81058e-07	2.79946e-06	931	0.000377035	0.00170497	931	0.0830929	0.241038
5.95275	0	4.54183	2.74679e-07	2.92884	0.000374747	0.703367	0.0828248		932	0	1.31835e-09	932	2.74679e-07	2.78845e-06	932	0.000374747	0.00170117	932	0.0828248	0.240913
5.95371	0	4.54266	2.74679e-07	2.92953	0.000372172	0.703767	0.0825524		933	0	1.31066e-09	933	2.74679e-07	2.77749e-06	933	0.000372172	0.00169739	933	0.0825524	0.240789
5.95466	0	4.54348	2.74679e-07	2.93022	0.000369501	0.704166	0.0822801		934	0	1.30303e-09	934	2.74679e-07	2.76659e-06	934	0.000369501	0.00169361	934	0.0822801	0.240665
5.95562	0	4.54431	2.74679e-07	2.93091	0.000366926	0.704565	0.0820155		935	0	1.29544e-09	935	2.74679e-07	2.75574e-06	935	0.000366926	0.00168985	935	0.0820155	0.24054
5.95657	0	4.54514	2.68299e-07	2.9316	0.000364765	0.704963	0.0817467		936	0	1.28791e-09	936	2.68299e-07	2.74494e-06	936	0.000364765	0.0016861	936	0.0817467	0.240416
5.95753	0	4.54597	2.6192e-07	2.93229	0.000362667	0.705361	0.081475		937	0	1.28042e-09	937	2.6192e-07	2.73419e-06	937	0.000362667	0.00168236	937	0.081475	0.240293
5.95848	0	4.54679	2.6192e-07	2.93298	0.000360505	0.705759	0.081205		938	0	1.27299e-09	938	2.6192e-07	2.72349e-06	938	0.000360505	0.00167864	938	0.081205	0.240169
5.95943	0	4.54762	2.6192e-07	2.93367	0.000358534	0.706156	0.0809446		939	0	1.26561e-09	939	2.6192e-07	2.71285e-06	939	0.000358534	0.00167492	939	0.0809446	0.240046
5.96038	0	4.54844	2.6192e-07	2.93435	0.000356341	0.706553	0.0806771		940	0	1.25827e-09	940	2.6192e-07	2.70225e-06	940	0.000356341	0.00167122	940	0.0806771	0.239922
5.96133	0	4.54926	2.6192e-07	2.93504	0.000353861	0.706949	0.0803993		941	0	1.25099e-09	941	2.6192e-07	2.69171e-06	941	0.000353861	0.00166753	941	0.0803993	0.239799
5.96227	0	4.55008	2.6192e-07	2.93572	0.000351795	0.707345	0.0801459		942	0	1.24375e-09	942	2.6192e-07	2.68122e-06	942	0.000351795	0.00166385	942	0.0801459	0.239676
5.96322	0	4.55091	2.6192e-07	2.93641	0.000349601	0.70774	0.079882		943	0	1.23656e-09	943	2.6192e-07	2.67077e-06	943	0.000349601	0.00166018	943	0.079882	0.239553
5.96417	0	4.55173	2.49162e-07	2.93709	0.000347249	0.708135	0.0796238		944	0	1.22942e-09	944	2.49162e-07	2.66038e-06	944	0.000347249	0.00165652	944	0.0796238	0.239431
5.96511	0	4.55255	2.49162e-07	2.93778	0.000345342	0.70853	0.0793531		945	0	1.22233e-09	945	2.49162e-07	2.65004e-06	945	0.000345342	0.00165287	945	0.0793531	0.239308
5.96606	0	4.55336	2.49162e-07	2.93846	0.000343117	0.708924	0.079094		946	0	1.21529e-09	946	2.49162e-07	2.63975e-06	946	0.000343117	0.00164924	946	0.079094	0.239186
5.967	0	4.55418	2.49162e-07	2.93914	0.000340732	0.709318	0.0788184		947	0	1.20829e-09	947	2.49162e-07	2.6295e-06	947	0.000340732	0.00164561	947	0.0788184	0.239064
5.96794	0	4.555	2.42782e-07	2.93982	0.000338761	0.709711	0.0785487		948	0	1.20134e-09	948	2.42782e-07	2.61931e-06	948	0.000338761	0.001642	948	0.0785487	0.238942
5.96888	0	4.55581	2.42782e-07	2.9405	0.000335869	0.710104	0.0782644		949	0	1.19443e-09	949	2.42782e-07	2.60916e-06	949	0.000335869	0.0016384	949	0.0782644	0.23882
5.96982	0	4.55663	2.42782e-07	2.94118	0.000333771	0.710496	0.0780056		950	0	1.18757e-09	950	2.42782e-07	2.59906e-06	950	0.000333771	0.0016348	950	0.0780056	0.238698
5.97076	0	4.55744	2.42782e-07	2.94186	0.0003311	0.710889	0.0777404		951	0	1.18076e-09	951	2.42782e-07	2.58901e-06	951	0.0003311	0.00163122	951	0.0777404	0.238577
5.9717	0	4.55826	2.42782e-07	2.94254	0.000328621	0.71128	0.0774642		952	0	1.17399e-09	952	2.42782e-07	2.57901e-06	952	0.000328621	0.00162765	952	0.0774642	0.238455
5.97263	0	4.55907	2.36403e-07	2.94322	0.000326268	0.711671	0.0771967		953	0	1.16727e-09	953	2.36403e-07	2.56905e-06	953	0.000326268	0.00162409	953	0.0771967	0.238334
5.97357	0	4.55988	2.36403e-07	2.9439	0.000324329	0.712062	0.0769485		954	0	1.16059e-09	954	2.36403e-07	2.55914e-06	954	0.000324329	0.00162055	954	0.0769485	0.238213
5.9745	0	4.56069	2.36403e-07	2.94457	0.000321977	0.712453	0.0766817		955	0	1.15395e-09	955	2.36403e-07	2.54928e-06	955	0.000321977	0.00161701	955	0.0766817	0.238092
5.97544	0	4.5615	2.36403e-07	2.94525	0.000319497	0.712843	0.0764107		956	0	1.14736e-09	956	2.36403e-07	2.53947e-06	956	0.000319497	0.00161348	956	0.0764107	0.237972
5.97637	0	4.56231	2.30024e-07	2.94592	0.000317145	0.713232	0.0761464		957	0	1.14081e-09	957	2.30024e-07	2.5297e-06	957	0.000317145	0.00160997	957	0.0761464	0.237851
5.9773	0	4.56312	2.30024e-07	2.9466	0.00031492	0.713622	0.0758815		958	0	1.13431e-09	958	2.30024e-07	2.51998e-06	958	0.00031492	0.00160646	958	0.0758815	0.237731
5.97823	0	4.56393	2.30024e-07	2.94727	0.000312822	0.71401	0.0756343		959	0	1.12785e-09	959	2.30024e-07	2.5103e-06	959	0.000312822	0.00160297	959	0.0756343	0.23761
5.97916	0	4.56473	2.23645e-07	2.94794	0.000311137	0.714399	0.075388		960	0	1.12143e-09	960	2.23645e-07	2.50067e-06	960	0.000311137	0.00159948	960	0.075388	0.23749
5.98009	0	4.56554	2.23645e-07	2.94861	0.000309325	0.714787	0.075137		961	0	1.11505e-09	961	2.23645e-07	2.49108e-06	961	0.000309325	0.00159601	961	0.075137	0.23737
5.98102	0	4.56634	2.23645e-07	2.94929	0.000307481	0.715174	0.0748895		962	0	1.10872e-09	962	2.23645e-07	2.48154e-06	962	0.000307481	0.00159254	962	0.0748895	0.237251
5.98195	0	4.56715	2.17265e-07	2.94996	0.000305224	0.715562	0.074622		963	0	1.10242e-09	963	2.17265e-07	2.47205e-06	963	0.000305224	0.00158909	963	0.074622	0.237131
5.98287	0	4.56795	2.10886e-07	2.95063	0.000302872	0.715948	0.0743641		964	0	1.09617e-09	964	2.10886e-07	2.4626e-06	964	0.000302872	0.00158565	964	0.0743641	0.237012
5.9838	0	4.56875	2.10886e-07	2.9513	0.00030071	0.716335	0.0741041		965	0	1.08996e-09	965	2.10886e-07	2.45319e-06	965	0.00030071	0.00158222	965	0.0741041	0.236892
5.98472	0	4.56955	2.04507e-07	2.95196	0.000298358	0.716721	0.0738234		966	0	1.08379e-09	966	2.04507e-07	2.44383e-06	966	0.000298358	0.0015788	966	0.0738234	0.236773
5.98565	0	4.57035	2.04507e-07	2.95263	0.00029626	0.717106	0.0735858		967	0	1.07766e-09	967	2.04507e-07	2.43451e-06	967	0.00029626	0.00157538	967	0.0735858	0.236654
5.98657	0	4.57115	2.04507e-07	2.9533	0.000294098	0.717492	0.0733335		968	0	1.07157e-09	968	2.04507e-07	2.42523e-06	968	0.000294098	0.00157198	968	0.0733335	0.236535
5.98749	0	4.57195	1.98128e-07	2.95397	0.000292063	0.717876	0.073096		969	0	1.06552e-09	969	1.98128e-07	2.416e-06	969	0.000292063	0.00156859	969	0.073096	0.236417
5.98841	0	4.57275	1.98128e-07	2.95463	0.000290601	0.718261	0.0728285		970	0	1.05951e-09	970	1.98128e-07	2.40682e-06	970	0.000290601	0.00156521	970	0.0728285	0.236298
5.98933	0	4.57355	1.98128e-07	2.9553	0.000288026	0.718645	0.0725842		971	0	1.05354e-09	971	1.98128e-07	2.39767e-06	971	0.000288026	0.00156184	971	0.0725842	0.23618
5.99025	0	4.57434	1.91748e-07	2.95596	0.000285865	0.719028	0.072326		972	0	1.0476e-09	972	1.91748e-07	2.38857e-06	972	0.000285865	0.00155848	972	0.072326	0.236062
5.99117	0	4.57514	1.91748e-07	2.95663	0.000284148	0.719412	0.0720878		973	0	1.04171e-09	973	1.91748e-07	2.37951e-06	973	0.000284148	0.00155513	973	0.0720878	0.235944
5.99208	0	4.57594	1.91748e-07	2.95729	0.000281859	0.719794	0.0718371		974	0	1.03585e-09	974	1.91748e-07	2.37049e-06	974	0.000281859	0.00155179	974	0.0718371	0.235826
5.993	0	4.57673	1.91748e-07	2.95795	0.000279952	0.720177	0.0715828		975	0	1.03003e-09	975	1.91748e-07	2.36151e-06	975	0.000279952	0.00154846	975	0.0715828	0.235708
5.99391	0	4.57752	1.91748e-07	2.95861	0.000278108	0.720559	0.0713588		976	0	1.02425e-09	976	1.91748e-07	2.35258e-06	976	0.000278108	0.00154514	976	0.0713588	0.23559
5.99483	0	4.57831	1.91748e-07	2.95927	0.000275851	0.720941	0.0711184		977	0	1.01851e-09	977	1.91748e-07	2.34368e-06	977	0.000275851	0.00154183	977	0.0711184	0.235473
5.99574	0	4.57911	1.91748e-07	2.95993	0.000274421	0.721322	0.0708751		978	0	1.01281e-09	978	1.91748e-07	2.33483e-06	978	0.000274421	0.00153853	978	0.0708751	0.235356
5.99665	0	4.5799	1.91748e-07	2.96059	0.000272672	0.721703	0.070634		979	0	1.00714e-09	979	1.91748e-07	2.32602e-06	979	0.000272672	0.00153523	979	0.070634	0.235239
5.99756	0	4.58069	1.85369e-07	2.96125	0.000271114	0.722083	0.0703946		980	0	1.00151e-09	980	1.85369e-07	2.31725e-06	980	0.000271114	0.00153195	980	0.0703946	0.235122
5.99847	0	4.58148	1.85369e-07	2.96191	0.000269048	0.722463	0.0701616		981	0	9.95911e-10	981	1.85369e-07	2.30852e-06	981	0.000269048	0.00152868	981	0.0701616	0.235005
5.99938	0	4.58226	1.85369e-07	2.96257	0.000267077	0.722843	0.0699318		982	0	9.90352e-10	982	1.85369e-07	2.29983e-06	982	0.000267077	0.00152542	982	0.0699318	0.234888
6.00029	0	4.58305	1.85369e-07	2.96323	0.000265424	0.723222	0.0696952		983	0	9.84828e-10	983	1.85369e-07	2.29118e-06	983	0.000265424	0.00152217	983	0.0696952	0.234772
6.0012	0	4.58384	1.85369e-07	2.96388	0.000263803	0.723601	0.0694506		984	0	9.79341e-10	984	1.85369e-07	2.28258e-06	984	0.000263803	0.00151892	984	0.0694506	0.234655
6.0021	0	4.58463	1.85369e-07	2.96454	0.000262182	0.72398	0.0692111		985	0	9.73888e-10	985	1.85369e-07	2.27401e-06	985	0.000262182	0.00151569	985	0.0692111	0.234539
6.00301	0	4.58541	1.7899e-07	2.96519	0.000260306	0.724358	0.0689736		986	0	9.68471e-10	986	1.7899e-07	2.26548e-06	986	0.000260306	0.00151247	986	0.0689736	0.234423
6.00391	0	4.58619	1.7899e-07	2.96585	0.000258939	0.724736	0.068738		987	0	9.63088e-10	987	1.7899e-07	2.25699e-06	987	0.000258939	0.00150925	987	0.068738	0.234307
6.00482	0	4.58698	1.53473e-07	2.9665	0.000256905	0.725113	0.0685008		988	0	9.5774e-10	988	1.53473e-07	2.24853e-06	988	0.000256905	0.00150605	988	0.0685008	0.234191
6.00572	0	4.58776	1.53473e-07	2.96715	0.000255474	0.72549	0.0682539		989	0	9.52426e-10	989	1.53473e-07	2.24012e-06	989	0.000255474	0.00150285	989	0.0682539	0.234076
6.00662	0	4.58854	1.53473e-07	2.96781	0.000253599	0.725867	0.0680248		990	0	9.47146e-10	990	1.53473e-07	2.23175e-06	990	0.000253599	0.00149967	990	0.0680248	0.23396
6.00752	0	4.58932	1.53473e-07	2.96846	0.000251914	0.726243	0.0677931		991	0	9.419e-10	991	1.53473e-07	2.22341e-06	991	0.000251914	0.00149649	991	0.0677931	0.233845
6.00842	0	4.59011	1.53473e-07	2.96911	0.000250388	0.726619	0.0675794		992	0	9.36688e-10	992	1.53473e-07	2.21511e-06	992	0.000250388	0.00149333	992	0.0675794	0.23373
6.00932	0	4.59088	1.53473e-07	2.96976	0.000248799	0.726994	0.0673409		993	0	9.31509e-10	993	1.53473e-07	2.20685e-06	993	0.000248799	0.00149017	993	0.0673409	0.233615
6.01022	0	4.59166	1.53473e-07	2.97041	0.000246701	0.72737	0.0671034		994	0	9.26363e-10	994	1.53473e-07	2.19863e-06	994	0.000246701	0.00148702	994	0.0671034	0.2335
6.01112	0	4.59244	1.53473e-07	2.97106	0.000245302	0.727744	0.0668649		995	0	9.2125e-10	995	1.53473e-07	2.19045e-06	995	0.000245302	0.00148388	995	0.0668649	0.233385
6.01201	0	4.59322	1.53473e-07	2.97171	0.00024349	0.728119	0.0666341		996	0	9.16169e-10	996	1.53473e-07	2.1823e-06	996	0.00024349	0.00148075	996	0.0666341	0.23327
6.01291	0	4.594	1.40715e-07	2.97235	0.000241551	0.728493	0.0663921		997	0	9.11121e-10	997	1.40715e-07	2.17419e-06	997	0.000241551	0.00147763	997	0.0663921	0.233156
6.0138	0	4.59477	1.40715e-07	2.973	0.000239802	0.728866	0.0661626		998	0	9.06105e-10	998	1.40715e-07	2.16612e-06	998	0.000239802	0.00147452	998	0.0661626	0.233042
6.0147	0	4.59555	1.40715e-07	2.97365	0.000237895	0.729239	0.0659451		999	0	9.01121e-10	999	1.40715e-07	2.15808e-06	999	0.000237895	0.00147142	999	0.0659451	0.232928
6.01559	0	4.59632	1.40715e-07	2.97429	0.000236592	0.729612	0.0657201		1000	0	8.96168e-10	1000	1.40715e-07	2.15008e-06	1000	0.000236592	0.00146832	1000	0.0657201	0.232814
6.01648	0	4.59709	1.34335e-07	2.97494	0.000234811	0.729985	0.0654884		1001	0	8.91247e-10	1001	1.34335e-07	2.14212e-06	1001	0.000234811	0.00146524	1001	0.0654884	0.2327
6.01737	0	4.59787	1.34335e-07	2.97558	0.000232872	0.730357	0.0652548		1002	0	8.86357e-10	1002	1.34335e-07	2.13419e-06	1002	0.000232872	0.00146216	1002	0.0652548	0.232586
6.01826	0	4.59864	1.34335e-07	2.97623	0.000231537	0.730729	0.0650182		1003	0	8.81499e-10	1003	1.34335e-07	2.1263e-06	1003	0.000231537	0.00145909	1003	0.0650182	0.232472
6.01915	0	4.59941	1.34335e-07	2.97687	0.000229884	0.7311	0.0647968		1004	0	8.76671e-10	1004	1.34335e-07	2.11845e-06	1004	0.000229884	0.00145604	1004	0.0647968	0.232359
6.02004	0	4.60018	1.27956e-07	2.97751	0.000227945	0.731471	0.0645689		1005	0	8.71873e-10	1005	1.27956e-07	2.11063e-06	1005	0.000227945	0.00145299	1005	0.0645689	0.232246
6.02093	0	4.60095	1.27956e-07	2.97815	0.000226133	0.731842	0.0643304		1006	0	8.67106e-10	1006	1.27956e-07	2.10284e-06	1006	0.000226133	0.00144995	1006	0.0643304	0.232133
6.02181	0	4.60172	1.27956e-07	2.9788	0.000224226	0.732212	0.0641107		1007	0	8.62369e-10	1007	1.27956e-07	2.0951e-06	1007	0.000224226	0.00144692	1007	0.0641107	0.23202
6.0227	0	4.60249	1.21577e-07	2.97944	0.0002227	0.732582	0.0638799		1008	0	8.57661e-10	1008	1.21577e-07	2.08738e-06	1008	0.0002227	0.00144389	1008	0.0638799	0.231907
6.02358	0	4.60325	1.21577e-07	2.98008	0.000221269	0.732951	0.0636459		1009	0	8.52984e-10	1009	1.21577e-07	2.0797e-06	1009	0.000221269	0.00144088	1009	0.0636459	0.231794
6.02447	0	4.60402	1.21577e-07	2.98072	0.000219998	0.733321	0.0634245		1010	0	8.48336e-10	1010	1.21577e-07	2.07206e-06	1010	0.000219998	0.00143788	1010	0.0634245	0.231681
6.02535	0	4.60479	1.21577e-07	2.98135	0.000218345	0.733689	0.0632066		1011	0	8.43717e-10	1011	1.21577e-07	2.06445e-06	1011	0.000218345	0.00143488	1011	0.0632066	0.231569
6.02623	0	4.60555	1.21577e-07	2.98199	0.000216342	0.734058	0.0629865		1012	0	8.39127e-10	1012	1.21577e-07	2.05687e-06	1012	0.000216342	0.00143189	1012	0.0629865	0.231457
6.02711	0	4.60632	1.21577e-07	2.98263	0.000214816	0.734426	0.0627467		1013	0	8.34566e-10	1013	1.21577e-07	2.04933e-06	1013	0.000214816	0.00142891	1013	0.0627467	0.231345
6.02799	0	4.60708	1.21577e-07	2.98327	0.00021364	0.734794	0.0625289		1014	0	8.30033e-10	1014	1.21577e-07	2.04182e-06	1014	0.00021364	0.00142594	1014	0.0625289	0.231233
6.02887	0	4.60784	1.21577e-07	2.9839	0.000212368	0.735161	0.0622933		1015	0	8.2553e-10	1015	1.21577e-07	2.03435e-06	1015	0.000212368	0.00142298	1015	0.0622933	0.231121
6.02975	0	4.6086	1.15198e-07	2.98454	0.00021116	0.735528	0.0620693		1016	0	8.21054e-10	1016	1.15198e-07	2.02691e-06	1016	0.00021116	0.00142003	1016	0.0620693	0.231009
6.03063	0	4.60937	1.08818e-07	2.98517	0.000209794	0.735895	0.061844		1017	0	8.16606e-10	1017	1.08818e-07	2.0195e-06	1017	0.000209794	0.00141708	1017	0.061844	0.230897
6.03151	0	4.61013	1.08818e-07	2.98581	0.00020849	0.736261	0.061622		1018	0	8.12186e-10	1018	1.08818e-07	2.01213e-06	1018	0.00020849	0.00141415	1018	0.061622	0.230786
6.03238	0	4.61089	1.08818e-07	2.98644	0.000207219	0.736627	0.0614022		1019	0	8.07794e-10	1019	1.08818e-07	2.00479e-06	1019	0.000207219	0.00141122	1019	0.0614022	0.230675
6.03326	0	4.61164	1.08818e-07	2.98708	0.00020582	0.736992	0.0611782		1020	0	8.03429e-10	1020	1.08818e-07	1.99748e-06	1020	0.00020582	0.0014083	1020	0.0611782	0.230564
6.03413	0	4.6124	1.02439e-07	2.98771	0.000204739	0.737358	0.0609684		1021	0	7.99091e-10	1021	1.02439e-07	1.9902e-06	1021	0.000204739	0.00140539	1021	0.0609684	0.230452
6.03501	0	4.61316	1.02439e-07	2.98834	0.000203181	0.737722	0.0607563		1022	0	7.94781e-10	1022	1.02439e-07	1.98296e-06	1022	0.000203181	0.00140249	1022	0.0607563	0.230342
6.03588	0	4.61392	1.02439e-07	2.98897	0.00020191	0.738087	0.0605462		1023	0	7.90497e-10	1023	1.02439e-07	1.97575e-06	1023	0.00020191	0.00139959	1023	0.0605462	0.230231
6.03675	0	4.61467	1.02439e-07	2.9896	0.000200797	0.738451	0.0603254		1024	0	7.8624e-10	1024	1.02439e-07	1.96857e-06	1024	0.000200797	0.0013967	1024	0.0603254	0.23012
6.03762	0	4.61543	1.02439e-07	2.99023	0.000199399	0.738815	0.060125		1025	0	7.82009e-10	1025	1.02439e-07	1.96143e-06	1025	0.000199399	0.00139383	1025	0.060125	0.23001
6.03849	0	4.61618	1.02439e-07	2.99086	0.000197968	0.739178	0.0599251		1026	0	7.77805e-10	1026	1.02439e-07	1.95431e-06	1026	0.000197968	0.00139096	1026	0.0599251	0.229899
6.03936	0	4.61694	1.02439e-07	2.99149	0.000196474	0.739541	0.0596905		1027	0	7.73627e-10	1027	1.02439e-07	1.94723e-06	1027	0.000196474	0.0013881	1027	0.0596905	0.229789
6.04023	0	4.61769	1.02439e-07	2.99212	0.000195139	0.739904	0.0594904		1028	0	7.69474e-10	1028	1.02439e-07	1.94018e-06	1028	0.000195139	0.00138524	1028	0.0594904	0.229679
6.0411	0	4.61844	1.02439e-07	2.99275	0.000193518	0.740266	0.0592815		1029	0	7.65348e-10	1029	1.02439e-07	1.93316e-06	1029	0.000193518	0.0013824	1029	0.0592815	0.229569
6.04196	0	4.61919	1.02439e-07	2.99337	0.00019231	0.740628	0.0590911		1030	0	7.61247e-10	1030	1.02439e-07	1.92617e-06	1030	0.00019231	0.00137956	1030	0.0590911	0.229459
6.04283	0	4.61994	1.02439e-07	2.994	0.00019072	0.74099	0.0588748		1031	0	7.57171e-10	1031	1.02439e-07	1.91921e-06	1031	0.00019072	0.00137673	1031	0.0588748	0.22935
6.04369	0	4.6207	1.02439e-07	2.99463	0.000189925	0.741351	0.0586602		1032	0	7.53121e-10	1032	1.02439e-07	1.91228e-06	1032	0.000189925	0.00137391	1032	0.0586602	0.22924
6.04456	0	4.62144	1.02439e-07	2.99525	0.000188781	0.741712	0.0584494		1033	0	7.49095e-10	1033	1.02439e-07	1.90539e-06	1033	0.000188781	0.0013711	1033	0.0584494	0.229131
6.04542	0	4.62219	1.02439e-07	2.99588	0.000187287	0.742073	0.0582476		1034	0	7.45095e-10	1034	1.02439e-07	1.89852e-06	1034	0.000187287	0.00136829	1034	0.0582476	0.229022
6.04629	0	4.62294	1.02439e-07	2.9965	0.000186047	0.742433	0.0580353		1035	0	7.41119e-10	1035	1.02439e-07	1.89168e-06	1035	0.000186047	0.00136549	1035	0.0580353	0.228913
6.04715	0	4.62369	1.02439e-07	2.99712	0.000184776	0.742793	0.0578287		1036	0	7.37167e-10	1036	1.02439e-07	1.88488e-06	1036	0.000184776	0.00136271	1036	0.0578287	0.228804
6.04801	0	4.62444	9.60599e-08	2.99775	0.000183377	0.743152	0.0576237		1037	0	7.3324e-10	1037	9.60599e-08	1.8781e-06	1037	0.000183377	0.00135992	1037	0.0576237	0.228695
6.04887	0	4.62518	8.96806e-08	2.99837	0.000182137	0.743512	0.0574094		1038	0	7.29337e-10	1038	8.96806e-08	1.87136e-06	1038	0.000182137	0.00135715	1038	0.0574094	0.228586
6.04973	0	4.62593	8.96806e-08	2.99899	0.000180929	0.74387	0.0572057		1039	0	7.25458e-10	1039	8.96806e-08	1.86464e-06	1039	0.000180929	0.00135438	1039	0.0572057	0.228477
6.05059	0	4.62667	8.96806e-08	2.99961	0.000179753	0.744229	0.0570068		1040	0	7.21603e-10	1040	8.96806e-08	1.85795e-06	1040	0.000179753	0.00135163	1040	0.0570068	0.228369
6.05144	0	4.62741	8.96806e-08	3.00023	0.000178831	0.744587	0.0568057		1041	0	7.17771e-10	1041	8.96806e-08	1.8513e-06	1041	0.000178831	0.00134888	1041	0.0568057	0.228261
6.0523	0	4.62816	8.96806e-08	3.00085	0.000177369	0.744945	0.0566001		1042	0	7.13963e-10	1042	8.96806e-08	1.84467e-06	1042	0.000177369	0.00134613	1042	0.0566001	0.228152
6.05316	0	4.6289	8.96806e-08	3.00147	0.000176129	0.745302	0.0563993		1043	0	7.10178e-10	1043	8.96806e-08	1.83807e-06	1043	0.000176129	0.0013434	1043	0.0563993	0.228044
6.05401	0	4.62964	8.96806e-08	3.00209	0.000174826	0.74566	0.0561899		1044	0	7.06417e-10	1044	8.96806e-08	1.8315e-06	1044	0.000174826	0.00134067	1044	0.0561899	0.227937
6.05486	0	4.63038	8.96806e-08	3.00271	0.000172982	0.746016	0.0559852		1045	0	7.02678e-10	1045	8.96806e-08	1.82496e-06	1045	0.000172982	0.00133795	1045	0.0559852	0.227829
6.05572	0	4.63112	8.96806e-08	3.00332	0.000171615	0.746373	0.0557838		1046	0	6.98962e-10	1046	8.96806e-08	1.81845e-06	1046	0.000171615	0.00133524	1046	0.0557838	0.227721
6.05657	0	4.63186	8.96806e-08	3.00394	0.000170407	0.746729	0.0555936		1047	0	6.95269e-10	1047	8.96806e-08	1.81196e-06	1047	0.000170407	0.00133254	1047	0.0555936	0.227614
6.05742	0	4.6326	8.96806e-08	3.00456	0.000169263	0.747085	0.0553961		1048	0	6.91599e-10	1048	8.96806e-08	1.80551e-06	1048	0.000169263	0.00132984	1048	0.0553961	0.227506
6.05827	0	4.63334	8.96806e-08	3.00517	0.000167991	0.74744	0.0551956		1049	0	6.8795e-10	1049	8.96806e-08	1.79908e-06	1049	0.000167991	0.00132715	1049	0.0551956	0.227399
6.05912	0	4.63408	8.96806e-08	3.00579	0.000166656	0.747795	0.0550045		1050	0	6.84324e-10	1050	8.96806e-08	1.79268e-06	1050	0.000166656	0.00132447	1050	0.0550045	0.227292
6.05997	0	4.63481	8.96806e-08	3.0064	0.000165162	0.74815	0.0548156		1051	0	6.8072e-10	1051	8.96806e-08	1.78631e-06	1051	0.000165162	0.0013218	1051	0.0548156	0.227185
6.06082	0	4.63555	8.96806e-08	3.00702	0.000164176	0.748505	0.0546171		1052	0	6.77138e-10	1052	8.96806e-08	1.77996e-06	1052	0.000164176	0.00131913	1052	0.0546171	0.227078
6.06167	0	4.63628	8.96806e-08	3.00763	0.000162746	0.748859	0.0544163		1053	0	6.73578e-10	1053	8.96806e-08	1.77365e-06	1053	0.000162746	0.00131647	1053	0.0544163	0.226971
6.06252	0	4.63702	8.96806e-08	3.00824	0.000161506	0.749212	0.0542117		1054	0	6.70039e-10	1054	8.96806e-08	1.76736e-06	1054	0.000161506	0.00131382	1054	0.0542117	0.226865
6.06336	0	4.63775	8.96806e-08	3.00885	0.000160139	0.749566	0.0540086		1055	0	6.66522e-10	1055	8.96806e-08	1.7611e-06	1055	0.000160139	0.00131118	1055	0.0540086	0.226758
6.06421	0	4.63848	8.96806e-08	3.00947	0.000158995	0.749919	0.0538282		1056	0	6.63026e-10	1056	8.96806e-08	1.75486e-06	1056	0.000158995	0.00130854	1056	0.0538282	0.226652
6.06505	0	4.63922	8.96806e-08	3.01008	0.00015766	0.750272	0.053637		1057	0	6.59551e-10	1057	8.96806e-08	1.74866e-06	1057	0.00015766	0.00130591	1057	0.053637	0.226546
6.0659	0	4.63995	8.96806e-08	3.01069	0.000156801	0.750624	0.0534311		1058	0	6.56098e-10	1058	8.96806e-08	1.74248e-06	1058	0.000156801	0.00130329	1058	0.0534311	0.226439
6.06674	0	4.64068	8.96806e-08	3.0113	0.000155975	0.750976	0.0532458		1059	0	6.52665e-10	1059	8.96806e-08	1.73632e-06	1059	0.000155975	0.00130067	1059	0.0532458	0.226334
6.06758	0	4.64141	8.33014e-08	3.01191	0.000154926	0.751328	0.0530505		1060	0	6.49253e-10	1060	8.33014e-08	1.73019e-06	1060	0.000154926	0.00129807	1060	0.0530505	0.226228
6.06842	0	4.64214	8.33014e-08	3.01251	0.000153813	0.751679	0.0528565		1061	0	6.45861e-10	1061	8.33014e-08	1.72409e-06	1061	0.000153813	0.00129547	1061	0.0528565	0.226122
6.06926	0	4.64287	8.33014e-08	3.01312	0.00015251	0.75203	0.0526824		1062	0	6.4249e-10	1062	8.33014e-08	1.71802e-06	1062	0.00015251	0.00129287	1062	0.0526824	0.226016
6.0701	0	4.6436	8.33014e-08	3.01373	0.000151461	0.752381	0.0524936		1063	0	6.39139e-10	1063	8.33014e-08	1.71197e-06	1063	0.000151461	0.00129029	1063	0.0524936	0.225911
6.07094	0	4.64433	8.33014e-08	3.01434	0.000150221	0.752732	0.0522915		1064	0	6.35808e-10	1064	8.33014e-08	1.70595e-06	1064	0.000150221	0.00128771	1064	0.0522915	0.225806
6.07178	0	4.64505	8.33014e-08	3.01494	0.000149267	0.753082	0.0521059		1065	0	6.32498e-10	1065	8.33014e-08	1.69995e-06	1065	0.000149267	0.00128514	1065	0.0521059	0.2257
6.07262	0	4.64578	8.33014e-08	3.01555	0.000148568	0.753431	0.0519286		1066	0	6.29207e-10	1066	8.33014e-08	1.69398e-06	1066	0.000148568	0.00128257	1066	0.0519286	0.225595
6.07345	0	4.6465	8.33014e-08	3.01615	0.000147646	0.753781	0.0517423		1067	0	6.25936e-10	1067	8.33014e-08	1.68804e-06	1067	0.000147646	0.00128001	1067	0.0517423	0.22549
6.07429	0	4.64723	8.33014e-08	3.01676	0.000146629	0.75413	0.0515548		1068	0	6.22685e-10	1068	8.33014e-08	1.68212e-06	1068	0.000146629	0.00127746	1068	0.0515548	0.225386
6.07513	0	4.64795	8.33014e-08	3.01736	0.000145516	0.754479	0.0513643		1069	0	6.19453e-10	1069	8.33014e-08	1.67623e-06	1069	0.000145516	0.00127492	1069	0.0513643	0.225281
6.07596	0	4.64868	8.33014e-08	3.01797	0.000144277	0.754827	0.0511873		1070	0	6.1624e-10	1070	8.33014e-08	1.67036e-06	1070	0.000144277	0.00127238	1070	0.0511873	0.225176
6.07679	0	4.6494	8.33014e-08	3.01857	0.000143291	0.755175	0.0510111		1071	0	6.13047e-10	1071	8.33014e-08	1.66452e-06	1071	0.000143291	0.00126985	1071	0.0510111	0.225072
6.07763	0	4.65012	7.69221e-08	3.01917	0.00014221	0.755523	0.0508219		1072	0	6.09873e-10	1072	7.69221e-08	1.6587e-06	1072	0.00014221	0.00126733	1072	0.0508219	0.224968
6.07846	0	4.65084	7.69221e-08	3.01977	0.00014132	0.755871	0.0506375		1073	0	6.06717e-10	1073	7.69221e-08	1.6529e-06	1073	0.00014132	0.00126482	1073	0.0506375	0.224863
6.07929	0	4.65156	7.69221e-08	3.02038	0.000140335	0.756218	0.0504471		1074	0	6.03581e-10	1074	7.69221e-08	1.64714e-06	1074	0.000140335	0.00126231	1074	0.0504471	0.224759
6.08012	0	4.65228	7.69221e-08	3.02098	0.000139381	0.756565	0.0502605		1075	0	6.00463e-10	1075	7.69221e-08	1.64139e-06	1075	0.000139381	0.00125981	1075	0.0502605	0.224655
6.08095	0	4.653	7.69221e-08	3.02158	0.000138491	0.756911	0.0500777		1076	0	5.97364e-10	1076	7.69221e-08	1.63567e-06	1076	0.000138491	0.00125731	1076	0.0500777	0.224552
6.08178	0	4.65372	7.69221e-08	3.02218	0.000137315	0.757257	0.0498914		1077	0	5.94283e-10	1077	7.69221e-08	1.62998e-06	1077	0.000137315	0.00125482	1077	0.0498914	0.224448
6.08261	0	4.65444	7.69221e-08	3.02277	0.000136234	0.757603	0.0497168		1078	0	5.91221e-10	1078	7.69221e-08	1.62431e-06	1078	0.000136234	0.00125234	1078	0.0497168	0.224344
6.08343	0	4.65516	7.69221e-08	3.02337	0.000135503	0.757949	0.0495305		1079	0	5.88177e-10	1079	7.69221e-08	1.61866e-06	1079	0.000135503	0.00124987	1079	0.0495305	0.224241
6.08426	0	4.65587	7.69221e-08	3.02397	0.000134295	0.758294	0.049351		1080	0	5.85151e-10	1080	7.69221e-08	1.61304e-06	1080	0.000134295	0.0012474	1080	0.049351	0.224137
6.08509	0	4.65659	7.69221e-08	3.02457	0.000133723	0.758639	0.0491663		1081	0	5.82143e-10	1081	7.69221e-08	1.60744e-06	1081	0.000133723	0.00124494	1081	0.0491663	0.224034
6.08591	0	4.65731	7.69221e-08	3.02517	0.000132737	0.758984	0.0489868		1082	0	5.79152e-10	1082	7.69221e-08	1.60187e-06	1082	0.000132737	0.00124248	1082	0.0489868	0.223931
6.08674	0	4.65802	7.69221e-08	3.02576	0.000131624	0.759328	0.0488028		1083	0	5.7618e-10	1083	7.69221e-08	1.59632e-06	1083	0.000131624	0.00124004	1083	0.0488028	0.223828
6.08756	0	4.65874	7.69221e-08	3.02636	0.000130925	0.759672	0.0486203		1084	0	5.73225e-10	1084	7.69221e-08	1.59079e-06	1084	0.000130925	0.0012376	1084	0.0486203	0.223725
6.08838	0	4.65945	7.69221e-08	3.02695	0.000129717	0.760015	0.0484479		1085	0	5.70287e-10	1085	7.69221e-08	1.58528e-06	1085	0.000129717	0.00123516	1085	0.0484479	0.223623
6.0892	0	4.66016	7.69221e-08	3.02755	0.000128573	0.760359	0.0482552		1086	0	5.67367e-10	1086	7.69221e-08	1.5798e-06	1086	0.000128573	0.00123273	1086	0.0482552	0.22352
6.09003	0	4.66087	7.69221e-08	3.02814	0.000127778	0.760702	0.0480657		1087	0	5.64464e-10	1087	7.69221e-08	1.57435e-06	1087	0.000127778	0.00123031	1087	0.0480657	0.223418
6.09085	0	4.66159	7.69221e-08	3.02874	0.000126856	0.761044	0.0478997		1088	0	5.61579e-10	1088	7.69221e-08	1.56891e-06	1088	0.000126856	0.0012279	1088	0.0478997	0.223315
6.09167	0	4.6623	7.69221e-08	3.02933	0.000126061	0.761387	0.0477238		1089	0	5.5871e-10	1089	7.69221e-08	1.5635e-06	1089	0.000126061	0.00122549	1089	0.0477238	0.223213
6.09248	0	4.66301	7.69221e-08	3.02992	0.000125235	0.761729	0.0475429		1090	0	5.55858e-10	1090	7.69221e-08	1.55811e-06	1090	0.000125235	0.00122309	1090	0.0475429	0.223111
6.0933	0	4.66372	7.05429e-08	3.03051	0.000124249	0.762071	0.0473683		1091	0	5.53023e-10	1091	7.05429e-08	1.55275e-06	1091	0.000124249	0.00122069	1091	0.0473683	0.223009
6.09412	0	4.66443	7.05429e-08	3.0311	0.000123328	0.762412	0.0471842		1092	0	5.50205e-10	1092	7.05429e-08	1.5474e-06	1092	0.000123328	0.00121831	1092	0.0471842	0.222907
6.09494	0	4.66513	6.41636e-08	3.03169	0.000122724	0.762753	0.0470221		1093	0	5.47403e-10	1093	6.41636e-08	1.54208e-06	1093	0.000122724	0.00121592	1093	0.0470221	0.222805
6.09575	0	4.66584	6.41636e-08	3.03229	0.000121516	0.763094	0.0468388		1094	0	5.44618e-10	1094	6.41636e-08	1.53678e-06	1094	0.000121516	0.00121355	1094	0.0468388	0.222704
6.09657	0	4.66655	6.41636e-08	3.03287	0.000120626	0.763434	0.0466599		1095	0	5.41849e-10	1095	6.41636e-08	1.53151e-06	1095	0.000120626	0.00121118	1095	0.0466599	0.222602
6.09738	0	4.66725	6.41636e-08	3.03346	0.000120117	0.763775	0.0464804		1096	0	5.39096e-10	1096	6.41636e-08	1.52625e-06	1096	0.000120117	0.00120882	1096	0.0464804	0.222501
6.0982	0	4.66796	6.41636e-08	3.03405	0.000119259	0.764115	0.0463086		1097	0	5.36359e-10	1097	6.41636e-08	1.52102e-06	1097	0.000119259	0.00120646	1097	0.0463086	0.222399
6.09901	0	4.66867	6.41636e-08	3.03464	0.000118496	0.764454	0.0461413		1098	0	5.33639e-10	1098	6.41636e-08	1.51581e-06	1098	0.000118496	0.00120411	1098	0.0461413	0.222298
6.09982	0	4.66937	6.41636e-08	3.03523	0.000117606	0.764793	0.0459844		1099	0	5.30934e-10	1099	6.41636e-08	1.51062e-06	1099	0.000117606	0.00120177	1099	0.0459844	0.222197
6.10063	0	4.67007	6.41636e-08	3.03582	0.000116779	0.765132	0.04581		1100	0	5.28245e-10	1100	6.41636e-08	1.50546e-06	1100	0.000116779	0.00119943	1100	0.04581	0.222096
6.10144	0	4.67078	6.41636e-08	3.0364	0.000116111	0.765471	0.0456534		1101	0	5.25572e-10	1101	6.41636e-08	1.50031e-06	1101	0.000116111	0.0011971	1101	0.0456534	0.221996
6.10225	0	4.67148	6.41636e-08	3.03699	0.000115253	0.765809	0.0454787		1102	0	5.22915e-10	1102	6.41636e-08	1.49519e-06	1102	0.000115253	0.00119477	1102	0.0454787	0.221895
6.10306	0	4.67218	6.41636e-08	3.03757	0.00011395	0.766147	0.0453121		1103	0	5.20273e-10	1103	6.41636e-08	1.49009e-06	1103	0.00011395	0.00119246	1103	0.0453121	0.221794
6.10387	0	4.67288	6.41636e-08	3.03816	0.000113187	0.766485	0.0451445		1104	0	5.17646e-10	1104	6.41636e-08	1.48501e-06	1104	0.000113187	0.00119014	1104	0.0451445	0.221694
6.10468	0	4.67358	6.41636e-08	3.03874	0.000112519	0.766822	0.0449663		1105	0	5.15034e-10	1105	6.41636e-08	1.47995e-06	1105	0.000112519	0.00118784	1105	0.0449663	0.221594
6.10549	0	4.67428	6.41636e-08	3.03933	0.000111915	0.76716	0.0447951		1106	0	5.12438e-10	1106	6.41636e-08	1.47491e-06	1106	0.000111915	0.00118554	1106	0.0447951	0.221493
6.10629	0	4.67498	6.41636e-08	3.03991	0.000111089	0.767496	0.0446337		1107	0	5.09857e-10	1107	6.41636e-08	1.46989e-06	1107	0.000111089	0.00118324	1107	0.0446337	0.221393
6.1071	0	4.67568	6.41636e-08	3.04049	0.000110485	0.767833	0.0444684		1108	0	5.07291e-10	1108	6.41636e-08	1.4649e-06	1108	0.000110485	0.00118095	1108	0.0444684	0.221293
6.1079	0	4.67638	6.41636e-08	3.04108	0.000109595	0.768169	0.0443059		1109	0	5.0474e-10	1109	6.41636e-08	1.45992e-06	1109	0.000109595	0.00117867	1109	0.0443059	0.221193
6.10871	0	4.67708	6.41636e-08	3.04166	0.000109054	0.768505	0.0441428		1110	0	5.02203e-10	1110	6.41636e-08	1.45497e-06	1110	0.000109054	0.0011764	1110	0.0441428	0.221094
6.10951	0	4.67777	6.41636e-08	3.04224	0.000108387	0.768841	0.0439704		1111	0	4.99682e-10	1111	6.41636e-08	1.45003e-06	1111	0.000108387	0.00117413	1111	0.0439704	0.220994
6.11031	0	4.67847	6.41636e-08	3.04282	0.000107656	0.769176	0.0438035		1112	0	4.97175e-10	1112	6.41636e-08	1.44512e-06	1112	0.000107656	0.00117186	1112	0.0438035	0.220894
6.11112	0	4.67917	6.41636e-08	3.0434	0.000107052	0.769511	0.0436514		1113	0	4.94682e-10	1113	6.41636e-08	1.44022e-06	1113	0.000107052	0.00116961	1113	0.0436514	0.220795
6.11192	0	4.67986	6.41636e-08	3.04398	0.00010632	0.769846	0.0434863		1114	0	4.92204e-10	1114	6.41636e-08	1.43535e-06	1114	0.00010632	0.00116736	1114	0.0434863	0.220696
6.11272	0	4.68055	6.41636e-08	3.04456	0.000105653	0.77018	0.043311		1115	0	4.8974e-10	1115	6.41636e-08	1.4305e-06	1115	0.000105653	0.00116511	1115	0.043311	0.220597
6.11352	0	4.68125	6.41636e-08	3.04514	0.000104858	0.770514	0.0431502		1116	0	4.8729e-10	1116	6.41636e-08	1.42567e-06	1116	0.000104858	0.00116287	1116	0.0431502	0.220498
6.11432	0	4.68194	6.41636e-08	3.04572	0.00010435	0.770848	0.0429797		1117	0	4.84855e-10	1117	6.41636e-08	1.42085e-06	1117	0.00010435	0.00116064	1117	0.0429797	0.220399
6.11512	0	4.68263	6.41636e-08	3.04629	0.000103746	0.771181	0.0428125		1118	0	4.82433e-10	1118	6.41636e-08	1.41606e-06	1118	0.000103746	0.00115841	1118	0.0428125	0.2203
6.11591	0	4.68333	6.41636e-08	3.04687	0.000102983	0.771515	0.0426484		1119	0	4.80026e-10	1119	6.41636e-08	1.41129e-06	1119	0.000102983	0.00115619	1119	0.0426484	0.220201
6.11671	0	4.68402	5.77844e-08	3.04745	0.000102379	0.771847	0.0424741		1120	0	4.77632e-10	1120	5.77844e-08	1.40653e-06	1120	0.000102379	0.00115397	1120	0.0424741	0.220102
6.11751	0	4.68471	5.77844e-08	3.04802	0.000101743	0.77218	0.0423258		1121	0	4.75252e-10	1121	5.77844e-08	1.4018e-06	1121	0.000101743	0.00115176	1121	0.0423258	0.220004
6.1183	0	4.6854	5.77844e-08	3.0486	0.000100853	0.772512	0.0421621		1122	0	4.72886e-10	1122	5.77844e-08	1.39708e-06	1122	0.000100853	0.00114956	1122	0.0421621	0.219906
6.1191	0	4.68609	5.77844e-08	3.04917	9.99309e-05	0.772844	0.0420203		1123	0	4.70533e-10	1123	5.77844e-08	1.39239e-06	1123	9.99309e-05	0.00114736	1123	0.0420203	0.219807
6.11989	0	4.68678	5.77844e-08	3.04975	9.93587e-05	0.773176	0.0418601		1124	0	4.68194e-10	1124	5.77844e-08	1.38771e-06	1124	9.93587e-05	0.00114517	1124	0.0418601	0.219709
6.12069	0	4.68746	5.77844e-08	3.05032	9.85322e-05	0.773507	0.0417112		1125	0	4.65868e-10	1125	5.77844e-08	1.38306e-06	1125	9.85322e-05	0.00114298	1125	0.0417112	0.219611
6.12148	0	4.68815	5.77844e-08	3.0509	9.78328e-05	0.773839	0.0415601		1126	0	4.63556e-10	1126	5.77844e-08	1.37842e-06	1126	9.78328e-05	0.0011408	1126	0.0415601	0.219513
6.12227	0	4.68884	5.77844e-08	3.05147	9.68474e-05	0.774169	0.041416		1127	0	4.61256e-10	1127	5.77844e-08	1.3738e-06	1127	9.68474e-05	0.00113863	1127	0.041416	0.219415
6.12306	0	4.68952	5.77844e-08	3.05204	9.61162e-05	0.7745	0.0412519		1128	0	4.5897e-10	1128	5.77844e-08	1.3692e-06	1128	9.61162e-05	0.00113646	1128	0.0412519	0.219318
6.12385	0	4.69021	5.77844e-08	3.05261	9.55122e-05	0.77483	0.0410921		1129	0	4.56697e-10	1129	5.77844e-08	1.36462e-06	1129	9.55122e-05	0.00113429	1129	0.0410921	0.21922
6.12464	0	4.6909	5.77844e-08	3.05318	9.5099e-05	0.77516	0.0409387		1130	0	4.54437e-10	1130	5.77844e-08	1.36006e-06	1130	9.5099e-05	0.00113213	1130	0.0409387	0.219123
6.12543	0	4.69158	5.77844e-08	3.05376	9.42407e-05	0.77549	0.0407827		1131	0	4.5219e-10	1131	5.77844e-08	1.35552e-06	1131	9.42407e-05	0.00112998	1131	0.0407827	0.219025
6.12622	0	4.69226	5.77844e-08	3.05433	9.35095e-05	0.775819	0.0406367		1132	0	4.49956e-10	1132	5.77844e-08	1.35099e-06	1132	9.35095e-05	0.00112783	1132	0.0406367	0.218928
6.12701	0	4.69295	5.77844e-08	3.0549	9.29055e-05	0.776148	0.040481		1133	0	4.47734e-10	1133	5.77844e-08	1.34649e-06	1133	9.29055e-05	0.00112569	1133	0.040481	0.218831
6.1278	0	4.69363	5.77844e-08	3.05547	9.23015e-05	0.776477	0.0403202		1134	0	4.45525e-10	1134	5.77844e-08	1.342e-06	1134	9.23015e-05	0.00112356	1134	0.0403202	0.218734
6.12858	0	4.69431	5.77844e-08	3.05603	9.15068e-05	0.776806	0.0401675		1135	0	4.43329e-10	1135	5.77844e-08	1.33753e-06	1135	9.15068e-05	0.00112143	1135	0.0401675	0.218637
6.12937	0	4.69499	5.77844e-08	3.0566	9.07757e-05	0.777134	0.0400092		1136	0	4.41145e-10	1136	5.77844e-08	1.33308e-06	1136	9.07757e-05	0.0011193	1136	0.0400092	0.21854
6.13015	0	4.69567	5.77844e-08	3.05717	8.99491e-05	0.777462	0.0398619		1137	0	4.38973e-10	1137	5.77844e-08	1.32864e-06	1137	8.99491e-05	0.00111718	1137	0.0398619	0.218443
6.13094	0	4.69635	5.77844e-08	3.05774	8.93452e-05	0.777789	0.0397134		1138	0	4.36814e-10	1138	5.77844e-08	1.32423e-06	1138	8.93452e-05	0.00111507	1138	0.0397134	0.218347
6.13172	0	4.69703	5.77844e-08	3.05831	8.8614e-05	0.778117	0.0395487		1139	0	4.34667e-10	1139	5.77844e-08	1.31983e-06	1139	8.8614e-05	0.00111296	1139	0.0395487	0.21825
6.1325	0	4.69771	5.77844e-08	3.05887	8.80418e-05	0.778444	0.039403		1140	0	4.32532e-10	1140	5.77844e-08	1.31545e-06	1140	8.80418e-05	0.00111086	1140	0.039403	0.218154
6.13329	0	4.69839	5.77844e-08	3.05944	8.75014e-05	0.77877	0.0392567		1141	0	4.3041e-10	1141	5.77844e-08	1.31109e-06	1141	8.75014e-05	0.00110876	1141	0.0392567	0.218057
6.13407	0	4.69907	5.77844e-08	3.06	8.68656e-05	0.779097	0.0390923		1142	0	4.28299e-10	1142	5.77844e-08	1.30675e-06	1142	8.68656e-05	0.00110667	1142	0.0390923	0.217961
6.13485	0	4.69975	5.14052e-08	3.06057	8.59755e-05	0.779423	0.0389408		1143	0	4.262e-10	1143	5.14052e-08	1.30242e-06	1143	8.59755e-05	0.00110459	1143	0.0389408	0.217865
6.13563	0	4.70042	5.14052e-08	3.06113	8.5308e-05	0.779749	0.0387974		1144	0	4.24113e-10	1144	5.14052e-08	1.29811e-06	1144	8.5308e-05	0.00110251	1144	0.0387974	0.217769
6.13641	0	4.7011	5.14052e-08	3.0617	8.48311e-05	0.780075	0.0386463		1145	0	4.22038e-10	1145	5.14052e-08	1.29382e-06	1145	8.48311e-05	0.00110043	1145	0.0386463	0.217673
6.13719	0	4.70178	5.14052e-08	3.06226	8.43543e-05	0.7804	0.0385016		1146	0	4.19975e-10	1146	5.14052e-08	1.28955e-06	1146	8.43543e-05	0.00109836	1146	0.0385016	0.217578
6.13797	0	4.70245	5.14052e-08	3.06282	8.3941e-05	0.780725	0.0383478		1147	0	4.17923e-10	1147	5.14052e-08	1.28529e-06	1147	8.3941e-05	0.0010963	1147	0.0383478	0.217482
6.13874	0	4.70312	5.14052e-08	3.06339	8.34006e-05	0.78105	0.0382009		1148	0	4.15883e-10	1148	5.14052e-08	1.28105e-06	1148	8.34006e-05	0.00109424	1148	0.0382009	0.217387
6.13952	0	4.7038	5.14052e-08	3.06395	8.29556e-05	0.781374	0.0380623		1149	0	4.13854e-10	1149	5.14052e-08	1.27683e-06	1149	8.29556e-05	0.00109219	1149	0.0380623	0.217291
6.1403	0	4.70447	5.14052e-08	3.06451	8.24787e-05	0.781699	0.0379147		1150	0	4.11837e-10	1150	5.14052e-08	1.27262e-06	1150	8.24787e-05	0.00109014	1150	0.0379147	0.217196
6.14107	0	4.70514	5.14052e-08	3.06507	8.19383e-05	0.782022	0.0377742		1151	0	4.09831e-10	1151	5.14052e-08	1.26843e-06	1151	8.19383e-05	0.00108809	1151	0.0377742	0.217101
6.14185	0	4.70582	5.14052e-08	3.06563	8.13025e-05	0.782346	0.037634		1152	0	4.07836e-10	1152	5.14052e-08	1.26426e-06	1152	8.13025e-05	0.00108606	1152	0.037634	0.217006
6.14262	0	4.70649	5.14052e-08	3.06619	8.08257e-05	0.782669	0.0374912		1153	0	4.05852e-10	1153	5.14052e-08	1.26011e-06	1153	8.08257e-05	0.00108402	1153	0.0374912	0.216911
6.1434	0	4.70716	5.14052e-08	3.06675	8.01899e-05	0.782993	0.0373549		1154	0	4.0388e-10	1154	5.14052e-08	1.25597e-06	1154	8.01899e-05	0.001082	1154	0.0373549	0.216816
6.14417	0	4.70783	5.14052e-08	3.06731	7.95224e-05	0.783315	0.0372173		1155	0	4.01918e-10	1155	5.14052e-08	1.25185e-06	1155	7.95224e-05	0.00107998	1155	0.0372173	0.216721
6.14494	0	4.7085	5.14052e-08	3.06787	7.90137e-05	0.783638	0.0370755		1156	0	3.99968e-10	1156	5.14052e-08	1.24774e-06	1156	7.90137e-05	0.00107796	1156	0.0370755	0.216626
6.14571	0	4.70917	5.14052e-08	3.06843	7.81872e-05	0.78396	0.0369298		1157	0	3.98028e-10	1157	5.14052e-08	1.24365e-06	1157	7.81872e-05	0.00107595	1157	0.0369298	0.216532
6.14648	0	4.70984	5.14052e-08	3.06898	7.7774e-05	0.784282	0.0367844		1158	0	3.961e-10	1158	5.14052e-08	1.23958e-06	1158	7.7774e-05	0.00107394	1158	0.0367844	0.216437
6.14725	0	4.7105	5.14052e-08	3.06954	7.71064e-05	0.784604	0.0366446		1159	0	3.94182e-10	1159	5.14052e-08	1.23552e-06	1159	7.71064e-05	0.00107194	1159	0.0366446	0.216343
6.14802	0	4.71117	5.14052e-08	3.0701	7.66296e-05	0.784925	0.0365002		1160	0	3.92274e-10	1160	5.14052e-08	1.23148e-06	1160	7.66296e-05	0.00106994	1160	0.0365002	0.216249
6.14879	0	4.71184	5.14052e-08	3.07065	7.5962e-05	0.785246	0.0363561		1161	0	3.90378e-10	1161	5.14052e-08	1.22746e-06	1161	7.5962e-05	0.00106795	1161	0.0363561	0.216155
6.14956	0	4.7125	5.14052e-08	3.07121	7.54534e-05	0.785567	0.0362117		1162	0	3.88492e-10	1162	5.14052e-08	1.22345e-06	1162	7.54534e-05	0.00106597	1162	0.0362117	0.216061
6.15033	0	4.71317	5.14052e-08	3.07177	7.50719e-05	0.785888	0.0360767		1163	0	3.86616e-10	1163	5.14052e-08	1.21946e-06	1163	7.50719e-05	0.00106399	1163	0.0360767	0.215967
6.15109	0	4.71384	5.14052e-08	3.07232	7.46904e-05	0.786208	0.0359352		1164	0	3.84751e-10	1164	5.14052e-08	1.21549e-06	1164	7.46904e-05	0.00106201	1164	0.0359352	0.215873
6.15186	0	4.7145	5.14052e-08	3.07287	7.42136e-05	0.786528	0.0358028		1165	0	3.82897e-10	1165	5.14052e-08	1.21153e-06	1165	7.42136e-05	0.00106004	1165	0.0358028	0.215779
6.15263	0	4.71516	5.14052e-08	3.07343	7.3705e-05	0.786848	0.0356629		1166	0	3.81052e-10	1166	5.14052e-08	1.20758e-06	1166	7.3705e-05	0.00105807	1166	0.0356629	0.215685
6.15339	0	4.71583	5.14052e-08	3.07398	7.30374e-05	0.787167	0.0355349		1167	0	3.79218e-10	1167	5.14052e-08	1.20365e-06	1167	7.30374e-05	0.00105611	1167	0.0355349	0.215592
6.15416	0	4.71649	5.14052e-08	3.07453	7.25924e-05	0.787487	0.0354041		1168	0	3.77394e-10	1168	5.14052e-08	1.19974e-06	1168	7.25924e-05	0.00105416	1168	0.0354041	0.215499
6.15492	0	4.71715	5.14052e-08	3.07509	7.21155e-05	0.787805	0.0352697		1169	0	3.7558e-10	1169	5.14052e-08	1.19584e-06	1169	7.21155e-05	0.00105221	1169	0.0352697	0.215405
6.15568	0	4.71781	5.14052e-08	3.07564	7.16387e-05	0.788124	0.0351366		1170	0	3.73776e-10	1170	5.14052e-08	1.19196e-06	1170	7.16387e-05	0.00105026	1170	0.0351366	0.215312
6.15644	0	4.71847	5.14052e-08	3.07619	7.10665e-05	0.788443	0.0349935		1171	0	3.71982e-10	1171	5.14052e-08	1.1881e-06	1171	7.10665e-05	0.00104832	1171	0.0349935	0.215219
6.15721	0	4.71914	5.14052e-08	3.07674	7.05579e-05	0.788761	0.0348572		1172	0	3.70198e-10	1172	5.14052e-08	1.18425e-06	1172	7.05579e-05	0.00104638	1172	0.0348572	0.215126
6.15797	0	4.7198	5.14052e-08	3.07729	6.99221e-05	0.789079	0.0347205		1173	0	3.68424e-10	1173	5.14052e-08	1.18041e-06	1173	6.99221e-05	0.00104445	1173	0.0347205	0.215033
6.15873	0	4.72045	5.14052e-08	3.07784	6.93181e-05	0.789396	0.0345755		1174	0	3.6666e-10	1174	5.14052e-08	1.17659e-06	1174	6.93181e-05	0.00104253	1174	0.0345755	0.21494
6.15949	0	4.72111	5.14052e-08	3.07839	6.87459e-05	0.789713	0.0344314		1175	0	3.64905e-10	1175	5.14052e-08	1.17278e-06	1175	6.87459e-05	0.00104061	1175	0.0344314	0.214848
6.16025	0	4.72177	4.50259e-08	3.07894	6.81737e-05	0.79003	0.0343057		1176	0	3.6316e-10	1176	4.50259e-08	1.16899e-06	1176	6.81737e-05	0.00103869	1176	0.0343057	0.214755
6.161	0	4.72243	4.50259e-08	3.07949	6.7824e-05	0.790347	0.0341652		1177	0	3.61425e-10	1177	4.50259e-08	1.16522e-06	1177	6.7824e-05	0.00103678	1177	0.0341652	0.214663
6.16176	0	4.72309	4.50259e-08	3.08004	6.73154e-05	0.790664	0.0340244		1178	0	3.59699e-10	1178	4.50259e-08	1.16146e-06	1178	6.73154e-05	0.00103487	1178	0.0340244	0.21457
6.16252	0	4.72374	4.50259e-08	3.08059	6.68068e-05	0.79098	0.0339061		1179	0	3.57983e-10	1179	4.50259e-08	1.15771e-06	1179	6.68068e-05	0.00103297	1179	0.0339061	0.214478
6.16328	0	4.7244	4.50259e-08	3.08113	6.63299e-05	0.791296	0.0337604		1180	0	3.56276e-10	1180	4.50259e-08	1.15398e-06	1180	6.63299e-05	0.00103107	1180	0.0337604	0.214386
6.16403	0	4.72506	4.50259e-08	3.08168	6.5726e-05	0.791612	0.0336347		1181	0	3.54579e-10	1181	4.50259e-08	1.15027e-06	1181	6.5726e-05	0.00102918	1181	0.0336347	0.214294
6.16479	0	4.72571	3.86467e-08	3.08223	6.52173e-05	0.791927	0.0335013		1182	0	3.52891e-10	1182	3.86467e-08	1.14656e-06	1182	6.52173e-05	0.0010273	1182	0.0335013	0.214202
6.16554	0	4.72636	3.86467e-08	3.08277	6.46133e-05	0.792242	0.0333727		1183	0	3.51212e-10	1183	3.86467e-08	1.14288e-06	1183	6.46133e-05	0.00102541	1183	0.0333727	0.21411
6.1663	0	4.72702	3.86467e-08	3.08332	6.42637e-05	0.792557	0.0332419		1184	0	3.49542e-10	1184	3.86467e-08	1.1392e-06	1184	6.42637e-05	0.00102354	1184	0.0332419	0.214018
6.16705	0	4.72767	3.86467e-08	3.08386	6.38186e-05	0.792872	0.0331062		1185	0	3.47882e-10	1185	3.86467e-08	1.13555e-06	1185	6.38186e-05	0.00102166	1185	0.0331062	0.213926
6.1678	0	4.72832	3.86467e-08	3.08441	6.34689e-05	0.793186	0.0329776		1186	0	3.4623e-10	1186	3.86467e-08	1.1319e-06	1186	6.34689e-05	0.00101979	1186	0.0329776	0.213835
6.16855	0	4.72898	3.86467e-08	3.08495	6.29921e-05	0.7935	0.032841		1187	0	3.44588e-10	1187	3.86467e-08	1.12827e-06	1187	6.29921e-05	0.00101793	1187	0.032841	0.213743
6.1693	0	4.72963	3.86467e-08	3.08549	6.2706e-05	0.793814	0.0327198		1188	0	3.42955e-10	1188	3.86467e-08	1.12466e-06	1188	6.2706e-05	0.00101607	1188	0.0327198	0.213652
6.17006	0	4.73028	3.86467e-08	3.08604	6.23881e-05	0.794128	0.0325905		1189	0	3.4133e-10	1189	3.86467e-08	1.12106e-06	1189	6.23881e-05	0.00101422	1189	0.0325905	0.213561
6.17081	0	4.73093	3.86467e-08	3.08658	6.2102e-05	0.794441	0.0324597		1190	0	3.39715e-10	1190	3.86467e-08	1.11747e-06	1190	6.2102e-05	0.00101237	1190	0.0324597	0.213469
6.17156	0	4.73158	3.86467e-08	3.08712	6.15298e-05	0.794754	0.0323408		1191	0	3.38108e-10	1191	3.86467e-08	1.1139e-06	1191	6.15298e-05	0.00101052	1191	0.0323408	0.213378
6.1723	0	4.73223	3.86467e-08	3.08766	6.11801e-05	0.795067	0.0322202		1192	0	3.3651e-10	1192	3.86467e-08	1.11034e-06	1192	6.11801e-05	0.00100868	1192	0.0322202	0.213287
6.17305	0	4.73288	3.86467e-08	3.0882	6.07987e-05	0.795379	0.0320855		1193	0	3.3492e-10	1193	3.86467e-08	1.10679e-06	1193	6.07987e-05	0.00100685	1193	0.0320855	0.213196
6.1738	0	4.73353	3.86467e-08	3.08875	6.02265e-05	0.795691	0.0319579		1194	0	3.3334e-10	1194	3.86467e-08	1.10326e-06	1194	6.02265e-05	0.00100502	1194	0.0319579	0.213106
6.17455	0	4.73417	3.86467e-08	3.08929	5.9845e-05	0.796003	0.0318287		1195	0	3.31768e-10	1195	3.86467e-08	1.09974e-06	1195	5.9845e-05	0.00100319	1195	0.0318287	0.213015
6.17529	0	4.73482	3.86467e-08	3.08983	5.95271e-05	0.796315	0.031702		1196	0	3.30204e-10	1196	3.86467e-08	1.09624e-06	1196	5.95271e-05	0.00100137	1196	0.031702	0.212924
6.17604	0	4.73547	3.86467e-08	3.09037	5.93046e-05	0.796627	0.0315799		1197	0	3.28649e-10	1197	3.86467e-08	1.09275e-06	1197	5.93046e-05	0.000999551	1197	0.0315799	0.212834
6.17678	0	4.73611	3.86467e-08	3.0909	5.8796e-05	0.796938	0.0314513		1198	0	3.27102e-10	1198	3.86467e-08	1.08927e-06	1198	5.8796e-05	0.000997739	1198	0.0314513	0.212744
6.17753	0	4.73676	3.22674e-08	3.09144	5.84145e-05	0.797249	0.031324		1199	0	3.25564e-10	1199	3.22674e-08	1.08581e-06	1199	5.84145e-05	0.000995931	1199	0.031324	0.212653
6.17827	0	4.73741	3.22674e-08	3.09198	5.79694e-05	0.79756	0.0311925		1200	0	3.24034e-10	1200	3.22674e-08	1.08236e-06	1200	5.79694e-05	0.000994127	1200	0.0311925	0.212563
6.17902	0	4.73805	3.22674e-08	3.09252	5.7588e-05	0.79787	0.0310684		1201	0	3.22512e-10	1201	3.22674e-08	1.07892e-06	1201	5.7588e-05	0.000992328	1201	0.0310684	0.212473
6.17976	0	4.73869	3.22674e-08	3.09306	5.71111e-05	0.79818	0.030943		1202	0	3.20999e-10	1202	3.22674e-08	1.0755e-06	1202	5.71111e-05	0.000990533	1202	0.030943	0.212383
6.1805	0	4.73934	3.22674e-08	3.09359	5.66343e-05	0.79849	0.0308241		1203	0	3.19494e-10	1203	3.22674e-08	1.07209e-06	1203	5.66343e-05	0.000988743	1203	0.0308241	0.212293
6.18124	0	4.73998	3.22674e-08	3.09413	5.638e-05	0.7988	0.0307013		1204	0	3.17996e-10	1204	3.22674e-08	1.06869e-06	1204	5.638e-05	0.000986957	1204	0.0307013	0.212203
6.18198	0	4.74062	3.22674e-08	3.09467	5.5776e-05	0.799109	0.0305821		1205	0	3.16507e-10	1205	3.22674e-08	1.06531e-06	1205	5.5776e-05	0.000985176	1205	0.0305821	0.212114
6.18272	0	4.74126	3.22674e-08	3.0952	5.54263e-05	0.799418	0.0304673		1206	0	3.15026e-10	1206	3.22674e-08	1.06194e-06	1206	5.54263e-05	0.000983399	1206	0.0304673	0.212024
6.18346	0	4.74191	3.22674e-08	3.09574	5.49177e-05	0.799727	0.0303461		1207	0	3.13553e-10	1207	3.22674e-08	1.05858e-06	1207	5.49177e-05	0.000981626	1207	0.0303461	0.211934
6.1842	0	4.74255	3.22674e-08	3.09627	5.45362e-05	0.800036	0.0302156		1208	0	3.12088e-10	1208	3.22674e-08	1.05524e-06	1208	5.45362e-05	0.000979858	1208	0.0302156	0.211845
6.18494	0	4.74319	3.22674e-08	3.0968	5.40594e-05	0.800344	0.0300928		1209	0	3.10631e-10	1209	3.22674e-08	1.05191e-06	1209	5.40594e-05	0.000978094	1209	0.0300928	0.211756
6.18568	0	4.74383	3.22674e-08	3.09734	5.36779e-05	0.800652	0.0299762		1210	0	3.09182e-10	1210	3.22674e-08	1.04859e-06	1210	5.36779e-05	0.000976335	1210	0.0299762	0.211666
6.18641	0	4.74447	3.22674e-08	3.09787	5.33283e-05	0.80096	0.029846		1211	0	3.0774e-10	1211	3.22674e-08	1.04528e-06	1211	5.33283e-05	0.00097458	1211	0.029846	0.211577
6.18715	0	4.74511	3.22674e-08	3.0984	5.29468e-05	0.801268	0.0297196		1212	0	3.06306e-10	1212	3.22674e-08	1.04199e-06	1212	5.29468e-05	0.000972829	1212	0.0297196	0.211488
6.18789	0	4.74574	3.22674e-08	3.09894	5.26925e-05	0.801575	0.0295994		1213	0	3.0488e-10	1213	3.22674e-08	1.03871e-06	1213	5.26925e-05	0.000971083	1213	0.0295994	0.211399
6.18862	0	4.74638	3.22674e-08	3.09947	5.21521e-05	0.801882	0.0294911		1214	0	3.03462e-10	1214	3.22674e-08	1.03544e-06	1214	5.21521e-05	0.000969341	1214	0.0294911	0.211311
6.18936	0	4.74702	3.22674e-08	3.1	5.18978e-05	0.802189	0.0293777		1215	0	3.02051e-10	1215	3.22674e-08	1.03219e-06	1215	5.18978e-05	0.000967603	1215	0.0293777	0.211222
6.19009	0	4.74765	3.22674e-08	3.10053	5.16116e-05	0.802496	0.02926		1216	0	3.00647e-10	1216	3.22674e-08	1.02894e-06	1216	5.16116e-05	0.00096587	1216	0.02926	0.211133
6.19082	0	4.74829	3.22674e-08	3.10106	5.1103e-05	0.802802	0.0291456		1217	0	2.99252e-10	1217	3.22674e-08	1.02571e-06	1217	5.1103e-05	0.000964141	1217	0.0291456	0.211045
6.19156	0	4.74893	3.22674e-08	3.10159	5.07851e-05	0.803108	0.0290228		1218	0	2.97863e-10	1218	3.22674e-08	1.0225e-06	1218	5.07851e-05	0.000962416	1218	0.0290228	0.210956
6.19229	0	4.74956	3.22674e-08	3.10212	5.04355e-05	0.803414	0.0289088		1219	0	2.96482e-10	1219	3.22674e-08	1.01929e-06	1219	5.04355e-05	0.000960695	1219	0.0289088	0.210868
6.19302	0	4.7502	3.22674e-08	3.10265	5.0054e-05	0.80372	0.0287866		1220	0	2.95109e-10	1220	3.22674e-08	1.0161e-06	1220	5.0054e-05	0.000958979	1220	0.0287866	0.210779
6.19375	0	4.75083	3.22674e-08	3.10318	4.97361e-05	0.804025	0.0286764		1221	0	2.93742e-10	1221	3.22674e-08	1.01292e-06	1221	4.97361e-05	0.000957266	1221	0.0286764	0.210691
6.19448	0	4.75146	3.22674e-08	3.10371	4.92911e-05	0.80433	0.028561		1222	0	2.92383e-10	1222	3.22674e-08	1.00975e-06	1222	4.92911e-05	0.000955558	1222	0.028561	0.210603
6.19521	0	4.7521	3.22674e-08	3.10424	4.88142e-05	0.804635	0.0284431		1223	0	2.91032e-10	1223	3.22674e-08	1.00659e-06	1223	4.88142e-05	0.000953855	1223	0.0284431	0.210515
6.19594	0	4.75273	3.22674e-08	3.10476	4.8401e-05	0.80494	0.0283132		1224	0	2.89687e-10	1224	3.22674e-08	1.00345e-06	1224	4.8401e-05	0.000952155	1224	0.0283132	0.210427
6.19667	0	4.75336	3.22674e-08	3.10529	4.80195e-05	0.805244	0.0281962		1225	0	2.8835e-10	1225	3.22674e-08	1.00031e-06	1225	4.80195e-05	0.00095046	1225	0.0281962	0.210339
6.1974	0	4.75399	3.22674e-08	3.10582	4.76062e-05	0.805548	0.028085		1226	0	2.87019e-10	1226	3.22674e-08	9.97193e-07	1226	4.76062e-05	0.000948768	1226	0.028085	0.210252
6.19813	0	4.75462	3.22674e-08	3.10634	4.73201e-05	0.805852	0.0279738		1227	0	2.85696e-10	1227	3.22674e-08	9.94084e-07	1227	4.73201e-05	0.000947081	1227	0.0279738	0.210164
6.19885	0	4.75525	3.22674e-08	3.10687	4.7034e-05	0.806155	0.0278713		1228	0	2.8438e-10	1228	3.22674e-08	9.90987e-07	1228	4.7034e-05	0.000945398	1228	0.0278713	0.210077
6.19958	0	4.75588	3.22674e-08	3.1074	4.67161e-05	0.806459	0.0277595		1229	0	2.83071e-10	1229	3.22674e-08	9.87901e-07	1229	4.67161e-05	0.000943719	1229	0.0277595	0.209989
6.20031	0	4.75651	3.22674e-08	3.10792	4.65254e-05	0.806762	0.0276512		1230	0	2.81768e-10	1230	3.22674e-08	9.84828e-07	1230	4.65254e-05	0.000942044	1230	0.0276512	0.209902
6.20103	0	4.75714	3.22674e-08	3.10844	4.63029e-05	0.807065	0.0275471		1231	0	2.80473e-10	1231	3.22674e-08	9.81766e-07	1231	4.63029e-05	0.000940374	1231	0.0275471	0.209815
6.20176	0	4.75777	3.22674e-08	3.10897	4.5985e-05	0.807367	0.0274404		1232	0	2.79185e-10	1232	3.22674e-08	9.78716e-07	1232	4.5985e-05	0.000938707	1232	0.0274404	0.209727
6.20248	0	4.7584	3.22674e-08	3.10949	4.56353e-05	0.80767	0.0273383		1233	0	2.77903e-10	1233	3.22674e-08	9.75677e-07	1233	4.56353e-05	0.000937044	1233	0.0273383	0.20964
6.2032	0	4.75903	3.22674e-08	3.11002	4.5381e-05	0.807972	0.0272274		1234	0	2.76628e-10	1234	3.22674e-08	9.7265e-07	1234	4.5381e-05	0.000935386	1234	0.0272274	0.209553
6.20393	0	4.75965	3.22674e-08	3.11054	4.49678e-05	0.808274	0.0271104		1235	0	2.7536e-10	1235	3.22674e-08	9.69634e-07	1235	4.49678e-05	0.000933731	1235	0.0271104	0.209466
6.20465	0	4.76028	3.22674e-08	3.11106	4.46181e-05	0.808575	0.0269857		1236	0	2.74098e-10	1236	3.22674e-08	9.6663e-07	1236	4.46181e-05	0.000932081	1236	0.0269857	0.20938
6.20537	0	4.7609	3.22674e-08	3.11158	4.42048e-05	0.808877	0.0268793		1237	0	2.72843e-10	1237	3.22674e-08	9.63637e-07	1237	4.42048e-05	0.000930434	1237	0.0268793	0.209293
6.20609	0	4.76153	3.22674e-08	3.11211	4.38551e-05	0.809178	0.026772		1238	0	2.71595e-10	1238	3.22674e-08	9.60655e-07	1238	4.38551e-05	0.000928792	1238	0.026772	0.209206
6.20681	0	4.76215	3.22674e-08	3.11263	4.36644e-05	0.809479	0.026676		1239	0	2.70354e-10	1239	3.22674e-08	9.57685e-07	1239	4.36644e-05	0.000927153	1239	0.026676	0.20912
6.20753	0	4.76278	3.22674e-08	3.11315	4.34101e-05	0.80978	0.0265622		1240	0	2.69118e-10	1240	3.22674e-08	9.54726e-07	1240	4.34101e-05	0.000925519	1240	0.0265622	0.209033
6.20825	0	4.7634	3.22674e-08	3.11367	4.32829e-05	0.81008	0.0264546		1241	0	2.6789e-10	1241	3.22674e-08	9.51778e-07	1241	4.32829e-05	0.000923888	1241	0.0264546	0.208947
6.20897	0	4.76403	3.22674e-08	3.11419	4.2965e-05	0.81038	0.026345		1242	0	2.66668e-10	1242	3.22674e-08	9.48841e-07	1242	4.2965e-05	0.000922262	1242	0.026345	0.208861
6.20969	0	4.76465	3.22674e-08	3.11471	4.27107e-05	0.81068	0.0262409		1243	0	2.65452e-10	1243	3.22674e-08	9.45915e-07	1243	4.27107e-05	0.000920639	1243	0.0262409	0.208775
6.2104	0	4.76527	3.22674e-08	3.11523	4.22021e-05	0.81098	0.0261374		1244	0	2.64242e-10	1244	3.22674e-08	9.43e-07	1244	4.22021e-05	0.00091902	1244	0.0261374	0.208689
6.21112	0	4.76589	3.22674e-08	3.11574	4.18524e-05	0.811279	0.0260333		1245	0	2.63039e-10	1245	3.22674e-08	9.40096e-07	1245	4.18524e-05	0.000917405	1245	0.0260333	0.208603
6.21184	0	4.76651	3.22674e-08	3.11626	4.1471e-05	0.811579	0.0259315		1246	0	2.61843e-10	1246	3.22674e-08	9.37203e-07	1246	4.1471e-05	0.000915795	1246	0.0259315	0.208517
6.21255	0	4.76713	3.22674e-08	3.11678	4.12802e-05	0.811878	0.0258274		1247	0	2.60652e-10	1247	3.22674e-08	9.34321e-07	1247	4.12802e-05	0.000914188	1247	0.0258274	0.208431
6.21327	0	4.76776	3.22674e-08	3.1173	4.0867e-05	0.812176	0.0257217		1248	0	2.59468e-10	1248	3.22674e-08	9.3145e-07	1248	4.0867e-05	0.000912584	1248	0.0257217	0.208345
6.21398	0	4.76837	3.22674e-08	3.11782	4.06127e-05	0.812475	0.0256198		1249	0	2.5829e-10	1249	3.22674e-08	9.28589e-07	1249	4.06127e-05	0.000910985	1249	0.0256198	0.20826
6.2147	0	4.76899	3.22674e-08	3.11833	4.01994e-05	0.812773	0.0255235		1250	0	2.57118e-10	1250	3.22674e-08	9.2574e-07	1250	4.01994e-05	0.00090939	1250	0.0255235	0.208174
6.21541	0	4.76961	3.22674e-08	3.11885	3.98815e-05	0.813071	0.0254129		1251	0	2.55952e-10	1251	3.22674e-08	9.229e-07	1251	3.98815e-05	0.000907798	1251	0.0254129	0.208089
6.21612	0	4.77023	3.22674e-08	3.11936	3.94365e-05	0.813369	0.0253085		1252	0	2.54793e-10	1252	3.22674e-08	9.20072e-07	1252	3.94365e-05	0.00090621	1252	0.0253085	0.208003
6.21684	0	4.77085	3.22674e-08	3.11988	3.91504e-05	0.813666	0.0251909		1253	0	2.53639e-10	1253	3.22674e-08	9.17254e-07	1253	3.91504e-05	0.000904626	1253	0.0251909	0.207918
6.21755	0	4.77147	3.22674e-08	3.12039	3.87053e-05	0.813964	0.0250832		1254	0	2.52491e-10	1254	3.22674e-08	9.14447e-07	1254	3.87053e-05	0.000903046	1254	0.0250832	0.207833
6.21826	0	4.77208	3.22674e-08	3.12091	3.82285e-05	0.814261	0.0249772		1255	0	2.5135e-10	1255	3.22674e-08	9.1165e-07	1255	3.82285e-05	0.00090147	1255	0.0249772	0.207748
6.21897	0	4.7727	3.22674e-08	3.12142	3.79424e-05	0.814558	0.0248792		1256	0	2.50214e-10	1256	3.22674e-08	9.08863e-07	1256	3.79424e-05	0.000899897	1256	0.0248792	0.207663
6.21968	0	4.77332	3.22674e-08	3.12194	3.75927e-05	0.814854	0.0247948		1257	0	2.49084e-10	1257	3.22674e-08	9.06087e-07	1257	3.75927e-05	0.000898328	1257	0.0247948	0.207578
6.22039	0	4.77393	3.22674e-08	3.12245	3.7243e-05	0.815151	0.0246981		1258	0	2.4796e-10	1258	3.22674e-08	9.03322e-07	1258	3.7243e-05	0.000896763	1258	0.0246981	0.207493
6.2211	0	4.77455	3.22674e-08	3.12296	3.6798e-05	0.815447	0.0246034		1259	0	2.46842e-10	1259	3.22674e-08	9.00566e-07	1259	3.6798e-05	0.000895202	1259	0.0246034	0.207408
6.22181	0	4.77516	3.22674e-08	3.12348	3.63847e-05	0.815743	0.0245054		1260	0	2.4573e-10	1260	3.22674e-08	8.97821e-07	1260	3.63847e-05	0.000893645	1260	0.0245054	0.207324
6.22252	0	4.77577	3.22674e-08	3.12399	3.61622e-05	0.816038	0.0244171		1261	0	2.44624e-10	1261	3.22674e-08	8.95086e-07	1261	3.61622e-05	0.000892091	1261	0.0244171	0.207239
6.22322	0	4.77639	3.22674e-08	3.1245	3.60351e-05	0.816334	0.0243217		1262	0	2.43523e-10	1262	3.22674e-08	8.92361e-07	1262	3.60351e-05	0.000890541	1262	0.0243217	0.207155
6.22393	0	4.777	3.22674e-08	3.12501	3.58443e-05	0.816629	0.0242282		1263	0	2.42428e-10	1263	3.22674e-08	8.89647e-07	1263	3.58443e-05	0.000888994	1263	0.0242282	0.20707
6.22464	0	4.77761	3.22674e-08	3.12552	3.56536e-05	0.816924	0.0241302		1264	0	2.41338e-10	1264	3.22674e-08	8.86942e-07	1264	3.56536e-05	0.000887451	1264	0.0241302	0.206986
6.22534	0	4.77822	3.22674e-08	3.12603	3.54311e-05	0.817219	0.0240345		1265	0	2.40255e-10	1265	3.22674e-08	8.84248e-07	1265	3.54311e-05	0.000885912	1265	0.0240345	0.206902
6.22605	0	4.77884	3.22674e-08	3.12654	3.51132e-05	0.817513	0.0239356		1266	0	2.39176e-10	1266	3.22674e-08	8.81563e-07	1266	3.51132e-05	0.000884377	1266	0.0239356	0.206818
6.22675	0	4.77945	3.22674e-08	3.12705	3.4986e-05	0.817807	0.0238395		1267	0	2.38104e-10	1267	3.22674e-08	8.78888e-07	1267	3.4986e-05	0.000882845	1267	0.0238395	0.206734
6.22745	0	4.78006	3.22674e-08	3.12756	3.46363e-05	0.818101	0.0237474		1268	0	2.37037e-10	1268	3.22674e-08	8.76224e-07	1268	3.46363e-05	0.000881317	1268	0.0237474	0.20665
6.22816	0	4.78067	3.22674e-08	3.12807	3.44774e-05	0.818395	0.0236494		1269	0	2.35975e-10	1269	3.22674e-08	8.73569e-07	1269	3.44774e-05	0.000879793	1269	0.0236494	0.206566
6.22886	0	4.78128	3.22674e-08	3.12858	3.41277e-05	0.818689	0.0235611		1270	0	2.34919e-10	1270	3.22674e-08	8.70924e-07	1270	3.41277e-05	0.000878272	1270	0.0235611	0.206482
6.22956	0	4.78189	3.22674e-08	3.12909	3.38098e-05	0.818982	0.0234615		1271	0	2.33868e-10	1271	3.22674e-08	8.68288e-07	1271	3.38098e-05	0.000876755	1271	0.0234615	0.206398
6.23027	0	4.7825	3.22674e-08	3.12959	3.36827e-05	0.819275	0.0233593		1272	0	2.32823e-10	1272	3.22674e-08	8.65663e-07	1272	3.36827e-05	0.000875241	1272	0.0233593	0.206315
6.23097	0	4.7831	3.22674e-08	3.1301	3.35237e-05	0.819568	0.0232726		1273	0	2.31783e-10	1273	3.22674e-08	8.63047e-07	1273	3.35237e-05	0.000873731	1273	0.0232726	0.206231
6.23167	0	4.78371	3.22674e-08	3.13061	3.30469e-05	0.819861	0.023185		1274	0	2.30749e-10	1274	3.22674e-08	8.60441e-07	1274	3.30469e-05	0.000872225	1274	0.023185	0.206148
6.23237	0	4.78432	3.22674e-08	3.13111	3.28244e-05	0.820153	0.0230928		1275	0	2.2972e-10	1275	3.22674e-08	8.57844e-07	1275	3.28244e-05	0.000870722	1275	0.0230928	0.206064
6.23307	0	4.78492	3.22674e-08	3.13162	3.26018e-05	0.820445	0.0229977		1276	0	2.28696e-10	1276	3.22674e-08	8.55257e-07	1276	3.26018e-05	0.000869222	1276	0.0229977	0.205981
6.23377	0	4.78553	3.22674e-08	3.13213	3.23793e-05	0.820737	0.0229101		1277	0	2.27677e-10	1277	3.22674e-08	8.5268e-07	1277	3.23793e-05	0.000867727	1277	0.0229101	0.205898
6.23446	0	4.78614	3.22674e-08	3.13263	3.21886e-05	0.821029	0.0228063		1278	0	2.26664e-10	1278	3.22674e-08	8.50112e-07	1278	3.21886e-05	0.000866234	1278	0.0228063	0.205815
6.23516	0	4.78674	3.22674e-08	3.13314	3.19979e-05	0.82132	0.0227177		1279	0	2.25655e-10	1279	3.22674e-08	8.47553e-07	1279	3.19979e-05	0.000864746	1279	0.0227177	0.205732
6.23586	0	4.78735	2.58882e-08	3.13364	3.17753e-05	0.821612	0.0226303		1280	0	2.24652e-10	1280	2.58882e-08	8.45004e-07	1280	3.17753e-05	0.000863261	1280	0.0226303	0.205649
6.23656	0	4.78795	2.58882e-08	3.13414	3.14574e-05	0.821903	0.0225394		1281	0	2.23654e-10	1281	2.58882e-08	8.42464e-07	1281	3.14574e-05	0.000861779	1281	0.0225394	0.205566
6.23725	0	4.78855	2.58882e-08	3.13465	3.13303e-05	0.822193	0.0224366		1282	0	2.22661e-10	1282	2.58882e-08	8.39933e-07	1282	3.13303e-05	0.000860301	1282	0.0224366	0.205483
6.23795	0	4.78916	2.58882e-08	3.13515	3.11396e-05	0.822484	0.0223374		1283	0	2.21674e-10	1283	2.58882e-08	8.37412e-07	1283	3.11396e-05	0.000858826	1283	0.0223374	0.205401
6.23864	0	4.78976	2.58882e-08	3.13565	3.0917e-05	0.822774	0.0222375		1284	0	2.20691e-10	1284	2.58882e-08	8.349e-07	1284	3.0917e-05	0.000857355	1284	0.0222375	0.205318
6.23934	0	4.79036	2.58882e-08	3.13616	3.05991e-05	0.823065	0.0221479		1285	0	2.19713e-10	1285	2.58882e-08	8.32397e-07	1285	3.05991e-05	0.000855887	1285	0.0221479	0.205236
6.24003	0	4.79097	2.58882e-08	3.13666	3.0472e-05	0.823354	0.0220602		1286	0	2.1874e-10	1286	2.58882e-08	8.29903e-07	1286	3.0472e-05	0.000854422	1286	0.0220602	0.205153
6.24073	0	4.79157	2.58882e-08	3.13716	3.01541e-05	0.823644	0.0219513		1287	0	2.17772e-10	1287	2.58882e-08	8.27419e-07	1287	3.01541e-05	0.000852962	1287	0.0219513	0.205071
6.24142	0	4.79217	2.58882e-08	3.13766	2.99634e-05	0.823934	0.0218678		1288	0	2.1681e-10	1288	2.58882e-08	8.24943e-07	1288	2.99634e-05	0.000851504	1288	0.0218678	0.204989
6.24211	0	4.79277	2.58882e-08	3.13816	2.9868e-05	0.824223	0.0217737		1289	0	2.15852e-10	1289	2.58882e-08	8.22477e-07	1289	2.9868e-05	0.00085005	1289	0.0217737	0.204906
6.2428	0	4.79337	2.58882e-08	3.13866	2.95819e-05	0.824512	0.0216835		1290	0	2.14899e-10	1290	2.58882e-08	8.20019e-07	1290	2.95819e-05	0.000848599	1290	0.0216835	0.204824
6.24349	0	4.79397	2.58882e-08	3.13916	2.92958e-05	0.824801	0.021589		1291	0	2.1395e-10	1291	2.58882e-08	8.17571e-07	1291	2.92958e-05	0.000847152	1291	0.021589	0.204742
6.24419	0	4.79457	2.58882e-08	3.13966	2.90415e-05	0.825089	0.0215091		1292	0	2.13007e-10	1292	2.58882e-08	8.15131e-07	1292	2.90415e-05	0.000845708	1292	0.0215091	0.20466
6.24488	0	4.79517	2.58882e-08	3.14016	2.88825e-05	0.825378	0.0214276		1293	0	2.12068e-10	1293	2.58882e-08	8.127e-07	1293	2.88825e-05	0.000844268	1293	0.0214276	0.204579
6.24557	0	4.79576	2.58882e-08	3.14066	2.866e-05	0.825666	0.0213383		1294	0	2.11134e-10	1294	2.58882e-08	8.10278e-07	1294	2.866e-05	0.000842831	1294	0.0213383	0.204497
6.24626	0	4.79636	2.58882e-08	3.14116	2.84375e-05	0.825954	0.0212416		1295	0	2.10205e-10	1295	2.58882e-08	8.07865e-07	1295	2.84375e-05	0.000841397	1295	0.0212416	0.204415
6.24694	0	4.79696	2.58882e-08	3.14166	2.83103e-05	0.826241	0.021152		1296	0	2.09281e-10	1296	2.58882e-08	8.05461e-07	1296	2.83103e-05	0.000839967	1296	0.021152	0.204334
6.24763	0	4.79756	2.58882e-08	3.14216	2.81196e-05	0.826529	0.021054		1297	0	2.08361e-10	1297	2.58882e-08	8.03065e-07	1297	2.81196e-05	0.00083854	1297	0.021054	0.204252
6.24832	0	4.79815	2.58882e-08	3.14265	2.78971e-05	0.826816	0.020966		1298	0	2.07446e-10	1298	2.58882e-08	8.00678e-07	1298	2.78971e-05	0.000837116	1298	0.020966	0.204171
6.24901	0	4.79875	2.58882e-08	3.14315	2.78017e-05	0.827103	0.0208881		1299	0	2.06535e-10	1299	2.58882e-08	7.983e-07	1299	2.78017e-05	0.000835695	1299	0.0208881	0.204089
6.24969	0	4.79934	2.58882e-08	3.14365	2.7611e-05	0.82739	0.0208039		1300	0	2.05629e-10	1300	2.58882e-08	7.9593e-07	1300	2.7611e-05	0.000834278	1300	0.0208039	0.204008
6.25038	0	4.79994	2.58882e-08	3.14414	2.73885e-05	0.827676	0.0207134		1301	0	2.04728e-10	1301	2.58882e-08	7.93569e-07	1301	2.73885e-05	0.000832864	1301	0.0207134	0.203927
6.25107	0	4.80053	2.58882e-08	3.14464	2.71977e-05	0.827963	0.0206296		1302	0	2.03831e-10	1302	2.58882e-08	7.91216e-07	1302	2.71977e-05	0.000831454	1302	0.0206296	0.203846
6.25175	0	4.80113	2.58882e-08	3.14514	2.67527e-05	0.828249	0.0205426		1303	0	2.02939e-10	1303	2.58882e-08	7.88872e-07	1303	2.67527e-05	0.000830047	1303	0.0205426	0.203765
6.25243	0	4.80172	2.58882e-08	3.14563	2.66255e-05	0.828535	0.0204636		1304	0	2.02051e-10	1304	2.58882e-08	7.86537e-07	1304	2.66255e-05	0.000828643	1304	0.0204636	0.203684
6.25312	0	4.80231	2.58882e-08	3.14613	2.65302e-05	0.82882	0.0203743		1305	0	2.01168e-10	1305	2.58882e-08	7.8421e-07	1305	2.65302e-05	0.000827242	1305	0.0203743	0.203603
6.2538	0	4.80291	2.58882e-08	3.14662	2.63712e-05	0.829106	0.0202925		1306	0	2.00289e-10	1306	2.58882e-08	7.81891e-07	1306	2.63712e-05	0.000825844	1306	0.0202925	0.203522
6.25449	0	4.8035	2.58882e-08	3.14712	2.62441e-05	0.829391	0.0202129		1307	0	1.99414e-10	1307	2.58882e-08	7.7958e-07	1307	2.62441e-05	0.00082445	1307	0.0202129	0.203442
6.25517	0	4.80409	2.58882e-08	3.14761	2.60851e-05	0.829676	0.0201349		1308	0	1.98544e-10	1308	2.58882e-08	7.77278e-07	1308	2.60851e-05	0.000823059	1308	0.0201349	0.203361
6.25585	0	4.80468	2.58882e-08	3.1481	2.59579e-05	0.829961	0.0200501		1309	0	1.97679e-10	1309	2.58882e-08	7.74985e-07	1309	2.59579e-05	0.000821671	1309	0.0200501	0.20328
6.25653	0	4.80527	2.58882e-08	3.1486	2.58308e-05	0.830245	0.0199666		1310	0	1.96817e-10	1310	2.58882e-08	7.72699e-07	1310	2.58308e-05	0.000820287	1310	0.0199666	0.2032
6.25721	0	4.80586	2.58882e-08	3.14909	2.56401e-05	0.83053	0.0198648		1311	0	1.9596e-10	1311	2.58882e-08	7.70422e-07	1311	2.56401e-05	0.000818906	1311	0.0198648	0.20312
6.25789	0	4.80645	2.58882e-08	3.14958	2.52904e-05	0.830814	0.0197871		1312	0	1.95107e-10	1312	2.58882e-08	7.68152e-07	1312	2.52904e-05	0.000817527	1312	0.0197871	0.203039
6.25857	0	4.80704	2.58882e-08	3.15007	2.50361e-05	0.831098	0.0197027		1313	0	1.94259e-10	1313	2.58882e-08	7.65891e-07	1313	2.50361e-05	0.000816152	1313	0.0197027	0.202959
6.25925	0	4.80763	2.58882e-08	3.15056	2.49407e-05	0.831382	0.0196263		1314	0	1.93415e-10	1314	2.58882e-08	7.63639e-07	1314	2.49407e-05	0.000814781	1314	0.0196263	0.202879
6.25993	0	4.80822	2.58882e-08	3.15105	2.46546e-05	0.831665	0.0195419		1315	0	1.92575e-10	1315	2.58882e-08	7.61394e-07	1315	2.46546e-05	0.000813412	1315	0.0195419	0.202799
6.26061	0	4.80881	2.58882e-08	3.15154	2.44957e-05	0.831949	0.0194716		1316	0	1.91739e-10	1316	2.58882e-08	7.59157e-07	1316	2.44957e-05	0.000812046	1316	0.0194716	0.202719
6.26129	0	4.8094	2.58882e-08	3.15204	2.42731e-05	0.832232	0.0193843		1317	0	1.90907e-10	1317	2.58882e-08	7.56928e-07	1317	2.42731e-05	0.000810684	1317	0.0193843	0.202639
6.26196	0	4.80999	2.58882e-08	3.15252	2.41778e-05	0.832514	0.0193069		1318	0	1.9008e-10	1318	2.58882e-08	7.54707e-07	1318	2.41778e-05	0.000809325	1318	0.0193069	0.202559
6.26264	0	4.81057	2.58882e-08	3.15301	2.40506e-05	0.832797	0.0192286		1319	0	1.89256e-10	1319	2.58882e-08	7.52495e-07	1319	2.40506e-05	0.000807969	1319	0.0192286	0.20248
6.26332	0	4.81116	2.58882e-08	3.1535	2.39235e-05	0.83308	0.0191571		1320	0	1.88437e-10	1320	2.58882e-08	7.5029e-07	1320	2.39235e-05	0.000806616	1320	0.0191571	0.2024
6.26399	0	4.81174	2.58882e-08	3.15399	2.37963e-05	0.833362	0.0190729		1321	0	1.87622e-10	1321	2.58882e-08	7.48093e-07	1321	2.37963e-05	0.000805266	1321	0.0190729	0.20232
6.26467	0	4.81233	2.58882e-08	3.15448	2.3542e-05	0.833644	0.0190024		1322	0	1.86811e-10	1322	2.58882e-08	7.45903e-07	1322	2.3542e-05	0.000803919	1322	0.0190024	0.202241
6.26534	0	4.81292	2.58882e-08	3.15497	2.3383e-05	0.833926	0.0189192		1323	0	1.86004e-10	1323	2.58882e-08	7.43722e-07	1323	2.3383e-05	0.000802575	1323	0.0189192	0.202161
6.26602	0	4.8135	2.58882e-08	3.15546	2.31287e-05	0.834207	0.0188374		1324	0	1.85201e-10	1324	2.58882e-08	7.41548e-07	1324	2.31287e-05	0.000801235	1324	0.0188374	0.202082
6.26669	0	4.81408	2.58882e-08	3.15594	2.30016e-05	0.834489	0.01876		1325	0	1.84401e-10	1325	2.58882e-08	7.39383e-07	1325	2.30016e-05	0.000799897	1325	0.01876	0.202003
6.26736	0	4.81467	2.58882e-08	3.15643	2.2938e-05	0.83477	0.0186781		1326	0	1.83606e-10	1326	2.58882e-08	7.37224e-07	1326	2.2938e-05	0.000798563	1326	0.0186781	0.201924
6.26804	0	4.81525	2.58882e-08	3.15692	2.29062e-05	0.835051	0.018604		1327	0	1.82815e-10	1327	2.58882e-08	7.35074e-07	1327	2.29062e-05	0.000797231	1327	0.018604	0.201845
6.26871	0	4.81583	2.58882e-08	3.1574	2.27473e-05	0.835331	0.0185257		1328	0	1.82028e-10	1328	2.58882e-08	7.32931e-07	1328	2.27473e-05	0.000795903	1328	0.0185257	0.201766
6.26938	0	4.81642	2.58882e-08	3.15789	2.26201e-05	0.835612	0.0184542		1329	0	1.81245e-10	1329	2.58882e-08	7.30796e-07	1329	2.26201e-05	0.000794578	1329	0.0184542	0.201687
6.27005	0	4.817	2.58882e-08	3.15838	2.23022e-05	0.835892	0.0183845		1330	0	1.80465e-10	1330	2.58882e-08	7.28668e-07	1330	2.23022e-05	0.000793255	1330	0.0183845	0.201608
6.27072	0	4.81758	2.58882e-08	3.15886	2.21433e-05	0.836172	0.0183146		1331	0	1.79689e-10	1331	2.58882e-08	7.26548e-07	1331	2.21433e-05	0.000791936	1331	0.0183146	0.201529
6.27139	0	4.81816	2.58882e-08	3.15935	2.20161e-05	0.836452	0.0182437		1332	0	1.78918e-10	1332	2.58882e-08	7.24435e-07	1332	2.20161e-05	0.00079062	1332	0.0182437	0.20145
6.27206	0	4.81874	2.58882e-08	3.15983	2.18572e-05	0.836732	0.0181593		1333	0	1.7815e-10	1333	2.58882e-08	7.2233e-07	1333	2.18572e-05	0.000789307	1333	0.0181593	0.201372
6.27273	0	4.81932	2.58882e-08	3.16031	2.173e-05	0.837011	0.0180809		1334	0	1.77385e-10	1334	2.58882e-08	7.20233e-07	1334	2.173e-05	0.000787996	1334	0.0180809	0.201293
6.2734	0	4.8199	2.58882e-08	3.1608	2.15393e-05	0.837291	0.0180062		1335	0	1.76625e-10	1335	2.58882e-08	7.18142e-07	1335	2.15393e-05	0.000786689	1335	0.0180062	0.201215
6.27407	0	4.82048	2.58882e-08	3.16128	2.13485e-05	0.83757	0.0179327		1336	0	1.75868e-10	1336	2.58882e-08	7.1606e-07	1336	2.13485e-05	0.000785385	1336	0.0179327	0.201136
6.27473	0	4.82106	2.58882e-08	3.16176	2.12532e-05	0.837849	0.0178631		1337	0	1.75115e-10	1337	2.58882e-08	7.13984e-07	1337	2.12532e-05	0.000784083	1337	0.0178631	0.201058
6.2754	0	4.82164	2.58882e-08	3.16225	2.11896e-05	0.838127	0.0177922		1338	0	1.74366e-10	1338	2.58882e-08	7.11916e-07	1338	2.11896e-05	0.000782785	1338	0.0177922	0.20098
6.27607	0	4.82222	2.58882e-08	3.16273	2.11578e-05	0.838406	0.0177145		1339	0	1.7362e-10	1339	2.58882e-08	7.09855e-07	1339	2.11578e-05	0.000781489	1339	0.0177145	0.200901
6.27673	0	4.8228	2.58882e-08	3.16321	2.09989e-05	0.838684	0.0176362		1340	0	1.72879e-10	1340	2.58882e-08	7.07802e-07	1340	2.09989e-05	0.000780197	1340	0.0176362	0.200823
6.2774	0	4.82337	2.58882e-08	3.16369	2.09353e-05	0.838962	0.0175576		1341	0	1.7214e-10	1341	2.58882e-08	7.05755e-07	1341	2.09353e-05	0.000778907	1341	0.0175576	0.200745
6.27807	0	4.82395	2.58882e-08	3.16417	2.06492e-05	0.83924	0.0174805		1342	0	1.71406e-10	1342	2.58882e-08	7.03716e-07	1342	2.06492e-05	0.000777621	1342	0.0174805	0.200667
6.27873	0	4.82453	2.58882e-08	3.16465	2.04585e-05	0.839517	0.0174058		1343	0	1.70675e-10	1343	2.58882e-08	7.01684e-07	1343	2.04585e-05	0.000776337	1343	0.0174058	0.20059
6.27939	0	4.8251	2.58882e-08	3.16513	2.02041e-05	0.839795	0.0173381		1344	0	1.69947e-10	1344	2.58882e-08	6.99659e-07	1344	2.02041e-05	0.000775056	1344	0.0173381	0.200512
6.28006	0	4.82568	2.58882e-08	3.16561	2.01724e-05	0.840072	0.0172623		1345	0	1.69223e-10	1345	2.58882e-08	6.97642e-07	1345	2.01724e-05	0.000773778	1345	0.0172623	0.200434
6.28072	0	4.82625	2.58882e-08	3.16609	2.0077e-05	0.840349	0.0171895		1346	0	1.68503e-10	1346	2.58882e-08	6.95631e-07	1346	2.0077e-05	0.000772503	1346	0.0171895	0.200356
6.28138	0	4.82683	2.58882e-08	3.16657	1.98227e-05	0.840626	0.0171144		1347	0	1.67786e-10	1347	2.58882e-08	6.93628e-07	1347	1.98227e-05	0.000771231	1347	0.0171144	0.200279
6.28205	0	4.8274	2.58882e-08	3.16705	1.97591e-05	0.840902	0.0170529		1348	0	1.67073e-10	1348	2.58882e-08	6.91631e-07	1348	1.97591e-05	0.000769961	1348	0.0170529	0.200201
6.28271	0	4.82798	2.58882e-08	3.16753	1.95684e-05	0.841179	0.016982		1349	0	1.66363e-10	1349	2.58882e-08	6.89642e-07	1349	1.95684e-05	0.000768695	1349	0.016982	0.200124
6.28337	0	4.82855	2.58882e-08	3.16801	1.95048e-05	0.841455	0.0169085		1350	0	1.65657e-10	1350	2.58882e-08	6.87659e-07	1350	1.95048e-05	0.000767431	1350	0.0169085	0.200047
6.28403	0	4.82912	2.58882e-08	3.16849	1.93458e-05	0.841731	0.0168315		1351	0	1.64954e-10	1351	2.58882e-08	6.85683e-07	1351	1.93458e-05	0.000766171	1351	0.0168315	0.199969
6.28469	0	4.82969	2.58882e-08	3.16897	1.92823e-05	0.842006	0.0167593		1352	0	1.64254e-10	1352	2.58882e-08	6.83715e-07	1352	1.92823e-05	0.000764913	1352	0.0167593	0.199892
6.28535	0	4.83027	2.58882e-08	3.16944	1.92187e-05	0.842282	0.0166942		1353	0	1.63558e-10	1353	2.58882e-08	6.81753e-07	1353	1.92187e-05	0.000763658	1353	0.0166942	0.199815
6.28601	0	4.83084	2.58882e-08	3.16992	1.90915e-05	0.842557	0.0166213		1354	0	1.62866e-10	1354	2.58882e-08	6.79798e-07	1354	1.90915e-05	0.000762405	1354	0.0166213	0.199738
6.28667	0	4.83141	2.58882e-08	3.1704	1.90597e-05	0.842832	0.0165562		1355	0	1.62176e-10	1355	2.58882e-08	6.7785e-07	1355	1.90597e-05	0.000761156	1355	0.0165562	0.199661
6.28733	0	4.83198	2.58882e-08	3.17087	1.89962e-05	0.843107	0.0164931		1356	0	1.6149e-10	1356	2.58882e-08	6.75909e-07	1356	1.89962e-05	0.000759909	1356	0.0164931	0.199584
6.28798	0	4.83255	2.58882e-08	3.17135	1.8869e-05	0.843382	0.0164209		1357	0	1.60808e-10	1357	2.58882e-08	6.73974e-07	1357	1.8869e-05	0.000758665	1357	0.0164209	0.199507
6.28864	0	4.83312	2.58882e-08	3.17182	1.87736e-05	0.843657	0.0163609		1358	0	1.60129e-10	1358	2.58882e-08	6.72046e-07	1358	1.87736e-05	0.000757424	1358	0.0163609	0.199431
6.2893	0	4.83369	2.58882e-08	3.1723	1.86783e-05	0.843931	0.0162955		1359	0	1.59453e-10	1359	2.58882e-08	6.70125e-07	1359	1.86783e-05	0.000756186	1359	0.0162955	0.199354
6.28995	0	4.83426	2.58882e-08	3.17277	1.85511e-05	0.844205	0.0162333		1360	0	1.5878e-10	1360	2.58882e-08	6.68211e-07	1360	1.85511e-05	0.000754951	1360	0.0162333	0.199277
6.29061	0	4.83483	2.58882e-08	3.17325	1.84875e-05	0.844479	0.0161524		1361	0	1.5811e-10	1361	2.58882e-08	6.66303e-07	1361	1.84875e-05	0.000753718	1361	0.0161524	0.199201
6.29127	0	4.8354	2.58882e-08	3.17372	1.84558e-05	0.844753	0.0160763		1362	0	1.57444e-10	1362	2.58882e-08	6.64402e-07	1362	1.84558e-05	0.000752488	1362	0.0160763	0.199124
6.29192	0	4.83596	2.58882e-08	3.1742	1.82968e-05	0.845026	0.0160067		1363	0	1.56781e-10	1363	2.58882e-08	6.62508e-07	1363	1.82968e-05	0.000751261	1363	0.0160067	0.199048
6.29257	0	4.83653	2.58882e-08	3.17467	1.82014e-05	0.8453	0.0159452		1364	0	1.56122e-10	1364	2.58882e-08	6.6062e-07	1364	1.82014e-05	0.000750036	1364	0.0159452	0.198972
6.29323	0	4.8371	2.58882e-08	3.17514	1.79789e-05	0.845573	0.0158704		1365	0	1.55465e-10	1365	2.58882e-08	6.58739e-07	1365	1.79789e-05	0.000748815	1365	0.0158704	0.198896
6.29388	0	4.83767	2.58882e-08	3.17562	1.782e-05	0.845846	0.0158059		1366	0	1.54812e-10	1366	2.58882e-08	6.56864e-07	1366	1.782e-05	0.000747595	1366	0.0158059	0.198819
6.29453	0	4.83823	2.58882e-08	3.17609	1.77246e-05	0.846118	0.0157328		1367	0	1.54161e-10	1367	2.58882e-08	6.54995e-07	1367	1.77246e-05	0.000746379	1367	0.0157328	0.198743
6.29519	0	4.8388	2.58882e-08	3.17656	1.7661e-05	0.846391	0.0156696		1368	0	1.53514e-10	1368	2.58882e-08	6.53134e-07	1368	1.7661e-05	0.000745166	1368	0.0156696	0.198667
6.29584	0	4.83936	2.58882e-08	3.17703	1.75657e-05	0.846663	0.0156039		1369	0	1.5287e-10	1369	2.58882e-08	6.51278e-07	1369	1.75657e-05	0.000743955	1369	0.0156039	0.198591
6.29649	0	4.83993	2.58882e-08	3.1775	1.75339e-05	0.846935	0.0155462		1370	0	1.52229e-10	1370	2.58882e-08	6.49429e-07	1370	1.75339e-05	0.000742747	1370	0.0155462	0.198516
6.29714	0	4.84049	2.58882e-08	3.17797	1.74385e-05	0.847207	0.015475		1371	0	1.51592e-10	1371	2.58882e-08	6.47587e-07	1371	1.74385e-05	0.000741541	1371	0.015475	0.19844
6.29779	0	4.84106	2.58882e-08	3.17844	1.74067e-05	0.847479	0.0154089		1372	0	1.50957e-10	1372	2.58882e-08	6.4575e-07	1372	1.74067e-05	0.000740338	1372	0.0154089	0.198364
6.29844	0	4.84162	2.58882e-08	3.17891	1.7216e-05	0.847751	0.0153444		1373	0	1.50325e-10	1373	2.58882e-08	6.43921e-07	1373	1.7216e-05	0.000739138	1373	0.0153444	0.198288
6.29909	0	4.84218	2.58882e-08	3.17938	1.71524e-05	0.848022	0.0152829		1374	0	1.49697e-10	1374	2.58882e-08	6.42097e-07	1374	1.71524e-05	0.000737941	1374	0.0152829	0.198213
6.29974	0	4.84275	2.58882e-08	3.17985	1.7057e-05	0.848293	0.0152197		1375	0	1.49071e-10	1375	2.58882e-08	6.4028e-07	1375	1.7057e-05	0.000736746	1375	0.0152197	0.198137
6.30039	0	4.84331	2.58882e-08	3.18032	1.69299e-05	0.848564	0.0151523		1376	0	1.48449e-10	1376	2.58882e-08	6.38469e-07	1376	1.69299e-05	0.000735554	1376	0.0151523	0.198062
6.30104	0	4.84387	2.58882e-08	3.18079	1.68345e-05	0.848835	0.0150856		1377	0	1.47829e-10	1377	2.58882e-08	6.36664e-07	1377	1.68345e-05	0.000734364	1377	0.0150856	0.197987
6.30169	0	4.84443	2.58882e-08	3.18126	1.6612e-05	0.849105	0.0150308		1378	0	1.47212e-10	1378	2.58882e-08	6.34865e-07	1378	1.6612e-05	0.000733177	1378	0.0150308	0.197911
6.30233	0	4.845	2.58882e-08	3.18173	1.64213e-05	0.849376	0.0149661		1379	0	1.46599e-10	1379	2.58882e-08	6.33073e-07	1379	1.64213e-05	0.000731993	1379	0.0149661	0.197836
6.30298	0	4.84556	2.58882e-08	3.1822	1.62941e-05	0.849646	0.0149006		1380	0	1.45988e-10	1380	2.58882e-08	6.31287e-07	1380	1.62941e-05	0.000730811	1380	0.0149006	0.197761
6.30363	0	4.84612	2.58882e-08	3.18266	1.61034e-05	0.849916	0.014833		1381	0	1.4538e-10	1381	2.58882e-08	6.29507e-07	1381	1.61034e-05	0.000729632	1381	0.014833	0.197686
6.30427	0	4.84668	2.58882e-08	3.18313	1.59444e-05	0.850185	0.0147708		1382	0	1.44775e-10	1382	2.58882e-08	6.27733e-07	1382	1.59444e-05	0.000728456	1382	0.0147708	0.197611
6.30492	0	4.84724	2.58882e-08	3.1836	1.57855e-05	0.850455	0.0147118		1383	0	1.44173e-10	1383	2.58882e-08	6.25965e-07	1383	1.57855e-05	0.000727282	1383	0.0147118	0.197536
6.30556	0	4.8478	2.58882e-08	3.18407	1.56583e-05	0.850724	0.0146415		1384	0	1.43574e-10	1384	2.58882e-08	6.24203e-07	1384	1.56583e-05	0.000726111	1384	0.0146415	0.197461
6.30621	0	4.84835	2.58882e-08	3.18453	1.55312e-05	0.850994	0.0145809		1385	0	1.42978e-10	1385	2.58882e-08	6.22447e-07	1385	1.55312e-05	0.000724942	1385	0.0145809	0.197386
6.30685	0	4.84891	2.58882e-08	3.185	1.54994e-05	0.851263	0.0145223		1386	0	1.42384e-10	1386	2.58882e-08	6.20698e-07	1386	1.54994e-05	0.000723776	1386	0.0145223	0.197312
6.3075	0	4.84947	2.58882e-08	3.18546	1.53404e-05	0.851531	0.0144565		1387	0	1.41794e-10	1387	2.58882e-08	6.18954e-07	1387	1.53404e-05	0.000722612	1387	0.0144565	0.197237
6.30814	0	4.85003	2.58882e-08	3.18593	1.52451e-05	0.8518	0.014394		1388	0	1.41206e-10	1388	2.58882e-08	6.17216e-07	1388	1.52451e-05	0.000721451	1388	0.014394	0.197163
6.30878	0	4.85059	2.58882e-08	3.18639	1.51815e-05	0.852068	0.0143321		1389	0	1.40621e-10	1389	2.58882e-08	6.15484e-07	1389	1.51815e-05	0.000720293	1389	0.0143321	0.197088
6.30942	0	4.85114	2.58882e-08	3.18686	1.51497e-05	0.852337	0.014277		1390	0	1.40039e-10	1390	2.58882e-08	6.13758e-07	1390	1.51497e-05	0.000719137	1390	0.014277	0.197014
6.31006	0	4.8517	2.58882e-08	3.18732	1.50861e-05	0.852605	0.0142148		1391	0	1.39459e-10	1391	2.58882e-08	6.12038e-07	1391	1.50861e-05	0.000717984	1391	0.0142148	0.196939
6.31071	0	4.85226	2.58882e-08	3.18779	1.49908e-05	0.852872	0.0141555		1392	0	1.38883e-10	1392	2.58882e-08	6.10324e-07	1392	1.49908e-05	0.000716833	1392	0.0141555	0.196865
6.31135	0	4.85281	2.58882e-08	3.18825	1.47364e-05	0.85314	0.0140875		1393	0	1.38309e-10	1393	2.58882e-08	6.08616e-07	1393	1.47364e-05	0.000715685	1393	0.0140875	0.196791
6.31199	0	4.85337	2.58882e-08	3.18871	1.44821e-05	0.853407	0.0140298		1394	0	1.37738e-10	1394	2.58882e-08	6.06913e-07	1394	1.44821e-05	0.000714539	1394	0.0140298	0.196717
6.31263	0	4.85392	2.58882e-08	3.18918	1.43868e-05	0.853675	0.0139692		1395	0	1.37169e-10	1395	2.58882e-08	6.05217e-07	1395	1.43868e-05	0.000713396	1395	0.0139692	0.196643
6.31327	0	4.85448	2.58882e-08	3.18964	1.42914e-05	0.853942	0.0139086		1396	0	1.36603e-10	1396	2.58882e-08	6.03526e-07	1396	1.42914e-05	0.000712255	1396	0.0139086	0.196569
6.31391	0	4.85503	2.58882e-08	3.1901	1.42278e-05	0.854209	0.0138555		1397	0	1.3604e-10	1397	2.58882e-08	6.0184e-07	1397	1.42278e-05	0.000711117	1397	0.0138555	0.196495
6.31454	0	4.85558	2.58882e-08	3.19056	1.41325e-05	0.854475	0.0137978		1398	0	1.3548e-10	1398	2.58882e-08	6.00161e-07	1398	1.41325e-05	0.000709981	1398	0.0137978	0.196421
6.31518	0	4.85614	2.58882e-08	3.19102	1.40053e-05	0.854742	0.0137375		1399	0	1.34922e-10	1399	2.58882e-08	5.98487e-07	1399	1.40053e-05	0.000708848	1399	0.0137375	0.196347
6.31582	0	4.85669	2.58882e-08	3.19149	1.39417e-05	0.855008	0.013675		1400	0	1.34367e-10	1400	2.58882e-08	5.96819e-07	1400	1.39417e-05	0.000707717	1400	0.013675	0.196273
6.31646	0	4.85724	2.58882e-08	3.19195	1.38781e-05	0.855274	0.0136131		1401	0	1.33814e-10	1401	2.58882e-08	5.95157e-07	1401	1.38781e-05	0.000706589	1401	0.0136131	0.1962
6.31709	0	4.8578	2.58882e-08	3.19241	1.3751e-05	0.85554	0.013557		1402	0	1.33264e-10	1402	2.58882e-08	5.935e-07	1402	1.3751e-05	0.000705463	1402	0.013557	0.196126
6.31773	0	4.85835	2.58882e-08	3.19287	1.36238e-05	0.855806	0.0134971		1403	0	1.32717e-10	1403	2.58882e-08	5.91849e-07	1403	1.36238e-05	0.000704339	1403	0.0134971	0.196053
6.31837	0	4.8589	2.58882e-08	3.19333	1.35603e-05	0.856071	0.0134394		1404	0	1.32172e-10	1404	2.58882e-08	5.90203e-07	1404	1.35603e-05	0.000703218	1404	0.0134394	0.195979
6.319	0	4.85945	2.58882e-08	3.19379	1.35285e-05	0.856337	0.013382		1405	0	1.3163e-10	1405	2.58882e-08	5.88563e-07	1405	1.35285e-05	0.0007021	1405	0.013382	0.195906
6.31964	0	4.86	2.58882e-08	3.19425	1.34013e-05	0.856602	0.0133211		1406	0	1.31091e-10	1406	2.58882e-08	5.86929e-07	1406	1.34013e-05	0.000700984	1406	0.0133211	0.195832
6.32027	0	4.86055	2.58882e-08	3.1947	1.33059e-05	0.856867	0.013266		1407	0	1.30554e-10	1407	2.58882e-08	5.853e-07	1407	1.33059e-05	0.00069987	1407	0.013266	0.195759
6.3209	0	4.8611	2.58882e-08	3.19516	1.32106e-05	0.857132	0.013209		1408	0	1.30019e-10	1408	2.58882e-08	5.83677e-07	1408	1.32106e-05	0.000698759	1408	0.013209	0.195686
6.32154	0	4.86165	2.58882e-08	3.19562	1.3147e-05	0.857396	0.0131503		1409	0	1.29487e-10	1409	2.58882e-08	5.82059e-07	1409	1.3147e-05	0.00069765	1409	0.0131503	0.195613
6.32217	0	4.8622	2.58882e-08	3.19608	1.30198e-05	0.857661	0.0130975		1410	0	1.28958e-10	1410	2.58882e-08	5.80446e-07	1410	1.30198e-05	0.000696544	1410	0.0130975	0.19554
6.3228	0	4.86275	2.58882e-08	3.19654	1.29563e-05	0.857925	0.0130398		1411	0	1.28431e-10	1411	2.58882e-08	5.78839e-07	1411	1.29563e-05	0.00069544	1411	0.0130398	0.195467
6.32343	0	4.8633	2.58882e-08	3.19699	1.28609e-05	0.858189	0.0129824		1412	0	1.27906e-10	1412	2.58882e-08	5.77237e-07	1412	1.28609e-05	0.000694338	1412	0.0129824	0.195394
6.32407	0	4.86384	2.58882e-08	3.19745	1.27337e-05	0.858453	0.0129318		1413	0	1.27384e-10	1413	2.58882e-08	5.75641e-07	1413	1.27337e-05	0.000693239	1413	0.0129318	0.195321
6.3247	0	4.86439	2.58882e-08	3.19791	1.26384e-05	0.858716	0.0128799		1414	0	1.26864e-10	1414	2.58882e-08	5.7405e-07	1414	1.26384e-05	0.000692142	1414	0.0128799	0.195249
6.32533	0	4.86494	2.58882e-08	3.19836	1.2543e-05	0.85898	0.0128193		1415	0	1.26347e-10	1415	2.58882e-08	5.72465e-07	1415	1.2543e-05	0.000691048	1415	0.0128193	0.195176
6.32596	0	4.86548	2.58882e-08	3.19882	1.23841e-05	0.859243	0.01277		1416	0	1.25832e-10	1416	2.58882e-08	5.70885e-07	1416	1.23841e-05	0.000689955	1416	0.01277	0.195103
6.32659	0	4.86603	2.58882e-08	3.19928	1.22887e-05	0.859506	0.0127159		1417	0	1.2532e-10	1417	2.58882e-08	5.6931e-07	1417	1.22887e-05	0.000688866	1417	0.0127159	0.195031
6.32722	0	4.86658	2.58882e-08	3.19973	1.21615e-05	0.859769	0.0126569		1418	0	1.2481e-10	1418	2.58882e-08	5.6774e-07	1418	1.21615e-05	0.000687778	1418	0.0126569	0.194958
6.32785	0	4.86712	2.58882e-08	3.20019	1.20662e-05	0.860032	0.0125928		1419	0	1.24302e-10	1419	2.58882e-08	5.66176e-07	1419	1.20662e-05	0.000686693	1419	0.0125928	0.194886
6.32848	0	4.86767	2.58882e-08	3.20064	1.20026e-05	0.860294	0.0125415		1420	0	1.23797e-10	1420	2.58882e-08	5.64617e-07	1420	1.20026e-05	0.000685611	1420	0.0125415	0.194813
6.3291	0	4.86821	2.58882e-08	3.2011	1.19708e-05	0.860557	0.0124938		1421	0	1.23294e-10	1421	2.58882e-08	5.63063e-07	1421	1.19708e-05	0.00068453	1421	0.0124938	0.194741
6.32973	0	4.86876	2.58882e-08	3.20155	1.19072e-05	0.860819	0.0124423		1422	0	1.22794e-10	1422	2.58882e-08	5.61514e-07	1422	1.19072e-05	0.000683452	1422	0.0124423	0.194669
6.33036	0	4.8693	2.58882e-08	3.202	1.18754e-05	0.861081	0.0123891		1423	0	1.22296e-10	1423	2.58882e-08	5.59971e-07	1423	1.18754e-05	0.000682377	1423	0.0123891	0.194597
6.33099	0	4.86984	2.58882e-08	3.20246	1.17801e-05	0.861343	0.0123356		1424	0	1.218e-10	1424	2.58882e-08	5.58433e-07	1424	1.17801e-05	0.000681303	1424	0.0123356	0.194525
6.33161	0	4.87039	2.58882e-08	3.20291	1.15258e-05	0.861604	0.0122892		1425	0	1.21306e-10	1425	2.58882e-08	5.56899e-07	1425	1.15258e-05	0.000680232	1425	0.0122892	0.194453
6.33224	0	4.87093	2.58882e-08	3.20336	1.1494e-05	0.861866	0.0122466		1426	0	1.20815e-10	1426	2.58882e-08	5.55371e-07	1426	1.1494e-05	0.000679163	1426	0.0122466	0.194381
6.33286	0	4.87147	2.58882e-08	3.20382	1.1335e-05	0.862127	0.0121944		1427	0	1.20326e-10	1427	2.58882e-08	5.53848e-07	1427	1.1335e-05	0.000678097	1427	0.0121944	0.194309
6.33349	0	4.87201	2.58882e-08	3.20427	1.12714e-05	0.862388	0.012138		1428	0	1.19839e-10	1428	2.58882e-08	5.52331e-07	1428	1.12714e-05	0.000677033	1428	0.012138	0.194237
6.33411	0	4.87256	2.58882e-08	3.20472	1.12079e-05	0.862649	0.012079		1429	0	1.19355e-10	1429	2.58882e-08	5.50818e-07	1429	1.12079e-05	0.000675971	1429	0.012079	0.194165
6.33474	0	4.8731	2.58882e-08	3.20517	1.10807e-05	0.86291	0.0120262		1430	0	1.18873e-10	1430	2.58882e-08	5.4931e-07	1430	1.10807e-05	0.000674911	1430	0.0120262	0.194094
6.33536	0	4.87364	2.58882e-08	3.20562	1.09218e-05	0.86317	0.0119675		1431	0	1.18393e-10	1431	2.58882e-08	5.47807e-07	1431	1.09218e-05	0.000673854	1431	0.0119675	0.194022
6.33598	0	4.87418	2.58882e-08	3.20607	1.07628e-05	0.863431	0.0119131		1432	0	1.17915e-10	1432	2.58882e-08	5.4631e-07	1432	1.07628e-05	0.000672799	1432	0.0119131	0.19395
6.33661	0	4.87472	2.58882e-08	3.20652	1.06992e-05	0.863691	0.0118628		1433	0	1.17439e-10	1433	2.58882e-08	5.44817e-07	1433	1.06992e-05	0.000671746	1433	0.0118628	0.193879
6.33723	0	4.87526	2.58882e-08	3.20697	1.05721e-05	0.863951	0.0118132		1434	0	1.16966e-10	1434	2.58882e-08	5.43329e-07	1434	1.05721e-05	0.000670695	1434	0.0118132	0.193807
6.33785	0	4.8758	2.58882e-08	3.20742	1.05403e-05	0.864211	0.0117564		1435	0	1.16495e-10	1435	2.58882e-08	5.41846e-07	1435	1.05403e-05	0.000669647	1435	0.0117564	0.193736
6.33847	0	4.87634	2.58882e-08	3.20787	1.04767e-05	0.86447	0.0117016		1436	0	1.16026e-10	1436	2.58882e-08	5.40368e-07	1436	1.04767e-05	0.000668601	1436	0.0117016	0.193665
6.3391	0	4.87688	2.58882e-08	3.20832	1.04449e-05	0.86473	0.0116462		1437	0	1.15559e-10	1437	2.58882e-08	5.38895e-07	1437	1.04449e-05	0.000667557	1437	0.0116462	0.193594
6.33972	0	4.87741	2.58882e-08	3.20877	1.03814e-05	0.864989	0.0115959		1438	0	1.15095e-10	1438	2.58882e-08	5.37427e-07	1438	1.03814e-05	0.000666515	1438	0.0115959	0.193522
6.34034	0	4.87795	2.58882e-08	3.20922	1.03496e-05	0.865248	0.0115498		1439	0	1.14632e-10	1439	2.58882e-08	5.35964e-07	1439	1.03496e-05	0.000665476	1439	0.0115498	0.193451
6.34096	0	4.87849	2.58882e-08	3.20967	1.03178e-05	0.865507	0.0114963		1440	0	1.14172e-10	1440	2.58882e-08	5.34506e-07	1440	1.03178e-05	0.000664439	1440	0.0114963	0.19338
6.34158	0	4.87903	2.58882e-08	3.21012	1.02542e-05	0.865765	0.0114493		1441	0	1.13714e-10	1441	2.58882e-08	5.33052e-07	1441	1.02542e-05	0.000663404	1441	0.0114493	0.193309
6.34219	0	4.87956	2.58882e-08	3.21057	1.01588e-05	0.866024	0.0113926		1442	0	1.13258e-10	1442	2.58882e-08	5.31603e-07	1442	1.01588e-05	0.000662371	1442	0.0113926	0.193238
6.34281	0	4.8801	2.58882e-08	3.21101	1.00953e-05	0.866282	0.0113468		1443	0	1.12804e-10	1443	2.58882e-08	5.30159e-07	1443	1.00953e-05	0.00066134	1443	0.0113468	0.193168
6.34343	0	4.88064	2.58882e-08	3.21146	1.00317e-05	0.866541	0.0112972		1444	0	1.12352e-10	1444	2.58882e-08	5.2872e-07	1444	1.00317e-05	0.000660312	1444	0.0112972	0.193097
6.34405	0	4.88117	2.58882e-08	3.21191	9.87273e-06	0.866799	0.0112424		1445	0	1.11902e-10	1445	2.58882e-08	5.27286e-07	1445	9.87273e-06	0.000659286	1445	0.0112424	0.193026
6.34467	0	4.88171	2.58882e-08	3.21235	9.74557e-06	0.867056	0.0111944		1446	0	1.11454e-10	1446	2.58882e-08	5.25856e-07	1446	9.74557e-06	0.000658262	1446	0.0111944	0.192956
6.34528	0	4.88224	2.58882e-08	3.2128	9.71379e-06	0.867314	0.0111425		1447	0	1.11009e-10	1447	2.58882e-08	5.24431e-07	1447	9.71379e-06	0.00065724	1447	0.0111425	0.192885
6.3459	0	4.88278	2.58882e-08	3.21325	9.71379e-06	0.867571	0.0110861		1448	0	1.10565e-10	1448	2.58882e-08	5.23011e-07	1448	9.71379e-06	0.00065622	1448	0.0110861	0.192814
6.34652	0	4.88331	2.58882e-08	3.21369	9.55484e-06	0.867829	0.0110368		1449	0	1.10123e-10	1449	2.58882e-08	5.21595e-07	1449	9.55484e-06	0.000655203	1449	0.0110368	0.192744
6.34713	0	4.88385	2.58882e-08	3.21414	9.49126e-06	0.868086	0.0109881		1450	0	1.09684e-10	1450	2.58882e-08	5.20184e-07	1450	9.49126e-06	0.000654187	1450	0.0109881	0.192674
6.34775	0	4.88438	2.58882e-08	3.21458	9.42768e-06	0.868343	0.0109346		1451	0	1.09246e-10	1451	2.58882e-08	5.18778e-07	1451	9.42768e-06	0.000653174	1451	0.0109346	0.192603
6.34836	0	4.88491	2.58882e-08	3.21503	9.3959e-06	0.8686	0.0108879		1452	0	1.08811e-10	1452	2.58882e-08	5.17376e-07	1452	9.3959e-06	0.000652163	1452	0.0108879	0.192533
6.34898	0	4.88544	2.58882e-08	3.21547	9.33232e-06	0.868856	0.010846		1453	0	1.08377e-10	1453	2.58882e-08	5.15979e-07	1453	9.33232e-06	0.000651154	1453	0.010846	0.192463
6.34959	0	4.88598	2.58882e-08	3.21591	9.30053e-06	0.869113	0.0108021		1454	0	1.07945e-10	1454	2.58882e-08	5.14586e-07	1454	9.30053e-06	0.000650147	1454	0.0108021	0.192393
6.3502	0	4.88651	2.58882e-08	3.21636	9.30053e-06	0.869369	0.0107573		1455	0	1.07516e-10	1455	2.58882e-08	5.13198e-07	1455	9.30053e-06	0.000649143	1455	0.0107573	0.192323
6.35082	0	4.88704	2.58882e-08	3.2168	9.20516e-06	0.869625	0.0107096		1456	0	1.07088e-10	1456	2.58882e-08	5.11815e-07	1456	9.20516e-06	0.00064814	1456	0.0107096	0.192253
6.35143	0	4.88757	2.58882e-08	3.21725	9.17337e-06	0.869881	0.0106632		1457	0	1.06663e-10	1457	2.58882e-08	5.10436e-07	1457	9.17337e-06	0.00064714	1457	0.0106632	0.192183
6.35204	0	4.8881	2.58882e-08	3.21769	9.14158e-06	0.870136	0.010622		1458	0	1.06239e-10	1458	2.58882e-08	5.09062e-07	1458	9.14158e-06	0.000646141	1458	0.010622	0.192113
6.35265	0	4.88863	2.58882e-08	3.21813	9.07801e-06	0.870392	0.0105759		1459	0	1.05817e-10	1459	2.58882e-08	5.07692e-07	1459	9.07801e-06	0.000645145	1459	0.0105759	0.192043
6.35326	0	4.88916	1.9509e-08	3.21857	8.98264e-06	0.870647	0.0105288		1460	0	1.05397e-10	1460	1.9509e-08	5.06327e-07	1460	8.98264e-06	0.000644151	1460	0.0105288	0.191973
6.35387	0	4.88969	1.9509e-08	3.21901	8.91906e-06	0.870902	0.0104828		1461	0	1.04979e-10	1461	1.9509e-08	5.04966e-07	1461	8.91906e-06	0.000643159	1461	0.0104828	0.191904
6.35448	0	4.89022	1.9509e-08	3.21946	8.85548e-06	0.871157	0.0104431		1462	0	1.04563e-10	1462	1.9509e-08	5.03609e-07	1462	8.85548e-06	0.000642169	1462	0.0104431	0.191834
6.3551	0	4.89075	1.9509e-08	3.2199	8.7919e-06	0.871412	0.0103945		1463	0	1.04149e-10	1463	1.9509e-08	5.02257e-07	1463	8.7919e-06	0.000641181	1463	0.0103945	0.191765
6.3557	0	4.89128	1.9509e-08	3.22034	8.76012e-06	0.871667	0.0103393		1464	0	1.03737e-10	1464	1.9509e-08	5.0091e-07	1464	8.76012e-06	0.000640195	1464	0.0103393	0.191695
6.35631	0	4.89181	1.9509e-08	3.22078	8.69654e-06	0.871921	0.0102974		1465	0	1.03326e-10	1465	1.9509e-08	4.99567e-07	1465	8.69654e-06	0.000639212	1465	0.0102974	0.191626
6.35692	0	4.89234	1.9509e-08	3.22122	8.56938e-06	0.872176	0.0102539		1466	0	1.02918e-10	1466	1.9509e-08	4.98228e-07	1466	8.56938e-06	0.00063823	1466	0.0102539	0.191556
6.35753	0	4.89286	1.9509e-08	3.22166	8.41044e-06	0.87243	0.010212		1467	0	1.02511e-10	1467	1.9509e-08	4.96893e-07	1467	8.41044e-06	0.000637251	1467	0.010212	0.191487
6.35814	0	4.89339	1.9509e-08	3.2221	8.31507e-06	0.872684	0.010164		1468	0	1.02106e-10	1468	1.9509e-08	4.95563e-07	1468	8.31507e-06	0.000636273	1468	0.010164	0.191418
6.35875	0	4.89392	1.9509e-08	3.22254	8.25149e-06	0.872938	0.0101237		1469	0	1.01703e-10	1469	1.9509e-08	4.94238e-07	1469	8.25149e-06	0.000635298	1469	0.0101237	0.191349
6.35935	0	4.89445	1.9509e-08	3.22298	8.2197e-06	0.873191	0.0100751		1470	0	1.01302e-10	1470	1.9509e-08	4.92916e-07	1470	8.2197e-06	0.000634324	1470	0.0100751	0.191279
6.35996	0	4.89497	1.9509e-08	3.22342	8.2197e-06	0.873445	0.0100303		1471	0	1.00902e-10	1471	1.9509e-08	4.91599e-07	1471	8.2197e-06	0.000633353	1471	0.0100303	0.19121
6.36057	0	4.8955	1.9509e-08	3.22386	8.12434e-06	0.873698	0.00998386		1472	0	1.00505e-10	1472	1.9509e-08	4.90286e-07	1472	8.12434e-06	0.000632383	1472	0.00998386	0.191141
6.36117	0	4.89602	1.9509e-08	3.2243	7.99718e-06	0.873951	0.00994197		1473	0	1.00109e-10	1473	1.9509e-08	4.88978e-07	1473	7.99718e-06	0.000631416	1473	0.00994197	0.191072
6.36178	0	4.89655	1.9509e-08	3.22473	7.99718e-06	0.874204	0.00990523		1474	0	9.97152e-11	1474	1.9509e-08	4.87673e-07	1474	7.99718e-06	0.000630451	1474	0.00990523	0.191004
6.36238	0	4.89707	1.9509e-08	3.22517	7.96539e-06	0.874457	0.00986397		1475	0	9.9323e-11	1475	1.9509e-08	4.86373e-07	1475	7.96539e-06	0.000629487	1475	0.00986397	0.190935
6.36299	0	4.8976	1.9509e-08	3.22561	7.80645e-06	0.874709	0.00982691		1476	0	9.89326e-11	1476	1.9509e-08	4.85077e-07	1476	7.80645e-06	0.000628526	1476	0.00982691	0.190866
6.36359	0	4.89812	1.9509e-08	3.22605	7.77466e-06	0.874962	0.00978308		1477	0	9.85439e-11	1477	1.9509e-08	4.83785e-07	1477	7.77466e-06	0.000627567	1477	0.00978308	0.190797
6.3642	0	4.89865	1.9509e-08	3.22648	7.74287e-06	0.875214	0.00974634		1478	0	9.8157e-11	1478	1.9509e-08	4.82498e-07	1478	7.74287e-06	0.00062661	1478	0.00974634	0.190729
6.3648	0	4.89917	1.9509e-08	3.22692	7.67929e-06	0.875466	0.00970251		1479	0	9.77718e-11	1479	1.9509e-08	4.81214e-07	1479	7.67929e-06	0.000625654	1479	0.00970251	0.19066
6.3654	0	4.89969	1.9509e-08	3.22736	7.61571e-06	0.875718	0.00966287		1480	0	9.73884e-11	1480	1.9509e-08	4.79935e-07	1480	7.61571e-06	0.000624701	1480	0.00966287	0.190592
6.36601	0	4.90021	1.9509e-08	3.22779	7.55214e-06	0.875969	0.00962419		1481	0	9.70067e-11	1481	1.9509e-08	4.7866e-07	1481	7.55214e-06	0.00062375	1481	0.00962419	0.190523
6.36661	0	4.90074	1.9509e-08	3.22823	7.55214e-06	0.876221	0.00958358		1482	0	9.66267e-11	1482	1.9509e-08	4.77389e-07	1482	7.55214e-06	0.0006228	1482	0.00958358	0.190455
6.36721	0	4.90126	1.9509e-08	3.22866	7.42498e-06	0.876472	0.00954427		1483	0	9.62484e-11	1483	1.9509e-08	4.76122e-07	1483	7.42498e-06	0.000621853	1483	0.00954427	0.190387
6.36781	0	4.90178	1.9509e-08	3.2291	7.39319e-06	0.876724	0.00950591		1484	0	9.58719e-11	1484	1.9509e-08	4.7486e-07	1484	7.39319e-06	0.000620908	1484	0.00950591	0.190318
6.36841	0	4.9023	1.9509e-08	3.22953	7.3614e-06	0.876975	0.00945983		1485	0	9.5497e-11	1485	1.9509e-08	4.73601e-07	1485	7.3614e-06	0.000619964	1485	0.00945983	0.19025
6.36901	0	4.90282	1.9509e-08	3.22997	7.26603e-06	0.877226	0.00941793		1486	0	9.51238e-11	1486	1.9509e-08	4.72346e-07	1486	7.26603e-06	0.000619023	1486	0.00941793	0.190182
6.36961	0	4.90334	1.9509e-08	3.2304	7.23425e-06	0.877476	0.00937764		1487	0	9.47523e-11	1487	1.9509e-08	4.71096e-07	1487	7.23425e-06	0.000618083	1487	0.00937764	0.190114
6.37021	0	4.90386	1.9509e-08	3.23084	7.20246e-06	0.877727	0.00933381		1488	0	9.43824e-11	1488	1.9509e-08	4.69849e-07	1488	7.20246e-06	0.000617146	1488	0.00933381	0.190046
6.37081	0	4.90438	1.9509e-08	3.23127	7.17067e-06	0.877977	0.00929482		1489	0	9.40142e-11	1489	1.9509e-08	4.68607e-07	1489	7.17067e-06	0.00061621	1489	0.00929482	0.189978
6.37141	0	4.9049	1.9509e-08	3.2317	7.17067e-06	0.878227	0.00925421		1490	0	9.36477e-11	1490	1.9509e-08	4.67368e-07	1490	7.17067e-06	0.000615276	1490	0.00925421	0.18991
6.37201	0	4.90542	1.9509e-08	3.23214	7.17067e-06	0.878477	0.00920522		1491	0	9.32827e-11	1491	1.9509e-08	4.66133e-07	1491	7.17067e-06	0.000614345	1491	0.00920522	0.189842
6.37261	0	4.90594	1.9509e-08	3.23257	7.10709e-06	0.878727	0.00916494		1492	0	9.29195e-11	1492	1.9509e-08	4.64903e-07	1492	7.10709e-06	0.000613415	1492	0.00916494	0.189775
6.37321	0	4.90646	1.9509e-08	3.233	7.01172e-06	0.878977	0.00912626		1493	0	9.25578e-11	1493	1.9509e-08	4.63676e-07	1493	7.01172e-06	0.000612487	1493	0.00912626	0.189707
6.3738	0	4.90698	1.9509e-08	3.23343	6.88457e-06	0.879227	0.00909178		1494	0	9.21978e-11	1494	1.9509e-08	4.62453e-07	1494	6.88457e-06	0.000611561	1494	0.00909178	0.189639
6.3744	0	4.9075	1.9509e-08	3.23386	6.85278e-06	0.879476	0.0090502		1495	0	9.18393e-11	1495	1.9509e-08	4.61234e-07	1495	6.85278e-06	0.000610637	1495	0.0090502	0.189572
6.375	0	4.90801	1.9509e-08	3.2343	6.7892e-06	0.879725	0.00901088		1496	0	9.14825e-11	1496	1.9509e-08	4.6002e-07	1496	6.7892e-06	0.000609715	1496	0.00901088	0.189504
6.37559	0	4.90853	1.9509e-08	3.23473	6.75741e-06	0.879974	0.00897092		1497	0	9.11273e-11	1497	1.9509e-08	4.58809e-07	1497	6.75741e-06	0.000608794	1497	0.00897092	0.189437
6.37619	0	4.90905	1.9509e-08	3.23516	6.69383e-06	0.880223	0.0089258		1498	0	9.07736e-11	1498	1.9509e-08	4.57601e-07	1498	6.69383e-06	0.000607876	1498	0.0089258	0.189369
6.37679	0	4.90956	1.9509e-08	3.23559	6.63025e-06	0.880472	0.00888648		1499	0	9.04216e-11	1499	1.9509e-08	4.56398e-07	1499	6.63025e-06	0.000606959	1499	0.00888648	0.189302
6.37738	0	4.91008	1.9509e-08	3.23602	6.63025e-06	0.88072	0.0088433		1500	0	9.0071e-11	1500	1.9509e-08	4.55199e-07	1500	6.63025e-06	0.000606045	1500	0.0088433	0.189235
6.37798	0	4.91059	1.9509e-08	3.23645	6.53489e-06	0.880969	0.00879753		1501	0	8.97221e-11	1501	1.9509e-08	4.54003e-07	1501	6.53489e-06	0.000605132	1501	0.00879753	0.189167
6.37857	0	4.91111	1.9509e-08	3.23688	6.5031e-06	0.881217	0.00876273		1502	0	8.93747e-11	1502	1.9509e-08	4.52811e-07	1502	6.5031e-06	0.000604221	1502	0.00876273	0.1891
6.37916	0	4.91163	1.9509e-08	3.23731	6.5031e-06	0.881465	0.00872598		1503	0	8.90288e-11	1503	1.9509e-08	4.51623e-07	1503	6.5031e-06	0.000603312	1503	0.00872598	0.189033
6.37976	0	4.91214	1.9509e-08	3.23774	6.47131e-06	0.881713	0.00869247		1504	0	8.86845e-11	1504	1.9509e-08	4.50439e-07	1504	6.47131e-06	0.000602405	1504	0.00869247	0.188966
6.38035	0	4.91265	1.9509e-08	3.23817	6.43952e-06	0.88196	0.00865863		1505	0	8.83417e-11	1505	1.9509e-08	4.49259e-07	1505	6.43952e-06	0.0006015	1505	0.00865863	0.188899
6.38094	0	4.91317	1.9509e-08	3.2386	6.40773e-06	0.882208	0.0086148		1506	0	8.80005e-11	1506	1.9509e-08	4.48082e-07	1506	6.40773e-06	0.000600597	1506	0.0086148	0.188832
6.38154	0	4.91368	1.9509e-08	3.23903	6.217e-06	0.882455	0.00857806		1507	0	8.76607e-11	1507	1.9509e-08	4.46909e-07	1507	6.217e-06	0.000599695	1507	0.00857806	0.188765
6.38213	0	4.9142	1.9509e-08	3.23945	6.15342e-06	0.882703	0.00854325		1508	0	8.73225e-11	1508	1.9509e-08	4.4574e-07	1508	6.15342e-06	0.000598795	1508	0.00854325	0.188698
6.38272	0	4.91471	1.9509e-08	3.23988	6.08984e-06	0.88295	0.0085049		1509	0	8.69857e-11	1509	1.9509e-08	4.44574e-07	1509	6.08984e-06	0.000597897	1509	0.0085049	0.188632
6.38331	0	4.91522	1.9509e-08	3.24031	5.99448e-06	0.883197	0.00847106		1510	0	8.66505e-11	1510	1.9509e-08	4.43413e-07	1510	5.99448e-06	0.000597001	1510	0.00847106	0.188565
6.3839	0	4.91573	1.9509e-08	3.24074	5.89911e-06	0.883443	0.00843335		1511	0	8.63167e-11	1511	1.9509e-08	4.42255e-07	1511	5.89911e-06	0.000596107	1511	0.00843335	0.188498
6.38449	0	4.91624	1.9509e-08	3.24116	5.86732e-06	0.88369	0.00839983		1512	0	8.59844e-11	1512	1.9509e-08	4.411e-07	1512	5.86732e-06	0.000595215	1512	0.00839983	0.188432
6.38508	0	4.91676	1.9509e-08	3.24159	5.74016e-06	0.883936	0.00836019		1513	0	8.56535e-11	1513	1.9509e-08	4.39949e-07	1513	5.74016e-06	0.000594324	1513	0.00836019	0.188365
6.38567	0	4.91727	1.9509e-08	3.24202	5.70837e-06	0.884182	0.00832377		1514	0	8.53242e-11	1514	1.9509e-08	4.38802e-07	1514	5.70837e-06	0.000593436	1514	0.00832377	0.188299
6.38626	0	4.91778	1.9509e-08	3.24244	5.67659e-06	0.884429	0.00828993		1515	0	8.49963e-11	1515	1.9509e-08	4.37659e-07	1515	5.67659e-06	0.000592549	1515	0.00828993	0.188232
6.38685	0	4.91829	1.9509e-08	3.24287	5.61301e-06	0.884674	0.00825158		1516	0	8.46698e-11	1516	1.9509e-08	4.36519e-07	1516	5.61301e-06	0.000591664	1516	0.00825158	0.188166
6.38744	0	4.9188	1.9509e-08	3.24329	5.61301e-06	0.88492	0.00821001		1517	0	8.43448e-11	1517	1.9509e-08	4.35383e-07	1517	5.61301e-06	0.00059078	1517	0.00821001	0.1881
6.38802	0	4.91931	1.9509e-08	3.24372	5.58122e-06	0.885166	0.00817101		1518	0	8.40212e-11	1518	1.9509e-08	4.3425e-07	1518	5.58122e-06	0.000589899	1518	0.00817101	0.188034
6.38861	0	4.91982	1.9509e-08	3.24414	5.51764e-06	0.885411	0.00812428		1519	0	8.3699e-11	1519	1.9509e-08	4.33121e-07	1519	5.51764e-06	0.000589019	1519	0.00812428	0.187967
6.3892	0	4.92033	1.9509e-08	3.24457	5.48585e-06	0.885656	0.00808432		1520	0	8.33782e-11	1520	1.9509e-08	4.31996e-07	1520	5.48585e-06	0.000588141	1520	0.00808432	0.187901
6.38979	0	4.92084	1.9509e-08	3.24499	5.45406e-06	0.885902	0.00805273		1521	0	8.30589e-11	1521	1.9509e-08	4.30874e-07	1521	5.45406e-06	0.000587265	1521	0.00805273	0.187835
6.39037	0	4.92135	1.9509e-08	3.24542	5.3587e-06	0.886146	0.00801889		1522	0	8.2741e-11	1522	1.9509e-08	4.29755e-07	1522	5.3587e-06	0.000586391	1522	0.00801889	0.187769
6.39096	0	4.92185	1.9509e-08	3.24584	5.32691e-06	0.886391	0.00798699		1523	0	8.24244e-11	1523	1.9509e-08	4.2864e-07	1523	5.32691e-06	0.000585518	1523	0.00798699	0.187703
6.39154	0	4.92236	1.9509e-08	3.24627	5.32691e-06	0.886636	0.00795476		1524	0	8.21093e-11	1524	1.9509e-08	4.27529e-07	1524	5.32691e-06	0.000584648	1524	0.00795476	0.187637
6.39213	0	4.92287	1.9509e-08	3.24669	5.29512e-06	0.88688	0.00791898		1525	0	8.17955e-11	1525	1.9509e-08	4.26421e-07	1525	5.29512e-06	0.000583779	1525	0.00791898	0.187572
6.39271	0	4.92338	1.9509e-08	3.24711	5.23154e-06	0.887125	0.00787902		1526	0	8.14831e-11	1526	1.9509e-08	4.25317e-07	1526	5.23154e-06	0.000582911	1526	0.00787902	0.187506
6.3933	0	4.92388	1.9509e-08	3.24754	5.19975e-06	0.887369	0.00784099		1527	0	8.11721e-11	1527	1.9509e-08	4.24216e-07	1527	5.19975e-06	0.000582046	1527	0.00784099	0.18744
6.39388	0	4.92439	1.9509e-08	3.24796	5.16796e-06	0.887613	0.00780715		1528	0	8.08624e-11	1528	1.9509e-08	4.23119e-07	1528	5.16796e-06	0.000581182	1528	0.00780715	0.187375
6.39447	0	4.9249	1.9509e-08	3.24838	5.16796e-06	0.887857	0.00777267		1529	0	8.05541e-11	1529	1.9509e-08	4.22025e-07	1529	5.16796e-06	0.00058032	1529	0.00777267	0.187309
6.39505	0	4.9254	1.9509e-08	3.2488	5.13617e-06	0.8881	0.00773818		1530	0	8.02471e-11	1530	1.9509e-08	4.20934e-07	1530	5.13617e-06	0.00057946	1530	0.00773818	0.187243
6.39563	0	4.92591	1.9509e-08	3.24922	5.10438e-06	0.888344	0.00770305		1531	0	7.99415e-11	1531	1.9509e-08	4.19847e-07	1531	5.10438e-06	0.000578601	1531	0.00770305	0.187178
6.39622	0	4.92641	1.9509e-08	3.24965	5.10438e-06	0.888587	0.00765954		1532	0	7.96373e-11	1532	1.9509e-08	4.18763e-07	1532	5.10438e-06	0.000577745	1532	0.00765954	0.187113
6.3968	0	4.92692	1.9509e-08	3.25007	5.0726e-06	0.88883	0.00762764		1533	0	7.93343e-11	1533	1.9509e-08	4.17683e-07	1533	5.0726e-06	0.000576889	1533	0.00762764	0.187047
6.39738	0	4.92742	1.9509e-08	3.25049	5.0726e-06	0.889073	0.00759412		1534	0	7.90327e-11	1534	1.9509e-08	4.16606e-07	1534	5.0726e-06	0.000576036	1534	0.00759412	0.186982
6.39796	0	4.92793	1.9509e-08	3.25091	5.04081e-06	0.889316	0.00756092		1535	0	7.87324e-11	1535	1.9509e-08	4.15532e-07	1535	5.04081e-06	0.000575185	1535	0.00756092	0.186917
6.39854	0	4.92843	1.9509e-08	3.25133	5.04081e-06	0.889559	0.00752161		1536	0	7.84334e-11	1536	1.9509e-08	4.14462e-07	1536	5.04081e-06	0.000574335	1536	0.00752161	0.186851
6.39912	0	4.92893	1.9509e-08	3.25175	4.97723e-06	0.889801	0.0074926		1537	0	7.81357e-11	1537	1.9509e-08	4.13395e-07	1537	4.97723e-06	0.000573486	1537	0.0074926	0.186786
6.3997	0	4.92944	1.9509e-08	3.25217	4.94544e-06	0.890044	0.00745683		1538	0	7.78393e-11	1538	1.9509e-08	4.12332e-07	1538	4.94544e-06	0.00057264	1538	0.00745683	0.186721
6.40028	0	4.92994	1.9509e-08	3.25259	4.91365e-06	0.890286	0.00742428		1539	0	7.75442e-11	1539	1.9509e-08	4.11272e-07	1539	4.91365e-06	0.000571795	1539	0.00742428	0.186656
6.40086	0	4.93044	1.9509e-08	3.25301	4.88186e-06	0.890528	0.00739108		1540	0	7.72503e-11	1540	1.9509e-08	4.10215e-07	1540	4.88186e-06	0.000570952	1540	0.00739108	0.186591
6.40144	0	4.93095	1.9509e-08	3.25343	4.88186e-06	0.89077	0.00736014		1541	0	7.69578e-11	1541	1.9509e-08	4.09161e-07	1541	4.88186e-06	0.000570111	1541	0.00736014	0.186526
6.40202	0	4.93145	1.9509e-08	3.25385	4.85007e-06	0.891012	0.00732856		1542	0	7.66665e-11	1542	1.9509e-08	4.08111e-07	1542	4.85007e-06	0.000569271	1542	0.00732856	0.186461
6.4026	0	4.93195	1.9509e-08	3.25426	4.85007e-06	0.891253	0.00729407		1543	0	7.63765e-11	1543	1.9509e-08	4.07064e-07	1543	4.85007e-06	0.000568433	1543	0.00729407	0.186397
6.40318	0	4.93245	1.9509e-08	3.25468	4.85007e-06	0.891495	0.00725894		1544	0	7.60877e-11	1544	1.9509e-08	4.0602e-07	1544	4.85007e-06	0.000567597	1544	0.00725894	0.186332
6.40376	0	4.93295	1.9509e-08	3.2551	4.81828e-06	0.891736	0.00722865		1545	0	7.58002e-11	1545	1.9509e-08	4.0498e-07	1545	4.81828e-06	0.000566762	1545	0.00722865	0.186267
6.40433	0	4.93345	1.9509e-08	3.25552	4.75471e-06	0.891977	0.00719674		1546	0	7.5514e-11	1546	1.9509e-08	4.03943e-07	1546	4.75471e-06	0.000565929	1546	0.00719674	0.186203
6.40491	0	4.93395	1.9509e-08	3.25594	4.75471e-06	0.892218	0.00716129		1547	0	7.5229e-11	1547	1.9509e-08	4.02909e-07	1547	4.75471e-06	0.000565098	1547	0.00716129	0.186138
6.40549	0	4.93445	1.9509e-08	3.25635	4.72292e-06	0.892459	0.00712552		1548	0	7.49452e-11	1548	1.9509e-08	4.01878e-07	1548	4.72292e-06	0.000564268	1548	0.00712552	0.186073
6.40606	0	4.93495	1.9509e-08	3.25677	4.69113e-06	0.8927	0.0070949		1549	0	7.46626e-11	1549	1.9509e-08	4.0085e-07	1549	4.69113e-06	0.00056344	1549	0.0070949	0.186009
6.40664	0	4.93545	1.9509e-08	3.25719	4.62755e-06	0.89294	0.00706106		1550	0	7.43813e-11	1550	1.9509e-08	3.99826e-07	1550	4.62755e-06	0.000562614	1550	0.00706106	0.185945
6.40721	0	4.93595	1.9509e-08	3.2576	4.59576e-06	0.893181	0.00703077		1551	0	7.41012e-11	1551	1.9509e-08	3.98805e-07	1551	4.59576e-06	0.00056179	1551	0.00703077	0.18588
6.40779	0	4.93645	1.9509e-08	3.25802	4.56397e-06	0.893421	0.00700112		1552	0	7.38223e-11	1552	1.9509e-08	3.97786e-07	1552	4.56397e-06	0.000560967	1552	0.00700112	0.185816
6.40836	0	4.93695	1.9509e-08	3.25843	4.53218e-06	0.893661	0.00696889		1553	0	7.35446e-11	1553	1.9509e-08	3.96772e-07	1553	4.53218e-06	0.000560145	1553	0.00696889	0.185752
6.40894	0	4.93745	1.9509e-08	3.25885	4.53218e-06	0.893901	0.00694053		1554	0	7.32681e-11	1554	1.9509e-08	3.9576e-07	1554	4.53218e-06	0.000559325	1554	0.00694053	0.185687
6.40951	0	4.93794	1.9509e-08	3.25926	4.50039e-06	0.894141	0.00691281		1555	0	7.29928e-11	1555	1.9509e-08	3.94751e-07	1555	4.50039e-06	0.000558507	1555	0.00691281	0.185623
6.41009	0	4.93844	1.9509e-08	3.25968	4.43682e-06	0.89438	0.0068809		1556	0	7.27187e-11	1556	1.9509e-08	3.93746e-07	1556	4.43682e-06	0.000557691	1556	0.0068809	0.185559
6.41066	0	4.93894	1.9509e-08	3.26009	4.40503e-06	0.89462	0.00685125		1557	0	7.24458e-11	1557	1.9509e-08	3.92743e-07	1557	4.40503e-06	0.000556876	1557	0.00685125	0.185495
6.41123	0	4.93944	1.9509e-08	3.26051	4.37324e-06	0.894859	0.00681999		1558	0	7.2174e-11	1558	1.9509e-08	3.91744e-07	1558	4.37324e-06	0.000556063	1558	0.00681999	0.185431
6.4118	0	4.93993	1.9509e-08	3.26092	4.34145e-06	0.895098	0.0067868		1559	0	7.19034e-11	1559	1.9509e-08	3.90748e-07	1559	4.34145e-06	0.000555251	1559	0.0067868	0.185367
6.41238	0	4.94043	1.9509e-08	3.26134	4.30966e-06	0.895337	0.00675553		1560	0	7.1634e-11	1560	1.9509e-08	3.89755e-07	1560	4.30966e-06	0.000554441	1560	0.00675553	0.185304
6.41295	0	4.94092	1.9509e-08	3.26175	4.27787e-06	0.895576	0.00672298		1561	0	7.13657e-11	1561	1.9509e-08	3.88765e-07	1561	4.27787e-06	0.000553633	1561	0.00672298	0.18524
6.41352	0	4.94142	1.9509e-08	3.26216	4.24608e-06	0.895814	0.00668399		1562	0	7.10986e-11	1562	1.9509e-08	3.87778e-07	1562	4.24608e-06	0.000552826	1562	0.00668399	0.185176
6.41409	0	4.94192	1.9509e-08	3.26258	4.24608e-06	0.896053	0.00665563		1563	0	7.08326e-11	1563	1.9509e-08	3.86794e-07	1563	4.24608e-06	0.000552021	1563	0.00665563	0.185112
6.41466	0	4.94241	1.9509e-08	3.26299	4.24608e-06	0.896291	0.00662598		1564	0	7.05678e-11	1564	1.9509e-08	3.85813e-07	1564	4.24608e-06	0.000551218	1564	0.00662598	0.185049
6.41523	0	4.94291	1.9509e-08	3.2634	4.24608e-06	0.89653	0.00659697		1565	0	7.03041e-11	1565	1.9509e-08	3.84835e-07	1565	4.24608e-06	0.000550416	1565	0.00659697	0.184985
6.4158	0	4.9434	1.9509e-08	3.26381	4.24608e-06	0.896768	0.00656925		1566	0	7.00416e-11	1566	1.9509e-08	3.8386e-07	1566	4.24608e-06	0.000549615	1566	0.00656925	0.184921
6.41637	0	4.94389	1.9509e-08	3.26423	4.1825e-06	0.897005	0.00653767		1567	0	6.97801e-11	1567	1.9509e-08	3.82888e-07	1567	4.1825e-06	0.000548817	1567	0.00653767	0.184858
6.41694	0	4.94439	1.9509e-08	3.26464	4.11893e-06	0.897243	0.00650383		1568	0	6.95198e-11	1568	1.9509e-08	3.81919e-07	1568	4.11893e-06	0.000548019	1568	0.00650383	0.184795
6.41751	0	4.94488	1.9509e-08	3.26505	4.05535e-06	0.897481	0.00647644		1569	0	6.92606e-11	1569	1.9509e-08	3.80953e-07	1569	4.05535e-06	0.000547224	1569	0.00647644	0.184731
6.41808	0	4.94537	1.9509e-08	3.26546	4.05535e-06	0.897718	0.00644002		1570	0	6.90025e-11	1570	1.9509e-08	3.7999e-07	1570	4.05535e-06	0.00054643	1570	0.00644002	0.184668
6.41865	0	4.94587	1.9509e-08	3.26587	4.05535e-06	0.897956	0.00640779		1571	0	6.87455e-11	1571	1.9509e-08	3.7903e-07	1571	4.05535e-06	0.000545637	1571	0.00640779	0.184605
6.41921	0	4.94636	1.9509e-08	3.26628	4.02356e-06	0.898193	0.00637427		1572	0	6.84896e-11	1572	1.9509e-08	3.78073e-07	1572	4.02356e-06	0.000544846	1572	0.00637427	0.184541
6.41978	0	4.94685	1.9509e-08	3.26669	3.99177e-06	0.89843	0.00634398		1573	0	6.82348e-11	1573	1.9509e-08	3.77119e-07	1573	3.99177e-06	0.000544057	1573	0.00634398	0.184478
6.42035	0	4.94734	1.9509e-08	3.2671	3.92819e-06	0.898667	0.00631529		1574	0	6.79811e-11	1574	1.9509e-08	3.76168e-07	1574	3.92819e-06	0.000543269	1574	0.00631529	0.184415
6.42092	0	4.94783	1.9509e-08	3.26751	3.92819e-06	0.898903	0.00628113		1575	0	6.77285e-11	1575	1.9509e-08	3.75219e-07	1575	3.92819e-06	0.000542483	1575	0.00628113	0.184352
6.42148	0	4.94833	1.9509e-08	3.26792	3.92819e-06	0.89914	0.00624955		1576	0	6.74769e-11	1576	1.9509e-08	3.74274e-07	1576	3.92819e-06	0.000541698	1576	0.00624955	0.184289
6.42205	0	4.94882	1.9509e-08	3.26833	3.83283e-06	0.899376	0.006217		1577	0	6.72265e-11	1577	1.9509e-08	3.73332e-07	1577	3.83283e-06	0.000540915	1577	0.006217	0.184226
6.42261	0	4.94931	1.9509e-08	3.26874	3.83283e-06	0.899612	0.00618251		1578	0	6.6977e-11	1578	1.9509e-08	3.72392e-07	1578	3.83283e-06	0.000540134	1578	0.00618251	0.184163
6.42318	0	4.9498	1.9509e-08	3.26915	3.80104e-06	0.899849	0.0061548		1579	0	6.67287e-11	1579	1.9509e-08	3.71455e-07	1579	3.80104e-06	0.000539354	1579	0.0061548	0.1841
6.42374	0	4.95029	1.9509e-08	3.26956	3.76925e-06	0.900084	0.00612676		1580	0	6.64814e-11	1580	1.9509e-08	3.70521e-07	1580	3.76925e-06	0.000538575	1580	0.00612676	0.184038
6.42431	0	4.95078	1.9509e-08	3.26997	3.76925e-06	0.90032	0.00609743		1581	0	6.62352e-11	1581	1.9509e-08	3.6959e-07	1581	3.76925e-06	0.000537798	1581	0.00609743	0.183975
6.42487	0	4.95127	1.9509e-08	3.27038	3.76925e-06	0.900556	0.00607068		1582	0	6.599e-11	1582	1.9509e-08	3.68662e-07	1582	3.76925e-06	0.000537023	1582	0.00607068	0.183912
6.42544	0	4.95175	1.9509e-08	3.27078	3.76925e-06	0.900791	0.00604103		1583	0	6.57458e-11	1583	1.9509e-08	3.67737e-07	1583	3.76925e-06	0.000536249	1583	0.00604103	0.18385
6.426	0	4.95224	1.9509e-08	3.27119	3.76925e-06	0.901027	0.00601396		1584	0	6.55027e-11	1584	1.9509e-08	3.66814e-07	1584	3.76925e-06	0.000535476	1584	0.00601396	0.183787
6.42656	0	4.95273	1.9509e-08	3.2716	3.76925e-06	0.901262	0.00598721		1585	0	6.52606e-11	1585	1.9509e-08	3.65894e-07	1585	3.76925e-06	0.000534705	1585	0.00598721	0.183725
6.42713	0	4.95322	1.9509e-08	3.27201	3.76925e-06	0.901497	0.0059582		1586	0	6.50195e-11	1586	1.9509e-08	3.64978e-07	1586	3.76925e-06	0.000533936	1586	0.0059582	0.183662
6.42769	0	4.95371	1.9509e-08	3.27241	3.73746e-06	0.901732	0.00593403		1587	0	6.47795e-11	1587	1.9509e-08	3.64063e-07	1587	3.73746e-06	0.000533168	1587	0.00593403	0.1836
6.42825	0	4.95419	1.9509e-08	3.27282	3.6103e-06	0.901967	0.00590406		1588	0	6.45405e-11	1588	1.9509e-08	3.63152e-07	1588	3.6103e-06	0.000532402	1588	0.00590406	0.183537
6.42881	0	4.95468	1.9509e-08	3.27323	3.6103e-06	0.902201	0.00587763		1589	0	6.43025e-11	1589	1.9509e-08	3.62243e-07	1589	3.6103e-06	0.000531637	1589	0.00587763	0.183475
6.42937	0	4.95517	1.9509e-08	3.27363	3.6103e-06	0.902436	0.00584862		1590	0	6.40655e-11	1590	1.9509e-08	3.61338e-07	1590	3.6103e-06	0.000530873	1590	0.00584862	0.183413
6.42993	0	4.95566	1.9509e-08	3.27404	3.6103e-06	0.90267	0.00582284		1591	0	6.38295e-11	1591	1.9509e-08	3.60435e-07	1591	3.6103e-06	0.000530112	1591	0.00582284	0.183351
6.4305	0	4.95614	1.9509e-08	3.27444	3.57851e-06	0.902904	0.0057948		1592	0	6.35945e-11	1592	1.9509e-08	3.59534e-07	1592	3.57851e-06	0.000529351	1592	0.0057948	0.183288
6.43106	0	4.95663	1.9509e-08	3.27485	3.51494e-06	0.903138	0.0057716		1593	0	6.33604e-11	1593	1.9509e-08	3.58637e-07	1593	3.51494e-06	0.000528592	1593	0.0057716	0.183226
6.43162	0	4.95711	1.9509e-08	3.27525	3.45136e-06	0.903372	0.0057471		1594	0	6.31274e-11	1594	1.9509e-08	3.57742e-07	1594	3.45136e-06	0.000527835	1594	0.0057471	0.183164
6.43218	0	4.9576	1.9509e-08	3.27566	3.41957e-06	0.903606	0.00572648		1595	0	6.28954e-11	1595	1.9509e-08	3.5685e-07	1595	3.41957e-06	0.000527079	1595	0.00572648	0.183102
6.43273	0	4.95808	1.9509e-08	3.27606	3.35599e-06	0.903839	0.00569844		1596	0	6.26643e-11	1596	1.9509e-08	3.5596e-07	1596	3.35599e-06	0.000526324	1596	0.00569844	0.18304
6.43329	0	4.95857	1.9509e-08	3.27647	3.3242e-06	0.904073	0.00567717		1597	0	6.24342e-11	1597	1.9509e-08	3.55073e-07	1597	3.3242e-06	0.000525571	1597	0.00567717	0.182978
6.43385	0	4.95905	1.9509e-08	3.27687	3.29241e-06	0.904306	0.00565074		1598	0	6.22051e-11	1598	1.9509e-08	3.54189e-07	1598	3.29241e-06	0.00052482	1598	0.00565074	0.182917
6.43441	0	4.95954	1.9509e-08	3.27728	3.29241e-06	0.904539	0.00562303		1599	0	6.19769e-11	1599	1.9509e-08	3.53308e-07	1599	3.29241e-06	0.00052407	1599	0.00562303	0.182855
6.43497	0	4.96002	1.9509e-08	3.27768	3.22883e-06	0.904772	0.00559692		1600	0	6.17497e-11	1600	1.9509e-08	3.52429e-07	1600	3.22883e-06	0.000523321	1600	0.00559692	0.182793
6.43553	0	4.9605	1.9509e-08	3.27808	3.22883e-06	0.905005	0.00557178		1601	0	6.15235e-11	1601	1.9509e-08	3.51553e-07	1601	3.22883e-06	0.000522574	1601	0.00557178	0.182731
6.43608	0	4.96099	1.9509e-08	3.27849	3.22883e-06	0.905238	0.00554439		1602	0	6.12982e-11	1602	1.9509e-08	3.50679e-07	1602	3.22883e-06	0.000521828	1602	0.00554439	0.18267
6.43664	0	4.96147	1.9509e-08	3.27889	3.19705e-06	0.90547	0.00552118		1603	0	6.10739e-11	1603	1.9509e-08	3.49809e-07	1603	3.19705e-06	0.000521084	1603	0.00552118	0.182608
6.4372	0	4.96195	1.9509e-08	3.27929	3.16526e-06	0.905703	0.00549862		1604	0	6.08505e-11	1604	1.9509e-08	3.4894e-07	1604	3.16526e-06	0.000520341	1604	0.00549862	0.182547
6.43775	0	4.96243	1.9509e-08	3.27969	3.06989e-06	0.905935	0.00548025		1605	0	6.0628e-11	1605	1.9509e-08	3.48075e-07	1605	3.06989e-06	0.0005196	1605	0.00548025	0.182485
6.43831	0	4.96292	1.9509e-08	3.2801	3.0381e-06	0.906167	0.00546027		1606	0	6.04065e-11	1606	1.9509e-08	3.47212e-07	1606	3.0381e-06	0.00051886	1606	0.00546027	0.182424
6.43886	0	4.9634	1.9509e-08	3.2805	3.00631e-06	0.906399	0.00543739		1607	0	6.01859e-11	1607	1.9509e-08	3.46351e-07	1607	3.00631e-06	0.000518122	1607	0.00543739	0.182362
6.43942	0	4.96388	1.9509e-08	3.2809	2.91095e-06	0.906631	0.00541032		1608	0	5.99662e-11	1608	1.9509e-08	3.45494e-07	1608	2.91095e-06	0.000517384	1608	0.00541032	0.182301
6.43997	0	4.96436	1.9509e-08	3.2813	2.87916e-06	0.906863	0.00538615		1609	0	5.97474e-11	1609	1.9509e-08	3.44638e-07	1609	2.87916e-06	0.000516649	1609	0.00538615	0.18224
6.44053	0	4.96484	1.9509e-08	3.2817	2.87916e-06	0.907094	0.00536004		1610	0	5.95296e-11	1610	1.9509e-08	3.43786e-07	1610	2.87916e-06	0.000515915	1610	0.00536004	0.182178
6.44108	0	4.96532	1.9509e-08	3.2821	2.84737e-06	0.907326	0.00533458		1611	0	5.93126e-11	1611	1.9509e-08	3.42936e-07	1611	2.84737e-06	0.000515182	1611	0.00533458	0.182117
6.44164	0	4.9658	1.9509e-08	3.2825	2.84737e-06	0.907557	0.00530848		1612	0	5.90966e-11	1612	1.9509e-08	3.42088e-07	1612	2.84737e-06	0.00051445	1612	0.00530848	0.182056
6.44219	0	4.96628	1.9509e-08	3.2829	2.84737e-06	0.907788	0.00528301		1613	0	5.88815e-11	1613	1.9509e-08	3.41243e-07	1613	2.84737e-06	0.000513721	1613	0.00528301	0.181995
6.44274	0	4.96676	1.9509e-08	3.2833	2.78379e-06	0.908019	0.00525498		1614	0	5.86673e-11	1614	1.9509e-08	3.40401e-07	1614	2.78379e-06	0.000512992	1614	0.00525498	0.181934
6.44329	0	4.96724	1.9509e-08	3.2837	2.78379e-06	0.90825	0.00523242		1615	0	5.84539e-11	1615	1.9509e-08	3.39561e-07	1615	2.78379e-06	0.000512265	1615	0.00523242	0.181873
6.44385	0	4.96772	1.9509e-08	3.2841	2.752e-06	0.908481	0.00520696		1616	0	5.82415e-11	1616	1.9509e-08	3.38723e-07	1616	2.752e-06	0.000511539	1616	0.00520696	0.181812
6.4444	0	4.9682	1.9509e-08	3.2845	2.72021e-06	0.908711	0.00518343		1617	0	5.80299e-11	1617	1.9509e-08	3.37888e-07	1617	2.72021e-06	0.000510815	1617	0.00518343	0.181751
6.44495	0	4.96868	1.9509e-08	3.2849	2.62484e-06	0.908942	0.00515152		1618	0	5.78193e-11	1618	1.9509e-08	3.37056e-07	1618	2.62484e-06	0.000510092	1618	0.00515152	0.18169
6.4455	0	4.96916	1.9509e-08	3.2853	2.62484e-06	0.909172	0.00513122		1619	0	5.76095e-11	1619	1.9509e-08	3.36226e-07	1619	2.62484e-06	0.00050937	1619	0.00513122	0.18163
6.44605	0	4.96963	1.9509e-08	3.2857	2.59306e-06	0.909402	0.0051064		1620	0	5.74005e-11	1620	1.9509e-08	3.35398e-07	1620	2.59306e-06	0.00050865	1620	0.0051064	0.181569
6.4466	0	4.97011	1.9509e-08	3.2861	2.59306e-06	0.909632	0.00508223		1621	0	5.71925e-11	1621	1.9509e-08	3.34573e-07	1621	2.59306e-06	0.000507931	1621	0.00508223	0.181508
6.44715	0	4.97059	1.9509e-08	3.28649	2.56127e-06	0.909862	0.00505838		1622	0	5.69853e-11	1622	1.9509e-08	3.33751e-07	1622	2.56127e-06	0.000507214	1622	0.00505838	0.181448
6.4477	0	4.97106	1.9509e-08	3.28689	2.52948e-06	0.910091	0.00503743		1623	0	5.6779e-11	1623	1.9509e-08	3.32931e-07	1623	2.52948e-06	0.000506498	1623	0.00503743	0.181387
6.44825	0	4.97154	1.9509e-08	3.28729	2.52948e-06	0.910321	0.00501133		1624	0	5.65735e-11	1624	1.9509e-08	3.32113e-07	1624	2.52948e-06	0.000505783	1624	0.00501133	0.181327
6.4488	0	4.97202	1.9509e-08	3.28769	2.49769e-06	0.91055	0.00498522		1625	0	5.63689e-11	1625	1.9509e-08	3.31298e-07	1625	2.49769e-06	0.00050507	1625	0.00498522	0.181266
6.44935	0	4.97249	1.9509e-08	3.28808	2.4659e-06	0.91078	0.00496556		1626	0	5.61651e-11	1626	1.9509e-08	3.30485e-07	1626	2.4659e-06	0.000504358	1626	0.00496556	0.181206
6.4499	0	4.97297	1.9509e-08	3.28848	2.43411e-06	0.911009	0.00494043		1627	0	5.59622e-11	1627	1.9509e-08	3.29675e-07	1627	2.43411e-06	0.000503648	1627	0.00494043	0.181145
6.45045	0	4.97345	1.9509e-08	3.28888	2.40232e-06	0.911238	0.00491335		1628	0	5.57601e-11	1628	1.9509e-08	3.28867e-07	1628	2.40232e-06	0.000502938	1628	0.00491335	0.181085
6.451	0	4.97392	1.9509e-08	3.28927	2.40232e-06	0.911467	0.00489176		1629	0	5.55588e-11	1629	1.9509e-08	3.28061e-07	1629	2.40232e-06	0.000502231	1629	0.00489176	0.181025
6.45154	0	4.9744	1.9509e-08	3.28967	2.40232e-06	0.911695	0.00487146		1630	0	5.53584e-11	1630	1.9509e-08	3.27258e-07	1630	2.40232e-06	0.000501524	1630	0.00487146	0.180965
6.45209	0	4.97487	1.9509e-08	3.29007	2.40232e-06	0.911924	0.00484664		1631	0	5.51588e-11	1631	1.9509e-08	3.26458e-07	1631	2.40232e-06	0.000500819	1631	0.00484664	0.180904
6.45264	0	4.97534	1.9509e-08	3.29046	2.40232e-06	0.912152	0.00482344		1632	0	5.496e-11	1632	1.9509e-08	3.25659e-07	1632	2.40232e-06	0.000500115	1632	0.00482344	0.180844
6.45318	0	4.97582	1.9509e-08	3.29086	2.40232e-06	0.912381	0.00480281		1633	0	5.47621e-11	1633	1.9509e-08	3.24863e-07	1633	2.40232e-06	0.000499413	1633	0.00480281	0.180784
6.45373	0	4.97629	1.9509e-08	3.29125	2.37053e-06	0.912609	0.0047867		1634	0	5.4565e-11	1634	1.9509e-08	3.2407e-07	1634	2.37053e-06	0.000498712	1634	0.0047867	0.180724
6.45428	0	4.97677	1.9509e-08	3.29165	2.37053e-06	0.912837	0.00476478		1635	0	5.43687e-11	1635	1.9509e-08	3.23278e-07	1635	2.37053e-06	0.000498012	1635	0.00476478	0.180664
6.45482	0	4.97724	1.9509e-08	3.29204	2.30695e-06	0.913065	0.00474029		1636	0	5.41732e-11	1636	1.9509e-08	3.22489e-07	1636	2.30695e-06	0.000497314	1636	0.00474029	0.180604
6.45537	0	4.97771	1.9509e-08	3.29244	2.27517e-06	0.913292	0.00471676		1637	0	5.39785e-11	1637	1.9509e-08	3.21703e-07	1637	2.27517e-06	0.000496617	1637	0.00471676	0.180544
6.45591	0	4.97818	1.9509e-08	3.29283	2.27517e-06	0.91352	0.00469517		1638	0	5.37846e-11	1638	1.9509e-08	3.20918e-07	1638	2.27517e-06	0.000495921	1638	0.00469517	0.180485
6.45646	0	4.97866	1.9509e-08	3.29322	2.27517e-06	0.913747	0.00467454		1639	0	5.35915e-11	1639	1.9509e-08	3.20136e-07	1639	2.27517e-06	0.000495227	1639	0.00467454	0.180425
6.457	0	4.97913	1.9509e-08	3.29362	2.27517e-06	0.913975	0.0046523		1640	0	5.33992e-11	1640	1.9509e-08	3.19357e-07	1640	2.27517e-06	0.000494534	1640	0.0046523	0.180365
6.45754	0	4.9796	1.9509e-08	3.29401	2.27517e-06	0.914202	0.00462749		1641	0	5.32077e-11	1641	1.9509e-08	3.18579e-07	1641	2.27517e-06	0.000493842	1641	0.00462749	0.180305
6.45809	0	4.98007	1.9509e-08	3.29441	2.27517e-06	0.914429	0.00460589		1642	0	5.3017e-11	1642	1.9509e-08	3.17804e-07	1642	2.27517e-06	0.000493151	1642	0.00460589	0.180246
6.45863	0	4.98054	1.9509e-08	3.2948	2.1798e-06	0.914656	0.00458398		1643	0	5.2827e-11	1643	1.9509e-08	3.17032e-07	1643	2.1798e-06	0.000492462	1643	0.00458398	0.180186
6.45917	0	4.98101	1.9509e-08	3.29519	2.14801e-06	0.914883	0.00456915		1644	0	5.26379e-11	1644	1.9509e-08	3.16261e-07	1644	2.14801e-06	0.000491774	1644	0.00456915	0.180127
6.45972	0	4.98148	1.9509e-08	3.29558	2.14801e-06	0.915109	0.00454563		1645	0	5.24495e-11	1645	1.9509e-08	3.15493e-07	1645	2.14801e-06	0.000491088	1645	0.00454563	0.180067
6.46026	0	4.98195	1.9509e-08	3.29598	2.11622e-06	0.915336	0.00452242		1646	0	5.22619e-11	1646	1.9509e-08	3.14727e-07	1646	2.11622e-06	0.000490403	1646	0.00452242	0.180008
6.4608	0	4.98242	1.9509e-08	3.29637	2.11622e-06	0.915562	0.00450341		1647	0	5.2075e-11	1647	1.9509e-08	3.13963e-07	1647	2.11622e-06	0.000489719	1647	0.00450341	0.179948
6.46134	0	4.98289	1.9509e-08	3.29676	2.05264e-06	0.915788	0.004486		1648	0	5.1889e-11	1648	1.9509e-08	3.13202e-07	1648	2.05264e-06	0.000489036	1648	0.004486	0.179889
6.46188	0	4.98336	1.9509e-08	3.29715	1.98907e-06	0.916014	0.00446183		1649	0	5.17037e-11	1649	1.9509e-08	3.12443e-07	1649	1.98907e-06	0.000488355	1649	0.00446183	0.17983
6.46243	0	4.98383	1.9509e-08	3.29754	1.8937e-06	0.91624	0.00444346		1650	0	5.15191e-11	1650	1.9509e-08	3.11686e-07	1650	1.8937e-06	0.000487675	1650	0.00444346	0.17977
6.46297	0	4.9843	1.9509e-08	3.29793	1.8937e-06	0.916466	0.00442251		1651	0	5.13353e-11	1651	1.9509e-08	3.10931e-07	1651	1.8937e-06	0.000486996	1651	0.00442251	0.179711
6.46351	0	4.98477	1.9509e-08	3.29832	1.8937e-06	0.916692	0.00440157		1652	0	5.11523e-11	1652	1.9509e-08	3.10178e-07	1652	1.8937e-06	0.000486319	1652	0.00440157	0.179652
6.46405	0	4.98524	1.9509e-08	3.29871	1.8937e-06	0.916917	0.00438223		1653	0	5.097e-11	1653	1.9509e-08	3.09428e-07	1653	1.8937e-06	0.000485643	1653	0.00438223	0.179593
6.46459	0	4.98571	1.9509e-08	3.29911	1.86191e-06	0.917143	0.00436418		1654	0	5.07884e-11	1654	1.9509e-08	3.0868e-07	1654	1.86191e-06	0.000484968	1654	0.00436418	0.179534
6.46512	0	4.98617	1.9509e-08	3.2995	1.86191e-06	0.917368	0.00434549		1655	0	5.06076e-11	1655	1.9509e-08	3.07934e-07	1655	1.86191e-06	0.000484294	1655	0.00434549	0.179475
6.46566	0	4.98664	1.9509e-08	3.29989	1.86191e-06	0.917593	0.00432454		1656	0	5.04275e-11	1656	1.9509e-08	3.0719e-07	1656	1.86191e-06	0.000483622	1656	0.00432454	0.179416
6.4662	0	4.98711	1.9509e-08	3.30027	1.83012e-06	0.917818	0.00430971		1657	0	5.02482e-11	1657	1.9509e-08	3.06449e-07	1657	1.83012e-06	0.000482951	1657	0.00430971	0.179357
6.46674	0	4.98757	1.9509e-08	3.30066	1.83012e-06	0.918043	0.00428748		1658	0	5.00696e-11	1658	1.9509e-08	3.05709e-07	1658	1.83012e-06	0.000482281	1658	0.00428748	0.179298
6.46728	0	4.98804	1.9509e-08	3.30105	1.79833e-06	0.918268	0.00426556		1659	0	4.98917e-11	1659	1.9509e-08	3.04972e-07	1659	1.79833e-06	0.000481612	1659	0.00426556	0.179239
6.46782	0	4.98851	1.9509e-08	3.30144	1.73475e-06	0.918492	0.00424558		1660	0	4.97146e-11	1660	1.9509e-08	3.04237e-07	1660	1.73475e-06	0.000480945	1660	0.00424558	0.179181
6.46835	0	4.98897	1.9509e-08	3.30183	1.73475e-06	0.918717	0.00422882		1661	0	4.95381e-11	1661	1.9509e-08	3.03504e-07	1661	1.73475e-06	0.000480279	1661	0.00422882	0.179122
6.46889	0	4.98944	1.9509e-08	3.30222	1.73475e-06	0.918941	0.00420884		1662	0	4.93624e-11	1662	1.9509e-08	3.02773e-07	1662	1.73475e-06	0.000479614	1662	0.00420884	0.179063
6.46943	0	4.98991	1.9509e-08	3.30261	1.73475e-06	0.919165	0.00419111		1663	0	4.91874e-11	1663	1.9509e-08	3.02045e-07	1663	1.73475e-06	0.000478951	1663	0.00419111	0.179005
6.46996	0	4.99037	1.9509e-08	3.303	1.70296e-06	0.919389	0.00416759		1664	0	4.90131e-11	1664	1.9509e-08	3.01318e-07	1664	1.70296e-06	0.000478289	1664	0.00416759	0.178946
6.4705	0	4.99084	1.9509e-08	3.30338	1.67118e-06	0.919613	0.00414632		1665	0	4.88396e-11	1665	1.9509e-08	3.00594e-07	1665	1.67118e-06	0.000477628	1665	0.00414632	0.178888
6.47104	0	4.9913	1.9509e-08	3.30377	1.67118e-06	0.919837	0.00412537		1666	0	4.86667e-11	1666	1.9509e-08	2.99872e-07	1666	1.67118e-06	0.000476968	1666	0.00412537	0.178829
6.47157	0	4.99176	1.9509e-08	3.30416	1.67118e-06	0.92006	0.00410506		1667	0	4.84945e-11	1667	1.9509e-08	2.99151e-07	1667	1.67118e-06	0.000476309	1667	0.00410506	0.178771
6.47211	0	4.99223	1.9509e-08	3.30455	1.67118e-06	0.920284	0.00408476		1668	0	4.8323e-11	1668	1.9509e-08	2.98433e-07	1668	1.67118e-06	0.000475652	1668	0.00408476	0.178712
6.47264	0	4.99269	1.9509e-08	3.30493	1.67118e-06	0.920507	0.00406768		1669	0	4.81522e-11	1669	1.9509e-08	2.97717e-07	1669	1.67118e-06	0.000474996	1669	0.00406768	0.178654
6.47318	0	4.99316	1.9509e-08	3.30532	1.67118e-06	0.92073	0.0040477		1670	0	4.79822e-11	1670	1.9509e-08	2.97004e-07	1670	1.67118e-06	0.000474341	1670	0.0040477	0.178596
6.47371	0	4.99362	1.9509e-08	3.30571	1.63939e-06	0.920953	0.00402933		1671	0	4.78128e-11	1671	1.9509e-08	2.96292e-07	1671	1.63939e-06	0.000473687	1671	0.00402933	0.178537
6.47424	0	4.99408	1.9509e-08	3.30609	1.63939e-06	0.921176	0.00401063		1672	0	4.7644e-11	1672	1.9509e-08	2.95582e-07	1672	1.63939e-06	0.000473035	1672	0.00401063	0.178479
6.47478	0	4.99454	1.9509e-08	3.30648	1.63939e-06	0.921399	0.00399033		1673	0	4.7476e-11	1673	1.9509e-08	2.94874e-07	1673	1.63939e-06	0.000472384	1673	0.00399033	0.178421
6.47531	0	4.99501	1.9509e-08	3.30686	1.63939e-06	0.921622	0.00397164		1674	0	4.73087e-11	1674	1.9509e-08	2.94169e-07	1674	1.63939e-06	0.000471734	1674	0.00397164	0.178363
6.47584	0	4.99547	1.9509e-08	3.30725	1.6076e-06	0.921845	0.0039552		1675	0	4.7142e-11	1675	1.9509e-08	2.93465e-07	1675	1.6076e-06	0.000471085	1675	0.0039552	0.178305
6.47638	0	4.99593	1.9509e-08	3.30763	1.57581e-06	0.922067	0.00393619		1676	0	4.6976e-11	1676	1.9509e-08	2.92763e-07	1676	1.57581e-06	0.000470438	1676	0.00393619	0.178247
6.47691	0	4.99639	1.9509e-08	3.30802	1.57581e-06	0.922289	0.0039162		1677	0	4.68106e-11	1677	1.9509e-08	2.92064e-07	1677	1.57581e-06	0.000469791	1677	0.0039162	0.178189
6.47744	0	4.99685	1.9509e-08	3.3084	1.54402e-06	0.922511	0.00389397		1678	0	4.6646e-11	1678	1.9509e-08	2.91366e-07	1678	1.54402e-06	0.000469146	1678	0.00389397	0.178131
6.47797	0	4.99731	1.9509e-08	3.30879	1.54402e-06	0.922733	0.00387173		1679	0	4.6482e-11	1679	1.9509e-08	2.90671e-07	1679	1.54402e-06	0.000468502	1679	0.00387173	0.178073
6.4785	0	4.99778	1.9509e-08	3.30917	1.54402e-06	0.922955	0.00385046		1680	0	4.63186e-11	1680	1.9509e-08	2.89978e-07	1680	1.54402e-06	0.00046786	1680	0.00385046	0.178015
6.47903	0	4.99824	1.9509e-08	3.30956	1.54402e-06	0.923177	0.00383853		1681	0	4.61559e-11	1681	1.9509e-08	2.89286e-07	1681	1.54402e-06	0.000467218	1681	0.00383853	0.177957
6.47956	0	4.9987	1.9509e-08	3.30994	1.54402e-06	0.923399	0.00382049		1682	0	4.59939e-11	1682	1.9509e-08	2.88597e-07	1682	1.54402e-06	0.000466578	1682	0.00382049	0.1779
6.48009	0	4.99916	1.9509e-08	3.31032	1.54402e-06	0.92362	0.00380018		1683	0	4.58325e-11	1683	1.9509e-08	2.87909e-07	1683	1.54402e-06	0.000465939	1683	0.00380018	0.177842
6.48062	0	4.99962	1.9509e-08	3.31071	1.54402e-06	0.923842	0.00378213		1684	0	4.56718e-11	1684	1.9509e-08	2.87224e-07	1684	1.54402e-06	0.000465301	1684	0.00378213	0.177784
6.48115	0	5.00007	1.9509e-08	3.31109	1.48044e-06	0.924063	0.00376409		1685	0	4.55117e-11	1685	1.9509e-08	2.8654e-07	1685	1.48044e-06	0.000464664	1685	0.00376409	0.177727
6.48168	0	5.00053	1.9509e-08	3.31147	1.48044e-06	0.924284	0.0037441		1686	0	4.53523e-11	1686	1.9509e-08	2.85859e-07	1686	1.48044e-06	0.000464029	1686	0.0037441	0.177669
6.48221	0	5.00099	1.9509e-08	3.31186	1.48044e-06	0.924505	0.00372767		1687	0	4.51935e-11	1687	1.9509e-08	2.85179e-07	1687	1.48044e-06	0.000463394	1687	0.00372767	0.177612
6.48274	0	5.00145	1.9509e-08	3.31224	1.48044e-06	0.924726	0.00370865		1688	0	4.50353e-11	1688	1.9509e-08	2.84501e-07	1688	1.48044e-06	0.000462761	1688	0.00370865	0.177554
6.48327	0	5.00191	1.9509e-08	3.31262	1.48044e-06	0.924947	0.0036906		1689	0	4.48778e-11	1689	1.9509e-08	2.83826e-07	1689	1.48044e-06	0.000462129	1689	0.0036906	0.177497
6.4838	0	5.00237	1.9509e-08	3.313	1.48044e-06	0.925167	0.00367449		1690	0	4.47209e-11	1690	1.9509e-08	2.83152e-07	1690	1.48044e-06	0.000461498	1690	0.00367449	0.177439
6.48433	0	5.00283	1.9509e-08	3.31339	1.48044e-06	0.925388	0.00366128		1691	0	4.45646e-11	1691	1.9509e-08	2.8248e-07	1691	1.48044e-06	0.000460869	1691	0.00366128	0.177382
6.48485	0	5.00328	1.9509e-08	3.31377	1.48044e-06	0.925608	0.00364484		1692	0	4.4409e-11	1692	1.9509e-08	2.81811e-07	1692	1.48044e-06	0.00046024	1692	0.00364484	0.177325
6.48538	0	5.00374	1.9509e-08	3.31415	1.44865e-06	0.925828	0.00362647		1693	0	4.4254e-11	1693	1.9509e-08	2.81143e-07	1693	1.44865e-06	0.000459613	1693	0.00362647	0.177268
6.48591	0	5.0042	1.9509e-08	3.31453	1.41686e-06	0.926048	0.00361293		1694	0	4.40996e-11	1694	1.9509e-08	2.80477e-07	1694	1.41686e-06	0.000458987	1694	0.00361293	0.17721
6.48643	0	5.00465	1.9509e-08	3.31491	1.41686e-06	0.926268	0.00359521		1695	0	4.39458e-11	1695	1.9509e-08	2.79813e-07	1695	1.41686e-06	0.000458362	1695	0.00359521	0.177153
6.48696	0	5.00511	1.9509e-08	3.31529	1.41686e-06	0.926488	0.00357877		1696	0	4.37926e-11	1696	1.9509e-08	2.7915e-07	1696	1.41686e-06	0.000457738	1696	0.00357877	0.177096
6.48749	0	5.00557	1.9509e-08	3.31567	1.41686e-06	0.926708	0.00356588		1697	0	4.36401e-11	1697	1.9509e-08	2.7849e-07	1697	1.41686e-06	0.000457115	1697	0.00356588	0.177039
6.48801	0	5.00602	1.9509e-08	3.31605	1.38507e-06	0.926927	0.00355363		1698	0	4.34881e-11	1698	1.9509e-08	2.77832e-07	1698	1.38507e-06	0.000456493	1698	0.00355363	0.176982
6.48854	0	5.00648	1.9509e-08	3.31643	1.38507e-06	0.927147	0.00353559		1699	0	4.33368e-11	1699	1.9509e-08	2.77175e-07	1699	1.38507e-06	0.000455873	1699	0.00353559	0.176925
6.48906	0	5.00693	1.9509e-08	3.31681	1.38507e-06	0.927366	0.00351786		1700	0	4.31861e-11	1700	1.9509e-08	2.76521e-07	1700	1.38507e-06	0.000455254	1700	0.00351786	0.176868
6.48959	0	5.00739	1.9509e-08	3.31719	1.38507e-06	0.927585	0.00349852		1701	0	4.30359e-11	1701	1.9509e-08	2.75868e-07	1701	1.38507e-06	0.000454636	1701	0.00349852	0.176811
6.49011	0	5.00784	1.9509e-08	3.31757	1.38507e-06	0.927804	0.00348402		1702	0	4.28864e-11	1702	1.9509e-08	2.75217e-07	1702	1.38507e-06	0.000454019	1702	0.00348402	0.176755
6.49064	0	5.0083	1.9509e-08	3.31795	1.35329e-06	0.928023	0.00346823		1703	0	4.27375e-11	1703	1.9509e-08	2.74568e-07	1703	1.35329e-06	0.000453403	1703	0.00346823	0.176698
6.49116	0	5.00875	1.9509e-08	3.31833	1.35329e-06	0.928242	0.0034534		1704	0	4.25891e-11	1704	1.9509e-08	2.73921e-07	1704	1.35329e-06	0.000452788	1704	0.0034534	0.176641
6.49168	0	5.00921	1.9509e-08	3.31871	1.3215e-06	0.92846	0.00343729		1705	0	4.24414e-11	1705	1.9509e-08	2.73276e-07	1705	1.3215e-06	0.000452175	1705	0.00343729	0.176584
6.49221	0	5.00966	1.9509e-08	3.31909	1.28971e-06	0.928679	0.00341956		1706	0	4.22942e-11	1706	1.9509e-08	2.72632e-07	1706	1.28971e-06	0.000451562	1706	0.00341956	0.176528
6.49273	0	5.01011	1.9509e-08	3.31946	1.28971e-06	0.928897	0.00339861		1707	0	4.21476e-11	1707	1.9509e-08	2.71991e-07	1707	1.28971e-06	0.000450951	1707	0.00339861	0.176471
6.49325	0	5.01057	1.9509e-08	3.31984	1.25792e-06	0.929115	0.00338314		1708	0	4.20016e-11	1708	1.9509e-08	2.71351e-07	1708	1.25792e-06	0.000450341	1708	0.00338314	0.176415
6.49377	0	5.01102	1.9509e-08	3.32022	1.25792e-06	0.929334	0.00336445		1709	0	4.18562e-11	1709	1.9509e-08	2.70713e-07	1709	1.25792e-06	0.000449732	1709	0.00336445	0.176358
6.4943	0	5.01147	1.9509e-08	3.3206	1.19434e-06	0.929552	0.00335188		1710	0	4.17113e-11	1710	1.9509e-08	2.70077e-07	1710	1.19434e-06	0.000449124	1710	0.00335188	0.176302
6.49482	0	5.01192	1.9509e-08	3.32098	1.16255e-06	0.929769	0.00333512		1711	0	4.15671e-11	1711	1.9509e-08	2.69442e-07	1711	1.16255e-06	0.000448517	1711	0.00333512	0.176245
6.49534	0	5.01238	1.9509e-08	3.32135	1.16255e-06	0.929987	0.00331869		1712	0	4.14234e-11	1712	1.9509e-08	2.6881e-07	1712	1.16255e-06	0.000447911	1712	0.00331869	0.176189
6.49586	0	5.01283	1.9509e-08	3.32173	1.16255e-06	0.930205	0.0033058		1713	0	4.12802e-11	1713	1.9509e-08	2.68179e-07	1713	1.16255e-06	0.000447307	1713	0.0033058	0.176133
6.49638	0	5.01328	1.9509e-08	3.32211	1.16255e-06	0.930422	0.00328646		1714	0	4.11377e-11	1714	1.9509e-08	2.6755e-07	1714	1.16255e-06	0.000446703	1714	0.00328646	0.176076
6.4969	0	5.01373	1.9509e-08	3.32248	1.16255e-06	0.93064	0.00327325		1715	0	4.09957e-11	1715	1.9509e-08	2.66923e-07	1715	1.16255e-06	0.000446101	1715	0.00327325	0.17602
6.49742	0	5.01418	1.9509e-08	3.32286	1.16255e-06	0.930857	0.00325713		1716	0	4.08542e-11	1716	1.9509e-08	2.66298e-07	1716	1.16255e-06	0.000445499	1716	0.00325713	0.175964
6.49794	0	5.01463	1.9509e-08	3.32324	1.13076e-06	0.931074	0.00324231		1717	0	4.07134e-11	1717	1.9509e-08	2.65674e-07	1717	1.13076e-06	0.000444899	1717	0.00324231	0.175908
6.49846	0	5.01508	1.9509e-08	3.32361	1.13076e-06	0.931291	0.00322071		1718	0	4.0573e-11	1718	1.9509e-08	2.65052e-07	1718	1.13076e-06	0.0004443	1718	0.00322071	0.175852
6.49898	0	5.01553	1.9509e-08	3.32399	1.13076e-06	0.931508	0.00320718		1719	0	4.04333e-11	1719	1.9509e-08	2.64432e-07	1719	1.13076e-06	0.000443702	1719	0.00320718	0.175795
6.4995	0	5.01598	1.9509e-08	3.32436	1.13076e-06	0.931725	0.00319267		1720	0	4.0294e-11	1720	1.9509e-08	2.63814e-07	1720	1.13076e-06	0.000443105	1720	0.00319267	0.175739
6.50002	0	5.01643	1.9509e-08	3.32474	1.13076e-06	0.931941	0.0031772		1721	0	4.01554e-11	1721	1.9509e-08	2.63197e-07	1721	1.13076e-06	0.000442509	1721	0.0031772	0.175683
6.50054	0	5.01688	1.9509e-08	3.32511	1.13076e-06	0.932158	0.0031627		1722	0	4.00173e-11	1722	1.9509e-08	2.62583e-07	1722	1.13076e-06	0.000441915	1722	0.0031627	0.175628
6.50105	0	5.01733	1.9509e-08	3.32549	1.13076e-06	0.932374	0.0031453		1723	0	3.98797e-11	1723	1.9509e-08	2.6197e-07	1723	1.13076e-06	0.000441321	1723	0.0031453	0.175572
6.50157	0	5.01778	1.9509e-08	3.32586	1.09897e-06	0.93259	0.00313208		1724	0	3.97427e-11	1724	1.9509e-08	2.61358e-07	1724	1.09897e-06	0.000440729	1724	0.00313208	0.175516
6.50209	0	5.01823	1.9509e-08	3.32624	1.09897e-06	0.932806	0.00311952		1725	0	3.96062e-11	1725	1.9509e-08	2.60749e-07	1725	1.09897e-06	0.000440137	1725	0.00311952	0.17546
6.50261	0	5.01868	1.9509e-08	3.32661	1.09897e-06	0.933022	0.00310501		1726	0	3.94702e-11	1726	1.9509e-08	2.60141e-07	1726	1.09897e-06	0.000439547	1726	0.00310501	0.175404
6.50312	0	5.01913	1.9509e-08	3.32698	1.06718e-06	0.933238	0.00309148		1727	0	3.93348e-11	1727	1.9509e-08	2.59535e-07	1727	1.06718e-06	0.000438957	1727	0.00309148	0.175348
6.50364	0	5.01957	1.9509e-08	3.32736	1.0354e-06	0.933454	0.00307569		1728	0	3.91999e-11	1728	1.9509e-08	2.5893e-07	1728	1.0354e-06	0.000438369	1728	0.00307569	0.175293
6.50416	0	5.02002	1.9509e-08	3.32773	1.0354e-06	0.93367	0.00305925		1729	0	3.90655e-11	1729	1.9509e-08	2.58327e-07	1729	1.0354e-06	0.000437782	1729	0.00305925	0.175237
6.50467	0	5.02047	1.9509e-08	3.3281	1.0354e-06	0.933885	0.00304765		1730	0	3.89317e-11	1730	1.9509e-08	2.57726e-07	1730	1.0354e-06	0.000437196	1730	0.00304765	0.175182
6.50519	0	5.02092	1.9509e-08	3.32848	1.00361e-06	0.9341	0.00303411		1731	0	3.87984e-11	1731	1.9509e-08	2.57127e-07	1731	1.00361e-06	0.000436611	1731	0.00303411	0.175126
6.5057	0	5.02136	1.9509e-08	3.32885	1.00361e-06	0.934316	0.00301993		1732	0	3.86656e-11	1732	1.9509e-08	2.56529e-07	1732	1.00361e-06	0.000436027	1732	0.00301993	0.175071
6.50622	0	5.02181	1.9509e-08	3.32922	1.00361e-06	0.934531	0.00300478		1733	0	3.85333e-11	1733	1.9509e-08	2.55933e-07	1733	1.00361e-06	0.000435444	1733	0.00300478	0.175015
6.50673	0	5.02226	1.9509e-08	3.32959	1.00361e-06	0.934746	0.00298802		1734	0	3.84016e-11	1734	1.9509e-08	2.55339e-07	1734	1.00361e-06	0.000434862	1734	0.00298802	0.17496
6.50725	0	5.0227	1.9509e-08	3.32997	1.00361e-06	0.934961	0.00297094		1735	0	3.82704e-11	1735	1.9509e-08	2.54747e-07	1735	1.00361e-06	0.000434281	1735	0.00297094	0.174904
6.50776	0	5.02315	1.9509e-08	3.33034	1.00361e-06	0.935175	0.00295773		1736	0	3.81397e-11	1736	1.9509e-08	2.54156e-07	1736	1.00361e-06	0.000433702	1736	0.00295773	0.174849
6.50827	0	5.02359	1.9509e-08	3.33071	1.00361e-06	0.93539	0.00294355		1737	0	3.80094e-11	1737	1.9509e-08	2.53566e-07	1737	1.00361e-06	0.000433123	1737	0.00294355	0.174794
6.50879	0	5.02404	1.9509e-08	3.33108	9.40029e-07	0.935604	0.00293066		1738	0	3.78798e-11	1738	1.9509e-08	2.52979e-07	1738	9.40029e-07	0.000432545	1738	0.00293066	0.174738
6.5093	0	5.02448	1.9509e-08	3.33145	9.40029e-07	0.935819	0.00291648		1739	0	3.77506e-11	1739	1.9509e-08	2.52393e-07	1739	9.40029e-07	0.000431969	1739	0.00291648	0.174683
6.50981	0	5.02493	1.9509e-08	3.33182	9.40029e-07	0.936033	0.0029023		1740	0	3.76219e-11	1740	1.9509e-08	2.51808e-07	1740	9.40029e-07	0.000431393	1740	0.0029023	0.174628
6.51033	0	5.02537	1.9509e-08	3.3322	9.40029e-07	0.936247	0.00288844		1741	0	3.74937e-11	1741	1.9509e-08	2.51226e-07	1741	9.40029e-07	0.000430819	1741	0.00288844	0.174573
6.51084	0	5.02582	1.9509e-08	3.33257	9.40029e-07	0.936461	0.0028778		1742	0	3.7366e-11	1742	1.9509e-08	2.50645e-07	1742	9.40029e-07	0.000430245	1742	0.0028778	0.174518
6.51135	0	5.02626	1.9509e-08	3.33294	9.40029e-07	0.936675	0.00286556		1743	0	3.72388e-11	1743	1.9509e-08	2.50065e-07	1743	9.40029e-07	0.000429673	1743	0.00286556	0.174463
6.51186	0	5.02671	1.9509e-08	3.33331	9.40029e-07	0.936889	0.00285073		1744	0	3.71122e-11	1744	1.9509e-08	2.49487e-07	1744	9.40029e-07	0.000429101	1744	0.00285073	0.174408
6.51237	0	5.02715	1.9509e-08	3.33368	9.40029e-07	0.937102	0.00283591		1745	0	3.6986e-11	1745	1.9509e-08	2.48911e-07	1745	9.40029e-07	0.000428531	1745	0.00283591	0.174353
6.51289	0	5.02759	1.9509e-08	3.33405	9.40029e-07	0.937316	0.00282463		1746	0	3.68603e-11	1746	1.9509e-08	2.48337e-07	1746	9.40029e-07	0.000427962	1746	0.00282463	0.174298
6.5134	0	5.02804	1.9509e-08	3.33442	9.40029e-07	0.937529	0.00281044		1747	0	3.67351e-11	1747	1.9509e-08	2.47764e-07	1747	9.40029e-07	0.000427393	1747	0.00281044	0.174243
6.51391	0	5.02848	1.9509e-08	3.33479	9.40029e-07	0.937743	0.00279916		1748	0	3.66103e-11	1748	1.9509e-08	2.47192e-07	1748	9.40029e-07	0.000426826	1748	0.00279916	0.174188
6.51442	0	5.02892	1.9509e-08	3.33515	9.0824e-07	0.937956	0.0027866		1749	0	3.64861e-11	1749	1.9509e-08	2.46622e-07	1749	9.0824e-07	0.00042626	1749	0.0027866	0.174134
6.51493	0	5.02936	1.9509e-08	3.33552	8.76451e-07	0.938169	0.00277499		1750	0	3.63623e-11	1750	1.9509e-08	2.46054e-07	1750	8.76451e-07	0.000425695	1750	0.00277499	0.174079
6.51544	0	5.02981	1.9509e-08	3.33589	8.76451e-07	0.938382	0.00276371		1751	0	3.62391e-11	1751	1.9509e-08	2.45488e-07	1751	8.76451e-07	0.00042513	1751	0.00276371	0.174024
6.51595	0	5.03025	1.9509e-08	3.33626	8.76451e-07	0.938594	0.00274953		1752	0	3.61163e-11	1752	1.9509e-08	2.44923e-07	1752	8.76451e-07	0.000424567	1752	0.00274953	0.173969
6.51646	0	5.03069	1.9509e-08	3.33663	8.76451e-07	0.938807	0.00273793		1753	0	3.59939e-11	1753	1.9509e-08	2.44359e-07	1753	8.76451e-07	0.000424005	1753	0.00273793	0.173915
6.51696	0	5.03113	1.9509e-08	3.337	8.76451e-07	0.93902	0.00272182		1754	0	3.58721e-11	1754	1.9509e-08	2.43797e-07	1754	8.76451e-07	0.000423444	1754	0.00272182	0.17386
6.51747	0	5.03157	1.9509e-08	3.33737	8.76451e-07	0.939232	0.0027115		1755	0	3.57507e-11	1755	1.9509e-08	2.43237e-07	1755	8.76451e-07	0.000422883	1755	0.0027115	0.173806
6.51798	0	5.03201	1.9509e-08	3.33773	8.44662e-07	0.939444	0.00269958		1756	0	3.56298e-11	1756	1.9509e-08	2.42678e-07	1756	8.44662e-07	0.000422324	1756	0.00269958	0.173751
6.51849	0	5.03245	1.9509e-08	3.3381	8.44662e-07	0.939657	0.0026854		1757	0	3.55094e-11	1757	1.9509e-08	2.42121e-07	1757	8.44662e-07	0.000421766	1757	0.0026854	0.173697
6.519	0	5.03289	1.9509e-08	3.33847	8.44662e-07	0.939869	0.00267605		1758	0	3.53894e-11	1758	1.9509e-08	2.41565e-07	1758	8.44662e-07	0.000421209	1758	0.00267605	0.173642
6.5195	0	5.03333	1.9509e-08	3.33883	8.44662e-07	0.940081	0.0026638		1759	0	3.52699e-11	1759	1.9509e-08	2.41011e-07	1759	8.44662e-07	0.000420653	1759	0.0026638	0.173588
6.52001	0	5.03377	1.9509e-08	3.3392	8.44662e-07	0.940292	0.00265027		1760	0	3.51509e-11	1760	1.9509e-08	2.40459e-07	1760	8.44662e-07	0.000420098	1760	0.00265027	0.173534
6.52052	0	5.03421	1.9509e-08	3.33957	8.12873e-07	0.940504	0.00263609		1761	0	3.50323e-11	1761	1.9509e-08	2.39908e-07	1761	8.12873e-07	0.000419543	1761	0.00263609	0.17348
6.52103	0	5.03465	1.9509e-08	3.33993	8.12873e-07	0.940716	0.00262578		1762	0	3.49142e-11	1762	1.9509e-08	2.39358e-07	1762	8.12873e-07	0.00041899	1762	0.00262578	0.173425
6.52153	0	5.03509	1.9509e-08	3.3403	7.81084e-07	0.940927	0.00261417		1763	0	3.47965e-11	1763	1.9509e-08	2.3881e-07	1763	7.81084e-07	0.000418438	1763	0.00261417	0.173371
6.52204	0	5.03553	1.9509e-08	3.34067	7.81084e-07	0.941138	0.00259935		1764	0	3.46793e-11	1764	1.9509e-08	2.38264e-07	1764	7.81084e-07	0.000417887	1764	0.00259935	0.173317
6.52254	0	5.03597	1.9509e-08	3.34103	7.81084e-07	0.94135	0.00258259		1765	0	3.45625e-11	1765	1.9509e-08	2.37719e-07	1765	7.81084e-07	0.000417337	1765	0.00258259	0.173263
6.52305	0	5.03641	1.9509e-08	3.3414	7.81084e-07	0.941561	0.0025697		1766	0	3.44462e-11	1766	1.9509e-08	2.37176e-07	1766	7.81084e-07	0.000416787	1766	0.0025697	0.173209
6.52355	0	5.03685	1.9509e-08	3.34176	7.81084e-07	0.941772	0.00255487		1767	0	3.43304e-11	1767	1.9509e-08	2.36634e-07	1767	7.81084e-07	0.000416239	1767	0.00255487	0.173155
6.52406	0	5.03728	1.9509e-08	3.34213	7.49295e-07	0.941982	0.00254327		1768	0	3.4215e-11	1768	1.9509e-08	2.36093e-07	1768	7.49295e-07	0.000415692	1768	0.00254327	0.173101
6.52456	0	5.03772	1.9509e-08	3.34249	7.17506e-07	0.942193	0.00253457		1769	0	3.41e-11	1769	1.9509e-08	2.35554e-07	1769	7.17506e-07	0.000415146	1769	0.00253457	0.173047
6.52507	0	5.03816	1.9509e-08	3.34286	7.17506e-07	0.942404	0.00252136		1770	0	3.39855e-11	1770	1.9509e-08	2.35017e-07	1770	7.17506e-07	0.0004146	1770	0.00252136	0.172993
6.52557	0	5.03859	1.9509e-08	3.34322	6.85717e-07	0.942614	0.00250717		1771	0	3.38714e-11	1771	1.9509e-08	2.34481e-07	1771	6.85717e-07	0.000414056	1771	0.00250717	0.172939
6.52608	0	5.03903	1.9509e-08	3.34359	6.53928e-07	0.942825	0.00249589		1772	0	3.37577e-11	1772	1.9509e-08	2.33946e-07	1772	6.53928e-07	0.000413512	1772	0.00249589	0.172885
6.52658	0	5.03947	1.9509e-08	3.34395	6.53928e-07	0.943035	0.00248075		1773	0	3.36445e-11	1773	1.9509e-08	2.33413e-07	1773	6.53928e-07	0.00041297	1773	0.00248075	0.172832
6.52708	0	5.0399	1.9509e-08	3.34432	6.53928e-07	0.943245	0.00246882		1774	0	3.35317e-11	1774	1.9509e-08	2.32882e-07	1774	6.53928e-07	0.000412429	1774	0.00246882	0.172778
6.52758	0	5.04034	1.9509e-08	3.34468	6.53928e-07	0.943455	0.002454		1775	0	3.34194e-11	1775	1.9509e-08	2.32352e-07	1775	6.53928e-07	0.000411888	1775	0.002454	0.172724
6.52809	0	5.04078	1.9509e-08	3.34504	6.53928e-07	0.943665	0.0024424		1776	0	3.33075e-11	1776	1.9509e-08	2.31823e-07	1776	6.53928e-07	0.000411349	1776	0.0024424	0.17267
6.52859	0	5.04121	1.9509e-08	3.34541	6.53928e-07	0.943875	0.00243208		1777	0	3.3196e-11	1777	1.9509e-08	2.31296e-07	1777	6.53928e-07	0.00041081	1777	0.00243208	0.172617
6.52909	0	5.04165	1.9509e-08	3.34577	5.9035e-07	0.944084	0.00241951		1778	0	3.3085e-11	1778	1.9509e-08	2.3077e-07	1778	5.9035e-07	0.000410272	1778	0.00241951	0.172563
6.52959	0	5.04208	1.9509e-08	3.34613	5.9035e-07	0.944294	0.00240888		1779	0	3.29743e-11	1779	1.9509e-08	2.30246e-07	1779	5.9035e-07	0.000409736	1779	0.00240888	0.17251
6.53009	0	5.04252	1.9509e-08	3.3465	5.9035e-07	0.944503	0.00239631		1780	0	3.28641e-11	1780	1.9509e-08	2.29723e-07	1780	5.9035e-07	0.0004092	1780	0.00239631	0.172456
6.5306	0	5.04295	1.9509e-08	3.34686	5.9035e-07	0.944713	0.00238148		1781	0	3.27543e-11	1781	1.9509e-08	2.29202e-07	1781	5.9035e-07	0.000408665	1781	0.00238148	0.172403
6.5311	0	5.04339	1.9509e-08	3.34722	5.9035e-07	0.944922	0.00236891		1782	0	3.2645e-11	1782	1.9509e-08	2.28682e-07	1782	5.9035e-07	0.000408131	1782	0.00236891	0.172349
6.5316	0	5.04382	1.9509e-08	3.34758	5.58561e-07	0.945131	0.00235667		1783	0	3.2536e-11	1783	1.9509e-08	2.28164e-07	1783	5.58561e-07	0.000407598	1783	0.00235667	0.172296
6.5321	0	5.04425	1.9509e-08	3.34794	5.58561e-07	0.94534	0.00234539		1784	0	3.24275e-11	1784	1.9509e-08	2.27647e-07	1784	5.58561e-07	0.000407067	1784	0.00234539	0.172243
6.5326	0	5.04469	1.9509e-08	3.34831	5.58561e-07	0.945549	0.00233411		1785	0	3.23194e-11	1785	1.9509e-08	2.27131e-07	1785	5.58561e-07	0.000406536	1785	0.00233411	0.172189
6.5331	0	5.04512	1.9509e-08	3.34867	5.58561e-07	0.945758	0.00232218		1786	0	3.22117e-11	1786	1.9509e-08	2.26617e-07	1786	5.58561e-07	0.000406006	1786	0.00232218	0.172136
6.5336	0	5.04555	1.9509e-08	3.34903	5.58561e-07	0.945966	0.00231509		1787	0	3.21044e-11	1787	1.9509e-08	2.26104e-07	1787	5.58561e-07	0.000405476	1787	0.00231509	0.172083
6.5341	0	5.04599	1.9509e-08	3.34939	5.58561e-07	0.946175	0.00230381		1788	0	3.19975e-11	1788	1.9509e-08	2.25592e-07	1788	5.58561e-07	0.000404948	1788	0.00230381	0.17203
6.53459	0	5.04642	1.9509e-08	3.34975	5.26772e-07	0.946383	0.00229028		1789	0	3.1891e-11	1789	1.9509e-08	2.25082e-07	1789	5.26772e-07	0.000404421	1789	0.00229028	0.171977
6.53509	0	5.04685	1.9509e-08	3.35011	5.26772e-07	0.946591	0.00227771		1790	0	3.1785e-11	1790	1.9509e-08	2.24574e-07	1790	5.26772e-07	0.000403895	1790	0.00227771	0.171924
6.53559	0	5.04728	1.9509e-08	3.35047	5.26772e-07	0.946799	0.00226836		1791	0	3.16793e-11	1791	1.9509e-08	2.24067e-07	1791	5.26772e-07	0.000403369	1791	0.00226836	0.171871
6.53609	0	5.04772	1.9509e-08	3.35083	5.26772e-07	0.947007	0.00225869		1792	0	3.1574e-11	1792	1.9509e-08	2.23561e-07	1792	5.26772e-07	0.000402845	1792	0.00225869	0.171817
6.53659	0	5.04815	1.9509e-08	3.35119	4.94983e-07	0.947215	0.00224355		1793	0	3.14692e-11	1793	1.9509e-08	2.23056e-07	1793	4.94983e-07	0.000402321	1793	0.00224355	0.171765
6.53708	0	5.04858	1.9509e-08	3.35155	4.94983e-07	0.947423	0.00223484		1794	0	3.13647e-11	1794	1.9509e-08	2.22553e-07	1794	4.94983e-07	0.000401799	1794	0.00223484	0.171712
6.53758	0	5.04901	1.9509e-08	3.35191	4.94983e-07	0.947631	0.00222002		1795	0	3.12606e-11	1795	1.9509e-08	2.22051e-07	1795	4.94983e-07	0.000401277	1795	0.00222002	0.171659
6.53808	0	5.04944	1.9509e-08	3.35227	4.94983e-07	0.947838	0.00220713		1796	0	3.1157e-11	1796	1.9509e-08	2.21551e-07	1796	4.94983e-07	0.000400756	1796	0.00220713	0.171606
6.53858	0	5.04987	1.9509e-08	3.35263	4.63194e-07	0.948046	0.00219488		1797	0	3.10537e-11	1797	1.9509e-08	2.21052e-07	1797	4.63194e-07	0.000400236	1797	0.00219488	0.171553
6.53907	0	5.0503	1.9509e-08	3.35299	4.63194e-07	0.948253	0.00218392		1798	0	3.09508e-11	1798	1.9509e-08	2.20555e-07	1798	4.63194e-07	0.000399718	1798	0.00218392	0.1715
6.53957	0	5.05073	1.9509e-08	3.35335	4.63194e-07	0.94846	0.00217264		1799	0	3.08483e-11	1799	1.9509e-08	2.20058e-07	1799	4.63194e-07	0.0003992	1799	0.00217264	0.171448
6.54006	0	5.05116	1.9509e-08	3.35371	4.63194e-07	0.948667	0.00216104		1800	0	3.07462e-11	1800	1.9509e-08	2.19563e-07	1800	4.63194e-07	0.000398682	1800	0.00216104	0.171395
6.54056	0	5.05159	1.9509e-08	3.35407	4.63194e-07	0.948874	0.00215202		1801	0	3.06445e-11	1801	1.9509e-08	2.1907e-07	1801	4.63194e-07	0.000398166	1801	0.00215202	0.171342
6.54106	0	5.05202	1.9509e-08	3.35442	4.63194e-07	0.949081	0.00213816		1802	0	3.05432e-11	1802	1.9509e-08	2.18578e-07	1802	4.63194e-07	0.000397651	1802	0.00213816	0.17129
6.54155	0	5.05245	1.9509e-08	3.35478	4.63194e-07	0.949288	0.0021272		1803	0	3.04422e-11	1803	1.9509e-08	2.18087e-07	1803	4.63194e-07	0.000397137	1803	0.0021272	0.171237
6.54204	0	5.05288	1.9509e-08	3.35514	4.63194e-07	0.949495	0.00211495		1804	0	3.03416e-11	1804	1.9509e-08	2.17597e-07	1804	4.63194e-07	0.000396623	1804	0.00211495	0.171185
6.54254	0	5.05331	1.9509e-08	3.3555	4.63194e-07	0.949701	0.00210529		1805	0	3.02414e-11	1805	1.9509e-08	2.17109e-07	1805	4.63194e-07	0.00039611	1805	0.00210529	0.171132
6.54303	0	5.05374	1.9509e-08	3.35586	4.63194e-07	0.949908	0.00209626		1806	0	3.01416e-11	1806	1.9509e-08	2.16622e-07	1806	4.63194e-07	0.000395599	1806	0.00209626	0.17108
6.54353	0	5.05417	1.9509e-08	3.35621	4.63194e-07	0.950114	0.00208498		1807	0	3.00422e-11	1807	1.9509e-08	2.16137e-07	1807	4.63194e-07	0.000395088	1807	0.00208498	0.171027
6.54402	0	5.0546	1.9509e-08	3.35657	4.63194e-07	0.95032	0.00207692		1808	0	2.99432e-11	1808	1.9509e-08	2.15652e-07	1808	4.63194e-07	0.000394578	1808	0.00207692	0.170975
6.54451	0	5.05502	1.9509e-08	3.35693	4.63194e-07	0.950526	0.00206887		1809	0	2.98445e-11	1809	1.9509e-08	2.15169e-07	1809	4.63194e-07	0.000394069	1809	0.00206887	0.170922
6.54501	0	5.05545	1.9509e-08	3.35728	4.63194e-07	0.950732	0.00205565		1810	0	2.97462e-11	1810	1.9509e-08	2.14688e-07	1810	4.63194e-07	0.000393561	1810	0.00205565	0.17087
6.5455	0	5.05588	1.9509e-08	3.35764	4.63194e-07	0.950938	0.00204534		1811	0	2.96482e-11	1811	1.9509e-08	2.14207e-07	1811	4.63194e-07	0.000393054	1811	0.00204534	0.170818
6.54599	0	5.05631	1.9509e-08	3.358	4.63194e-07	0.951144	0.00203406		1812	0	2.95507e-11	1812	1.9509e-08	2.13728e-07	1812	4.63194e-07	0.000392547	1812	0.00203406	0.170766
6.54649	0	5.05673	1.9509e-08	3.35835	4.63194e-07	0.951349	0.0020231		1813	0	2.94535e-11	1813	1.9509e-08	2.13251e-07	1813	4.63194e-07	0.000392042	1813	0.0020231	0.170714
6.54698	0	5.05716	1.9509e-08	3.35871	4.63194e-07	0.951555	0.0020144		1814	0	2.93566e-11	1814	1.9509e-08	2.12774e-07	1814	4.63194e-07	0.000391537	1814	0.0020144	0.170661
6.54747	0	5.05759	1.9509e-08	3.35906	4.63194e-07	0.95176	0.00200409		1815	0	2.92601e-11	1815	1.9509e-08	2.12299e-07	1815	4.63194e-07	0.000391034	1815	0.00200409	0.170609
6.54796	0	5.05801	1.9509e-08	3.35942	4.63194e-07	0.951966	0.00199442		1816	0	2.9164e-11	1816	1.9509e-08	2.11825e-07	1816	4.63194e-07	0.000390531	1816	0.00199442	0.170557
6.54845	0	5.05844	1.9509e-08	3.35978	4.63194e-07	0.952171	0.00198668		1817	0	2.90683e-11	1817	1.9509e-08	2.11353e-07	1817	4.63194e-07	0.000390029	1817	0.00198668	0.170505
6.54894	0	5.05886	1.9509e-08	3.36013	4.63194e-07	0.952376	0.00197444		1818	0	2.89729e-11	1818	1.9509e-08	2.10881e-07	1818	4.63194e-07	0.000389528	1818	0.00197444	0.170453
6.54943	0	5.05929	1.9509e-08	3.36049	4.63194e-07	0.952581	0.00196477		1819	0	2.88779e-11	1819	1.9509e-08	2.10411e-07	1819	4.63194e-07	0.000389028	1819	0.00196477	0.170401
6.54992	0	5.05971	1.9509e-08	3.36084	4.63194e-07	0.952786	0.00195478		1820	0	2.87832e-11	1820	1.9509e-08	2.09943e-07	1820	4.63194e-07	0.000388528	1820	0.00195478	0.170349
6.55041	0	5.06014	1.9509e-08	3.3612	4.63194e-07	0.95299	0.00194447		1821	0	2.86889e-11	1821	1.9509e-08	2.09475e-07	1821	4.63194e-07	0.00038803	1821	0.00194447	0.170298
6.5509	0	5.06056	1.9509e-08	3.36155	4.63194e-07	0.953195	0.0019348		1822	0	2.85949e-11	1822	1.9509e-08	2.09009e-07	1822	4.63194e-07	0.000387532	1822	0.0019348	0.170246
6.55139	0	5.06099	1.9509e-08	3.3619	4.63194e-07	0.953399	0.00192609		1823	0	2.85013e-11	1823	1.9509e-08	2.08544e-07	1823	4.63194e-07	0.000387036	1823	0.00192609	0.170194
6.55188	0	5.06141	1.9509e-08	3.36226	4.63194e-07	0.953604	0.001919		1824	0	2.84081e-11	1824	1.9509e-08	2.0808e-07	1824	4.63194e-07	0.00038654	1824	0.001919	0.170142
6.55237	0	5.06184	1.9509e-08	3.36261	4.63194e-07	0.953808	0.00190966		1825	0	2.83152e-11	1825	1.9509e-08	2.07618e-07	1825	4.63194e-07	0.000386045	1825	0.00190966	0.17009
6.55286	0	5.06226	1.9509e-08	3.36297	4.63194e-07	0.954012	0.00189773		1826	0	2.82226e-11	1826	1.9509e-08	2.07157e-07	1826	4.63194e-07	0.000385551	1826	0.00189773	0.170039
6.55335	0	5.06268	1.9509e-08	3.36332	4.63194e-07	0.954216	0.00188807		1827	0	2.81304e-11	1827	1.9509e-08	2.06697e-07	1827	4.63194e-07	0.000385057	1827	0.00188807	0.169987
6.55384	0	5.06311	1.9509e-08	3.36367	4.63194e-07	0.95442	0.0018784		1828	0	2.80385e-11	1828	1.9509e-08	2.06238e-07	1828	4.63194e-07	0.000384565	1828	0.0018784	0.169936
6.55433	0	5.06353	1.9509e-08	3.36402	4.63194e-07	0.954624	0.00186937		1829	0	2.7947e-11	1829	1.9509e-08	2.0578e-07	1829	4.63194e-07	0.000384073	1829	0.00186937	0.169884
6.55481	0	5.06395	1.9509e-08	3.36438	4.63194e-07	0.954828	0.00186357		1830	0	2.78558e-11	1830	1.9509e-08	2.05324e-07	1830	4.63194e-07	0.000383583	1830	0.00186357	0.169832
6.5553	0	5.06438	1.9509e-08	3.36473	4.63194e-07	0.955031	0.00185455		1831	0	2.7765e-11	1831	1.9509e-08	2.04869e-07	1831	4.63194e-07	0.000383093	1831	0.00185455	0.169781
6.55579	0	5.0648	1.9509e-08	3.36508	4.63194e-07	0.955235	0.00184649		1832	0	2.76744e-11	1832	1.9509e-08	2.04415e-07	1832	4.63194e-07	0.000382604	1832	0.00184649	0.16973
6.55627	0	5.06522	1.9509e-08	3.36543	4.63194e-07	0.955438	0.00183908		1833	0	2.75843e-11	1833	1.9509e-08	2.03962e-07	1833	4.63194e-07	0.000382116	1833	0.00183908	0.169678
6.55676	0	5.06564	1.9509e-08	3.36579	4.63194e-07	0.955641	0.00182715		1834	0	2.74944e-11	1834	1.9509e-08	2.03511e-07	1834	4.63194e-07	0.000381628	1834	0.00182715	0.169627
6.55725	0	5.06607	1.9509e-08	3.36614	4.63194e-07	0.955844	0.00181716		1835	0	2.7405e-11	1835	1.9509e-08	2.03061e-07	1835	4.63194e-07	0.000381142	1835	0.00181716	0.169575
6.55773	0	5.06649	1.9509e-08	3.36649	4.63194e-07	0.956047	0.00180878		1836	0	2.73158e-11	1836	1.9509e-08	2.02612e-07	1836	4.63194e-07	0.000380656	1836	0.00180878	0.169524
6.55822	0	5.06691	1.9509e-08	3.36684	4.63194e-07	0.95625	0.00179492		1837	0	2.7227e-11	1837	1.9509e-08	2.02164e-07	1837	4.63194e-07	0.000380171	1837	0.00179492	0.169473
6.55871	0	5.06733	1.9509e-08	3.36719	4.63194e-07	0.956453	0.00178558		1838	0	2.71385e-11	1838	1.9509e-08	2.01717e-07	1838	4.63194e-07	0.000379687	1838	0.00178558	0.169422
6.55919	0	5.06775	1.9509e-08	3.36754	4.63194e-07	0.956656	0.00177784		1839	0	2.70503e-11	1839	1.9509e-08	2.01272e-07	1839	4.63194e-07	0.000379204	1839	0.00177784	0.16937
6.55968	0	5.06817	1.9509e-08	3.3679	4.63194e-07	0.956859	0.00176624		1840	0	2.69624e-11	1840	1.9509e-08	2.00828e-07	1840	4.63194e-07	0.000378722	1840	0.00176624	0.169319
6.56016	0	5.06859	1.9509e-08	3.36825	4.63194e-07	0.957061	0.00175593		1841	0	2.68749e-11	1841	1.9509e-08	2.00385e-07	1841	4.63194e-07	0.00037824	1841	0.00175593	0.169268
6.56065	0	5.06901	1.9509e-08	3.3686	4.63194e-07	0.957263	0.00174336		1842	0	2.67877e-11	1842	1.9509e-08	1.99943e-07	1842	4.63194e-07	0.00037776	1842	0.00174336	0.169217
6.56113	0	5.06943	1.9509e-08	3.36895	4.63194e-07	0.957466	0.00173659		1843	0	2.67009e-11	1843	1.9509e-08	1.99502e-07	1843	4.63194e-07	0.00037728	1843	0.00173659	0.169166
6.56161	0	5.06985	1.9509e-08	3.3693	4.31405e-07	0.957668	0.00173047		1844	0	2.66143e-11	1844	1.9509e-08	1.99063e-07	1844	4.31405e-07	0.000376801	1844	0.00173047	0.169115
6.5621	0	5.07027	1.9509e-08	3.36965	4.31405e-07	0.95787	0.00171887		1845	0	2.65281e-11	1845	1.9509e-08	1.98624e-07	1845	4.31405e-07	0.000376323	1845	0.00171887	0.169064
6.56258	0	5.07069	1.9509e-08	3.37	4.31405e-07	0.958072	0.00170952		1846	0	2.64422e-11	1846	1.9509e-08	1.98187e-07	1846	4.31405e-07	0.000375845	1846	0.00170952	0.169013
6.56306	0	5.07111	1.9509e-08	3.37035	4.31405e-07	0.958274	0.0017005		1847	0	2.63566e-11	1847	1.9509e-08	1.97751e-07	1847	4.31405e-07	0.000375369	1847	0.0017005	0.168962
6.56355	0	5.07153	1.9509e-08	3.3707	4.31405e-07	0.958475	0.0016905		1848	0	2.62714e-11	1848	1.9509e-08	1.97317e-07	1848	4.31405e-07	0.000374893	1848	0.0016905	0.168912
6.56403	0	5.07195	1.9509e-08	3.37104	4.31405e-07	0.958677	0.00168148		1849	0	2.61864e-11	1849	1.9509e-08	1.96883e-07	1849	4.31405e-07	0.000374418	1849	0.00168148	0.168861
6.56451	0	5.07237	1.9509e-08	3.37139	4.31405e-07	0.958878	0.00167117		1850	0	2.61018e-11	1850	1.9509e-08	1.9645e-07	1850	4.31405e-07	0.000373944	1850	0.00167117	0.16881
6.56499	0	5.07278	1.9509e-08	3.37174	4.31405e-07	0.95908	0.00166311		1851	0	2.60174e-11	1851	1.9509e-08	1.96019e-07	1851	4.31405e-07	0.000373471	1851	0.00166311	0.168759
6.56548	0	5.0732	1.9509e-08	3.37209	3.99616e-07	0.959281	0.00165538		1852	0	2.59334e-11	1852	1.9509e-08	1.95589e-07	1852	3.99616e-07	0.000372999	1852	0.00165538	0.168709
6.56596	0	5.07362	1.9509e-08	3.37244	3.99616e-07	0.959482	0.00164732		1853	0	2.58497e-11	1853	1.9509e-08	1.9516e-07	1853	3.99616e-07	0.000372527	1853	0.00164732	0.168658
6.56644	0	5.07404	1.9509e-08	3.37279	3.99616e-07	0.959683	0.00163926		1854	0	2.57663e-11	1854	1.9509e-08	1.94732e-07	1854	3.99616e-07	0.000372056	1854	0.00163926	0.168607
6.56692	0	5.07445	1.9509e-08	3.37314	3.99616e-07	0.959884	0.00163185		1855	0	2.56832e-11	1855	1.9509e-08	1.94305e-07	1855	3.99616e-07	0.000371586	1855	0.00163185	0.168557
6.5674	0	5.07487	1.9509e-08	3.37348	3.99616e-07	0.960085	0.00162573		1856	0	2.56005e-11	1856	1.9509e-08	1.93879e-07	1856	3.99616e-07	0.000371117	1856	0.00162573	0.168506
6.56788	0	5.07529	1.9509e-08	3.37383	3.67828e-07	0.960286	0.00161606		1857	0	2.5518e-11	1857	1.9509e-08	1.93455e-07	1857	3.67828e-07	0.000370648	1857	0.00161606	0.168456
6.56836	0	5.0757	1.9509e-08	3.37418	3.67828e-07	0.960487	0.00160639		1858	0	2.54358e-11	1858	1.9509e-08	1.93031e-07	1858	3.67828e-07	0.000370181	1858	0.00160639	0.168405
6.56884	0	5.07612	1.9509e-08	3.37453	3.67828e-07	0.960687	0.00159672		1859	0	2.5354e-11	1859	1.9509e-08	1.92609e-07	1859	3.67828e-07	0.000369714	1859	0.00159672	0.168355
6.56932	0	5.07654	1.9509e-08	3.37487	3.67828e-07	0.960888	0.00158963		1860	0	2.52724e-11	1860	1.9509e-08	1.92188e-07	1860	3.67828e-07	0.000369248	1860	0.00158963	0.168304
6.5698	0	5.07695	1.9509e-08	3.37522	3.36039e-07	0.961088	0.00158028		1861	0	2.51911e-11	1861	1.9509e-08	1.91768e-07	1861	3.36039e-07	0.000368783	1861	0.00158028	0.168254
6.57028	0	5.07737	1.9509e-08	3.37557	3.36039e-07	0.961288	0.00157126		1862	0	2.51102e-11	1862	1.9509e-08	1.91349e-07	1862	3.36039e-07	0.000368318	1862	0.00157126	0.168204
6.57076	0	5.07778	1.9509e-08	3.37591	3.36039e-07	0.961488	0.00156288		1863	0	2.50295e-11	1863	1.9509e-08	1.90931e-07	1863	3.36039e-07	0.000367855	1863	0.00156288	0.168153
6.57124	0	5.0782	1.9509e-08	3.37626	3.36039e-07	0.961688	0.00155418		1864	0	2.49491e-11	1864	1.9509e-08	1.90514e-07	1864	3.36039e-07	0.000367392	1864	0.00155418	0.168103
6.57172	0	5.07861	1.9509e-08	3.37661	3.36039e-07	0.961888	0.00154548		1865	0	2.48691e-11	1865	1.9509e-08	1.90099e-07	1865	3.36039e-07	0.00036693	1865	0.00154548	0.168053
6.5722	0	5.07903	1.9509e-08	3.37695	3.36039e-07	0.962088	0.00153806		1866	0	2.47893e-11	1866	1.9509e-08	1.89684e-07	1866	3.36039e-07	0.000366468	1866	0.00153806	0.168003
6.57267	0	5.07944	1.9509e-08	3.3773	3.36039e-07	0.962287	0.00152904		1867	0	2.47098e-11	1867	1.9509e-08	1.89271e-07	1867	3.36039e-07	0.000366008	1867	0.00152904	0.167953
6.57315	0	5.07986	1.9509e-08	3.37764	3.36039e-07	0.962487	0.00152259		1868	0	2.46306e-11	1868	1.9509e-08	1.88858e-07	1868	3.36039e-07	0.000365548	1868	0.00152259	0.167903
6.57363	0	5.08027	1.9509e-08	3.37799	3.36039e-07	0.962686	0.00151196		1869	0	2.45517e-11	1869	1.9509e-08	1.88447e-07	1869	3.36039e-07	0.000365089	1869	0.00151196	0.167852
6.57411	0	5.08069	1.9509e-08	3.37833	3.36039e-07	0.962886	0.00150455		1870	0	2.44731e-11	1870	1.9509e-08	1.88037e-07	1870	3.36039e-07	0.000364631	1870	0.00150455	0.167802
6.57458	0	5.0811	1.9509e-08	3.37868	3.36039e-07	0.963085	0.00149423		1871	0	2.43947e-11	1871	1.9509e-08	1.87628e-07	1871	3.36039e-07	0.000364174	1871	0.00149423	0.167752
6.57506	0	5.08151	1.9509e-08	3.37902	3.36039e-07	0.963284	0.00148424		1872	0	2.43167e-11	1872	1.9509e-08	1.8722e-07	1872	3.36039e-07	0.000363717	1872	0.00148424	0.167702
6.57554	0	5.08193	1.9509e-08	3.37937	3.36039e-07	0.963483	0.0014778		1873	0	2.4239e-11	1873	1.9509e-08	1.86813e-07	1873	3.36039e-07	0.000363261	1873	0.0014778	0.167653
6.57601	0	5.08234	1.9509e-08	3.37971	3.36039e-07	0.963682	0.00147167		1874	0	2.41615e-11	1874	1.9509e-08	1.86407e-07	1874	3.36039e-07	0.000362806	1874	0.00147167	0.167603
6.57649	0	5.08275	1.9509e-08	3.38006	3.36039e-07	0.963881	0.00146587		1875	0	2.40843e-11	1875	1.9509e-08	1.86002e-07	1875	3.36039e-07	0.000362352	1875	0.00146587	0.167553
6.57696	0	5.08317	1.9509e-08	3.3804	3.36039e-07	0.96408	0.00145814		1876	0	2.40074e-11	1876	1.9509e-08	1.85598e-07	1876	3.36039e-07	0.000361899	1876	0.00145814	0.167503
6.57744	0	5.08358	1.9509e-08	3.38075	3.36039e-07	0.964278	0.00145395		1877	0	2.39308e-11	1877	1.9509e-08	1.85196e-07	1877	3.36039e-07	0.000361446	1877	0.00145395	0.167453
6.57792	0	5.08399	1.9509e-08	3.38109	3.36039e-07	0.964477	0.00144653		1878	0	2.38544e-11	1878	1.9509e-08	1.84794e-07	1878	3.36039e-07	0.000360994	1878	0.00144653	0.167403
6.57839	0	5.0844	1.9509e-08	3.38143	3.36039e-07	0.964675	0.0014388		1879	0	2.37784e-11	1879	1.9509e-08	1.84393e-07	1879	3.36039e-07	0.000360543	1879	0.0014388	0.167354
6.57887	0	5.08481	1.9509e-08	3.38178	3.36039e-07	0.964873	0.00143139		1880	0	2.37026e-11	1880	1.9509e-08	1.83994e-07	1880	3.36039e-07	0.000360092	1880	0.00143139	0.167304
6.57934	0	5.08522	1.9509e-08	3.38212	3.36039e-07	0.965072	0.00142591		1881	0	2.36271e-11	1881	1.9509e-08	1.83595e-07	1881	3.36039e-07	0.000359643	1881	0.00142591	0.167254
6.57981	0	5.08564	1.9509e-08	3.38246	3.36039e-07	0.96527	0.0014185		1882	0	2.35518e-11	1882	1.9509e-08	1.83198e-07	1882	3.36039e-07	0.000359194	1882	0.0014185	0.167205
6.58029	0	5.08605	1.9509e-08	3.38281	3.36039e-07	0.965468	0.00141012		1883	0	2.34769e-11	1883	1.9509e-08	1.82802e-07	1883	3.36039e-07	0.000358746	1883	0.00141012	0.167155
6.58076	0	5.08646	1.9509e-08	3.38315	3.0425e-07	0.965666	0.00140399		1884	0	2.34022e-11	1884	1.9509e-08	1.82406e-07	1884	3.0425e-07	0.000358298	1884	0.00140399	0.167106
6.58124	0	5.08687	1.9509e-08	3.38349	3.0425e-07	0.965863	0.0013969		1885	0	2.33278e-11	1885	1.9509e-08	1.82012e-07	1885	3.0425e-07	0.000357852	1885	0.0013969	0.167056
6.58171	0	5.08728	1.9509e-08	3.38383	3.0425e-07	0.966061	0.00139078		1886	0	2.32536e-11	1886	1.9509e-08	1.81619e-07	1886	3.0425e-07	0.000357406	1886	0.00139078	0.167007
6.58218	0	5.08769	1.9509e-08	3.38418	3.0425e-07	0.966258	0.00138401		1887	0	2.31797e-11	1887	1.9509e-08	1.81226e-07	1887	3.0425e-07	0.000356961	1887	0.00138401	0.166957
6.58265	0	5.0881	1.9509e-08	3.38452	3.0425e-07	0.966456	0.00137531		1888	0	2.31061e-11	1888	1.9509e-08	1.80835e-07	1888	3.0425e-07	0.000356516	1888	0.00137531	0.166908
6.58313	0	5.08851	1.9509e-08	3.38486	3.0425e-07	0.966653	0.00136919		1889	0	2.30328e-11	1889	1.9509e-08	1.80445e-07	1889	3.0425e-07	0.000356073	1889	0.00136919	0.166859
6.5836	0	5.08892	1.9509e-08	3.3852	3.0425e-07	0.96685	0.00136113		1890	0	2.29597e-11	1890	1.9509e-08	1.80056e-07	1890	3.0425e-07	0.00035563	1890	0.00136113	0.166809
6.58407	0	5.08933	1.9509e-08	3.38554	3.0425e-07	0.967048	0.00135501		1891	0	2.28869e-11	1891	1.9509e-08	1.79667e-07	1891	3.0425e-07	0.000355188	1891	0.00135501	0.16676
6.58454	0	5.08974	1.9509e-08	3.38588	3.0425e-07	0.967245	0.00134759		1892	0	2.28144e-11	1892	1.9509e-08	1.7928e-07	1892	3.0425e-07	0.000354746	1892	0.00134759	0.166711
6.58501	0	5.09015	1.9509e-08	3.38623	3.0425e-07	0.967442	0.0013405		1893	0	2.27421e-11	1893	1.9509e-08	1.78894e-07	1893	3.0425e-07	0.000354306	1893	0.0013405	0.166662
6.58549	0	5.09055	1.9509e-08	3.38657	3.0425e-07	0.967638	0.00133341		1894	0	2.26701e-11	1894	1.9509e-08	1.78509e-07	1894	3.0425e-07	0.000353866	1894	0.00133341	0.166612
6.58596	0	5.09096	1.9509e-08	3.38691	3.0425e-07	0.967835	0.00132632		1895	0	2.25983e-11	1895	1.9509e-08	1.78125e-07	1895	3.0425e-07	0.000353426	1895	0.00132632	0.166563
6.58643	0	5.09137	1.9509e-08	3.38725	3.0425e-07	0.968032	0.00132117		1896	0	2.25268e-11	1896	1.9509e-08	1.77742e-07	1896	3.0425e-07	0.000352988	1896	0.00132117	0.166514
6.5869	0	5.09178	1.9509e-08	3.38759	3.0425e-07	0.968228	0.00131408		1897	0	2.24556e-11	1897	1.9509e-08	1.77359e-07	1897	3.0425e-07	0.00035255	1897	0.00131408	0.166465
6.58737	0	5.09219	1.9509e-08	3.38793	3.0425e-07	0.968425	0.00130473		1898	0	2.23846e-11	1898	1.9509e-08	1.76978e-07	1898	3.0425e-07	0.000352113	1898	0.00130473	0.166416
6.58784	0	5.09259	1.9509e-08	3.38827	3.0425e-07	0.968621	0.00129699		1899	0	2.23139e-11	1899	1.9509e-08	1.76598e-07	1899	3.0425e-07	0.000351677	1899	0.00129699	0.166367
6.58831	0	5.093	1.9509e-08	3.38861	3.0425e-07	0.968817	0.00129119		1900	0	2.22434e-11	1900	1.9509e-08	1.76219e-07	1900	3.0425e-07	0.000351242	1900	0.00129119	0.166318
6.58878	0	5.09341	1.9509e-08	3.38895	3.0425e-07	0.969013	0.00128378		1901	0	2.21732e-11	1901	1.9509e-08	1.75841e-07	1901	3.0425e-07	0.000350807	1901	0.00128378	0.166269
6.58925	0	5.09382	1.9509e-08	3.38929	3.0425e-07	0.969209	0.00127572		1902	0	2.21032e-11	1902	1.9509e-08	1.75463e-07	1902	3.0425e-07	0.000350373	1902	0.00127572	0.16622
6.58972	0	5.09422	1.9509e-08	3.38963	3.0425e-07	0.969405	0.00127057		1903	0	2.20335e-11	1903	1.9509e-08	1.75087e-07	1903	3.0425e-07	0.000349939	1903	0.00127057	0.166172
6.59018	0	5.09463	1.9509e-08	3.38997	3.0425e-07	0.969601	0.00126444		1904	0	2.1964e-11	1904	1.9509e-08	1.74712e-07	1904	3.0425e-07	0.000349507	1904	0.00126444	0.166123
6.59065	0	5.09504	1.9509e-08	3.3903	3.0425e-07	0.969797	0.00125993		1905	0	2.18948e-11	1905	1.9509e-08	1.74338e-07	1905	3.0425e-07	0.000349075	1905	0.00125993	0.166074
6.59112	0	5.09544	1.9509e-08	3.39064	3.0425e-07	0.969992	0.00125478		1906	0	2.18259e-11	1906	1.9509e-08	1.73964e-07	1906	3.0425e-07	0.000348644	1906	0.00125478	0.166025
6.59159	0	5.09585	1.9509e-08	3.39098	3.0425e-07	0.970188	0.00124736		1907	0	2.17572e-11	1907	1.9509e-08	1.73592e-07	1907	3.0425e-07	0.000348213	1907	0.00124736	0.165976
6.59206	0	5.09625	1.9509e-08	3.39132	3.0425e-07	0.970383	0.00123866		1908	0	2.16887e-11	1908	1.9509e-08	1.73221e-07	1908	3.0425e-07	0.000347784	1908	0.00123866	0.165928
6.59252	0	5.09666	1.9509e-08	3.39166	3.0425e-07	0.970578	0.00123157		1909	0	2.16205e-11	1909	1.9509e-08	1.7285e-07	1909	3.0425e-07	0.000347355	1909	0.00123157	0.165879
6.59299	0	5.09706	1.9509e-08	3.392	3.0425e-07	0.970773	0.0012248		1910	0	2.15525e-11	1910	1.9509e-08	1.72481e-07	1910	3.0425e-07	0.000346927	1910	0.0012248	0.165831
6.59346	0	5.09747	1.9509e-08	3.39233	3.0425e-07	0.970969	0.00121739		1911	0	2.14848e-11	1911	1.9509e-08	1.72112e-07	1911	3.0425e-07	0.000346499	1911	0.00121739	0.165782
6.59393	0	5.09787	1.9509e-08	3.39267	3.0425e-07	0.971163	0.00120933		1912	0	2.14173e-11	1912	1.9509e-08	1.71745e-07	1912	3.0425e-07	0.000346072	1912	0.00120933	0.165733
6.59439	0	5.09828	1.9509e-08	3.39301	3.0425e-07	0.971358	0.0012016		1913	0	2.13501e-11	1913	1.9509e-08	1.71378e-07	1913	3.0425e-07	0.000345646	1913	0.0012016	0.165685
6.59486	0	5.09868	1.9509e-08	3.39335	3.0425e-07	0.971553	0.00119483		1914	0	2.12831e-11	1914	1.9509e-08	1.71012e-07	1914	3.0425e-07	0.000345221	1914	0.00119483	0.165636
6.59532	0	5.09909	1.9509e-08	3.39368	3.0425e-07	0.971748	0.00118903		1915	0	2.12163e-11	1915	1.9509e-08	1.70648e-07	1915	3.0425e-07	0.000344796	1915	0.00118903	0.165588
6.59579	0	5.09949	1.9509e-08	3.39402	3.0425e-07	0.971942	0.00118065		1916	0	2.11498e-11	1916	1.9509e-08	1.70284e-07	1916	3.0425e-07	0.000344372	1916	0.00118065	0.16554
6.59626	0	5.09989	1.9509e-08	3.39436	3.0425e-07	0.972137	0.00117485		1917	0	2.10835e-11	1917	1.9509e-08	1.69921e-07	1917	3.0425e-07	0.000343949	1917	0.00117485	0.165491
6.59672	0	5.1003	1.9509e-08	3.39469	3.0425e-07	0.972331	0.00117163		1918	0	2.10175e-11	1918	1.9509e-08	1.69559e-07	1918	3.0425e-07	0.000343526	1918	0.00117163	0.165443
6.59719	0	5.1007	1.9509e-08	3.39503	3.0425e-07	0.972525	0.00116518		1919	0	2.09517e-11	1919	1.9509e-08	1.69198e-07	1919	3.0425e-07	0.000343104	1919	0.00116518	0.165395
6.59765	0	5.10111	1.9509e-08	3.39537	3.0425e-07	0.97272	0.00115906		1920	0	2.08861e-11	1920	1.9509e-08	1.68838e-07	1920	3.0425e-07	0.000342683	1920	0.00115906	0.165346
6.59812	0	5.10151	1.9509e-08	3.3957	3.0425e-07	0.972914	0.00115229		1921	0	2.08208e-11	1921	1.9509e-08	1.68479e-07	1921	3.0425e-07	0.000342262	1921	0.00115229	0.165298
6.59858	0	5.10191	1.9509e-08	3.39604	3.0425e-07	0.973108	0.00114488		1922	0	2.07557e-11	1922	1.9509e-08	1.68121e-07	1922	3.0425e-07	0.000341843	1922	0.00114488	0.16525
6.59904	0	5.10231	1.9509e-08	3.39638	3.0425e-07	0.973301	0.00113907		1923	0	2.06908e-11	1923	1.9509e-08	1.67763e-07	1923	3.0425e-07	0.000341424	1923	0.00113907	0.165202
6.59951	0	5.10272	1.9509e-08	3.39671	3.0425e-07	0.973495	0.00113553		1924	0	2.06262e-11	1924	1.9509e-08	1.67407e-07	1924	3.0425e-07	0.000341005	1924	0.00113553	0.165154
6.59997	0	5.10312	1.9509e-08	3.39705	3.0425e-07	0.973689	0.00112747		1925	0	2.05618e-11	1925	1.9509e-08	1.67052e-07	1925	3.0425e-07	0.000340587	1925	0.00112747	0.165106
6.60044	0	5.10352	1.9509e-08	3.39738	3.0425e-07	0.973882	0.00112232		1926	0	2.04976e-11	1926	1.9509e-08	1.66697e-07	1926	3.0425e-07	0.00034017	1926	0.00112232	0.165057
6.6009	0	5.10392	1.9509e-08	3.39772	2.72461e-07	0.974076	0.00111652		1927	0	2.04337e-11	1927	1.9509e-08	1.66343e-07	1927	2.72461e-07	0.000339754	1927	0.00111652	0.165009
6.60136	0	5.10432	1.9509e-08	3.39805	2.72461e-07	0.974269	0.00111233		1928	0	2.037e-11	1928	1.9509e-08	1.65991e-07	1928	2.72461e-07	0.000339338	1928	0.00111233	0.164961
6.60182	0	5.10472	1.9509e-08	3.39839	2.72461e-07	0.974462	0.00110717		1929	0	2.03065e-11	1929	1.9509e-08	1.65639e-07	1929	2.72461e-07	0.000338923	1929	0.00110717	0.164913
6.60229	0	5.10512	1.9509e-08	3.39872	2.72461e-07	0.974656	0.00110008		1930	0	2.02432e-11	1930	1.9509e-08	1.65288e-07	1930	2.72461e-07	0.000338509	1930	0.00110008	0.164866
6.60275	0	5.10553	1.9509e-08	3.39905	2.72461e-07	0.974849	0.00109234		1931	0	2.01802e-11	1931	1.9509e-08	1.64938e-07	1931	2.72461e-07	0.000338096	1931	0.00109234	0.164818
6.60321	0	5.10593	1.9509e-08	3.39939	2.72461e-07	0.975042	0.0010888		1932	0	2.01174e-11	1932	1.9509e-08	1.64589e-07	1932	2.72461e-07	0.000337683	1932	0.0010888	0.16477
6.60367	0	5.10633	1.9509e-08	3.39972	2.72461e-07	0.975234	0.00108106		1933	0	2.00548e-11	1933	1.9509e-08	1.64241e-07	1933	2.72461e-07	0.000337271	1933	0.00108106	0.164722
6.60413	0	5.10673	1.9509e-08	3.40006	2.72461e-07	0.975427	0.00107687		1934	0	1.99924e-11	1934	1.9509e-08	1.63893e-07	1934	2.72461e-07	0.000336859	1934	0.00107687	0.164674
6.6046	0	5.10713	1.9509e-08	3.40039	2.72461e-07	0.97562	0.00107172		1935	0	1.99303e-11	1935	1.9509e-08	1.63547e-07	1935	2.72461e-07	0.000336448	1935	0.00107172	0.164626
6.60506	0	5.10753	1.9509e-08	3.40072	2.72461e-07	0.975812	0.00106398		1936	0	1.98683e-11	1936	1.9509e-08	1.63201e-07	1936	2.72461e-07	0.000336038	1936	0.00106398	0.164579
6.60552	0	5.10793	1.9509e-08	3.40106	2.72461e-07	0.976005	0.00105883		1937	0	1.98066e-11	1937	1.9509e-08	1.62857e-07	1937	2.72461e-07	0.000335629	1937	0.00105883	0.164531
6.60598	0	5.10833	1.9509e-08	3.40139	2.72461e-07	0.976197	0.00105302		1938	0	1.97452e-11	1938	1.9509e-08	1.62513e-07	1938	2.72461e-07	0.00033522	1938	0.00105302	0.164483
6.60644	0	5.10872	1.9509e-08	3.40172	2.72461e-07	0.976389	0.00104658		1939	0	1.96839e-11	1939	1.9509e-08	1.6217e-07	1939	2.72461e-07	0.000334812	1939	0.00104658	0.164436
6.6069	0	5.10912	1.9509e-08	3.40206	2.72461e-07	0.976582	0.00104271		1940	0	1.96228e-11	1940	1.9509e-08	1.61828e-07	1940	2.72461e-07	0.000334404	1940	0.00104271	0.164388
6.60736	0	5.10952	1.9509e-08	3.40239	2.72461e-07	0.976774	0.00103917		1941	0	1.9562e-11	1941	1.9509e-08	1.61487e-07	1941	2.72461e-07	0.000333997	1941	0.00103917	0.164341
6.60782	0	5.10992	1.9509e-08	3.40272	2.72461e-07	0.976966	0.00103401		1942	0	1.95014e-11	1942	1.9509e-08	1.61146e-07	1942	2.72461e-07	0.000333591	1942	0.00103401	0.164293
6.60828	0	5.11032	1.9509e-08	3.40305	2.72461e-07	0.977157	0.00102821		1943	0	1.9441e-11	1943	1.9509e-08	1.60807e-07	1943	2.72461e-07	0.000333186	1943	0.00102821	0.164246
6.60874	0	5.11072	1.9509e-08	3.40339	2.72461e-07	0.977349	0.00101886		1944	0	1.93808e-11	1944	1.9509e-08	1.60468e-07	1944	2.72461e-07	0.000332781	1944	0.00101886	0.164198
6.60919	0	5.11112	1.9509e-08	3.40372	2.72461e-07	0.977541	0.00101371		1945	0	1.93208e-11	1945	1.9509e-08	1.60131e-07	1945	2.72461e-07	0.000332377	1945	0.00101371	0.164151
6.60965	0	5.11151	1.9509e-08	3.40405	2.72461e-07	0.977732	0.00100823		1946	0	1.92611e-11	1946	1.9509e-08	1.59794e-07	1946	2.72461e-07	0.000331973	1946	0.00100823	0.164103
6.61011	0	5.11191	1.9509e-08	3.40438	2.72461e-07	0.977924	0.00100275		1947	0	1.92015e-11	1947	1.9509e-08	1.59458e-07	1947	2.72461e-07	0.00033157	1947	0.00100275	0.164056
6.61057	0	5.11231	1.9509e-08	3.40471	2.72461e-07	0.978115	0.000998236		1948	0	1.91422e-11	1948	1.9509e-08	1.59123e-07	1948	2.72461e-07	0.000331168	1948	0.000998236	0.164009
6.61103	0	5.11271	1.9509e-08	3.40504	2.72461e-07	0.978306	0.000993724		1949	0	1.90831e-11	1949	1.9509e-08	1.58789e-07	1949	2.72461e-07	0.000330767	1949	0.000993724	0.163961
6.61149	0	5.1131	1.9509e-08	3.40538	2.72461e-07	0.978498	0.000990502		1950	0	1.90241e-11	1950	1.9509e-08	1.58455e-07	1950	2.72461e-07	0.000330366	1950	0.000990502	0.163914
6.61194	0	5.1135	1.9509e-08	3.40571	2.72461e-07	0.978689	0.000985023		1951	0	1.89654e-11	1951	1.9509e-08	1.58123e-07	1951	2.72461e-07	0.000329966	1951	0.000985023	0.163867
6.6124	0	5.1139	1.9509e-08	3.40604	2.72461e-07	0.97888	0.000980833		1952	0	1.89069e-11	1952	1.9509e-08	1.57791e-07	1952	2.72461e-07	0.000329566	1952	0.000980833	0.16382
6.61286	0	5.11429	1.9509e-08	3.40637	2.72461e-07	0.979071	0.000974065		1953	0	1.88486e-11	1953	1.9509e-08	1.5746e-07	1953	2.72461e-07	0.000329167	1953	0.000974065	0.163773
6.61331	0	5.11469	1.9509e-08	3.4067	2.72461e-07	0.979261	0.000967942		1954	0	1.87905e-11	1954	1.9509e-08	1.5713e-07	1954	2.72461e-07	0.000328769	1954	0.000967942	0.163725
6.61377	0	5.11508	1.9509e-08	3.40703	2.72461e-07	0.979452	0.000963752		1955	0	1.87326e-11	1955	1.9509e-08	1.56801e-07	1955	2.72461e-07	0.000328372	1955	0.000963752	0.163678
6.61423	0	5.11548	1.9509e-08	3.40736	2.72461e-07	0.979643	0.000959562		1956	0	1.86749e-11	1956	1.9509e-08	1.56472e-07	1956	2.72461e-07	0.000327975	1956	0.000959562	0.163631
6.61468	0	5.11588	1.9509e-08	3.40769	2.72461e-07	0.979833	0.00095505		1957	0	1.86175e-11	1957	1.9509e-08	1.56145e-07	1957	2.72461e-07	0.000327578	1957	0.00095505	0.163584
6.61514	0	5.11627	1.9509e-08	3.40802	2.72461e-07	0.980023	0.000947638		1958	0	1.85602e-11	1958	1.9509e-08	1.55818e-07	1958	2.72461e-07	0.000327183	1958	0.000947638	0.163537
6.61559	0	5.11667	1.9509e-08	3.40835	2.72461e-07	0.980214	0.00094087		1959	0	1.85031e-11	1959	1.9509e-08	1.55492e-07	1959	2.72461e-07	0.000326788	1959	0.00094087	0.16349
6.61605	0	5.11706	1.9509e-08	3.40868	2.72461e-07	0.980404	0.000936358		1960	0	1.84462e-11	1960	1.9509e-08	1.55167e-07	1960	2.72461e-07	0.000326394	1960	0.000936358	0.163443
6.6165	0	5.11746	1.9509e-08	3.40901	2.72461e-07	0.980594	0.000929267		1961	0	1.83896e-11	1961	1.9509e-08	1.54843e-07	1961	2.72461e-07	0.000326	1961	0.000929267	0.163396
6.61696	0	5.11785	1.9509e-08	3.40934	2.40672e-07	0.980784	0.000924755		1962	0	1.83331e-11	1962	1.9509e-08	1.54519e-07	1962	2.40672e-07	0.000325607	1962	0.000924755	0.16335
6.61741	0	5.11824	1.9509e-08	3.40966	2.40672e-07	0.980974	0.000919599		1963	0	1.82768e-11	1963	1.9509e-08	1.54197e-07	1963	2.40672e-07	0.000325214	1963	0.000919599	0.163303
6.61787	0	5.11864	1.9509e-08	3.40999	2.40672e-07	0.981164	0.000914765		1964	0	1.82207e-11	1964	1.9509e-08	1.53875e-07	1964	2.40672e-07	0.000324823	1964	0.000914765	0.163256
6.61832	0	5.11903	1.9509e-08	3.41032	2.40672e-07	0.981353	0.000910897		1965	0	1.81648e-11	1965	1.9509e-08	1.53554e-07	1965	2.40672e-07	0.000324432	1965	0.000910897	0.163209
6.61878	0	5.11943	1.9509e-08	3.41065	2.40672e-07	0.981543	0.000908641		1966	0	1.81092e-11	1966	1.9509e-08	1.53234e-07	1966	2.40672e-07	0.000324041	1966	0.000908641	0.163163
6.61923	0	5.11982	1.9509e-08	3.41098	2.40672e-07	0.981733	0.000904129		1967	0	1.80537e-11	1967	1.9509e-08	1.52914e-07	1967	2.40672e-07	0.000323651	1967	0.000904129	0.163116
6.61968	0	5.12021	1.9509e-08	3.41131	2.40672e-07	0.981922	0.000899617		1968	0	1.79984e-11	1968	1.9509e-08	1.52596e-07	1968	2.40672e-07	0.000323262	1968	0.000899617	0.163069
6.62014	0	5.12061	1.9509e-08	3.41163	2.40672e-07	0.982111	0.000893494		1969	0	1.79433e-11	1969	1.9509e-08	1.52278e-07	1969	2.40672e-07	0.000322873	1969	0.000893494	0.163023
6.62059	0	5.121	1.9509e-08	3.41196	2.40672e-07	0.9823	0.00088866		1970	0	1.78883e-11	1970	1.9509e-08	1.51961e-07	1970	2.40672e-07	0.000322486	1970	0.00088866	0.162976
6.62104	0	5.12139	1.9509e-08	3.41229	2.40672e-07	0.98249	0.000885114		1971	0	1.78336e-11	1971	1.9509e-08	1.51645e-07	1971	2.40672e-07	0.000322098	1971	0.000885114	0.162929
6.6215	0	5.12178	1.9509e-08	3.41262	2.40672e-07	0.982679	0.000881569		1972	0	1.77791e-11	1972	1.9509e-08	1.51329e-07	1972	2.40672e-07	0.000321711	1972	0.000881569	0.162883
6.62195	0	5.12218	1.9509e-08	3.41294	2.40672e-07	0.982868	0.000875446		1973	0	1.77248e-11	1973	1.9509e-08	1.51015e-07	1973	2.40672e-07	0.000321325	1973	0.000875446	0.162836
6.6224	0	5.12257	1.9509e-08	3.41327	2.40672e-07	0.983056	0.000872223		1974	0	1.76706e-11	1974	1.9509e-08	1.50701e-07	1974	2.40672e-07	0.00032094	1974	0.000872223	0.16279
6.62285	0	5.12296	1.9509e-08	3.4136	2.40672e-07	0.983245	0.000867711		1975	0	1.76167e-11	1975	1.9509e-08	1.50388e-07	1975	2.40672e-07	0.000320555	1975	0.000867711	0.162743
6.6233	0	5.12335	1.9509e-08	3.41393	2.40672e-07	0.983434	0.000862232		1976	0	1.75629e-11	1976	1.9509e-08	1.50076e-07	1976	2.40672e-07	0.000320171	1976	0.000862232	0.162697
6.62376	0	5.12374	1.9509e-08	3.41425	2.40672e-07	0.983622	0.000856431		1977	0	1.75093e-11	1977	1.9509e-08	1.49764e-07	1977	2.40672e-07	0.000319787	1977	0.000856431	0.162651
6.62421	0	5.12413	1.9509e-08	3.41458	2.40672e-07	0.983811	0.000850308		1978	0	1.74559e-11	1978	1.9509e-08	1.49454e-07	1978	2.40672e-07	0.000319404	1978	0.000850308	0.162604
6.62466	0	5.12453	1.9509e-08	3.4149	2.40672e-07	0.983999	0.00084644		1979	0	1.74027e-11	1979	1.9509e-08	1.49144e-07	1979	2.40672e-07	0.000319022	1979	0.00084644	0.162558
6.62511	0	5.12492	1.9509e-08	3.41523	2.40672e-07	0.984187	0.000843217		1980	0	1.73497e-11	1980	1.9509e-08	1.48835e-07	1980	2.40672e-07	0.00031864	1980	0.000843217	0.162512
6.62556	0	5.12531	1.9509e-08	3.41556	2.40672e-07	0.984376	0.000838705		1981	0	1.72968e-11	1981	1.9509e-08	1.48526e-07	1981	2.40672e-07	0.000318259	1981	0.000838705	0.162465
6.62601	0	5.1257	1.9509e-08	3.41588	2.40672e-07	0.984564	0.00083516		1982	0	1.72442e-11	1982	1.9509e-08	1.48219e-07	1982	2.40672e-07	0.000317879	1982	0.00083516	0.162419
6.62646	0	5.12609	1.9509e-08	3.41621	2.40672e-07	0.984752	0.000831293		1983	0	1.71917e-11	1983	1.9509e-08	1.47912e-07	1983	2.40672e-07	0.000317499	1983	0.000831293	0.162373
6.62691	0	5.12648	1.9509e-08	3.41653	2.40672e-07	0.98494	0.000827103		1984	0	1.71394e-11	1984	1.9509e-08	1.47606e-07	1984	2.40672e-07	0.00031712	1984	0.000827103	0.162327
6.62736	0	5.12687	1.9509e-08	3.41686	2.40672e-07	0.985127	0.000823558		1985	0	1.70873e-11	1985	1.9509e-08	1.47301e-07	1985	2.40672e-07	0.000316741	1985	0.000823558	0.162281
6.62781	0	5.12726	1.9509e-08	3.41718	2.40672e-07	0.985315	0.000819046		1986	0	1.70354e-11	1986	1.9509e-08	1.46996e-07	1986	2.40672e-07	0.000316363	1986	0.000819046	0.162235
6.62826	0	5.12765	1.9509e-08	3.41751	2.40672e-07	0.985503	0.000814212		1987	0	1.69836e-11	1987	1.9509e-08	1.46692e-07	1987	2.40672e-07	0.000315986	1987	0.000814212	0.162189
6.62871	0	5.12804	1.9509e-08	3.41783	2.40672e-07	0.98569	0.0008097		1988	0	1.69321e-11	1988	1.9509e-08	1.46389e-07	1988	2.40672e-07	0.000315609	1988	0.0008097	0.162143
6.62916	0	5.12843	1.9509e-08	3.41816	2.40672e-07	0.985878	0.000806155		1989	0	1.68807e-11	1989	1.9509e-08	1.46087e-07	1989	2.40672e-07	0.000315233	1989	0.000806155	0.162097
6.6296	0	5.12882	1.9509e-08	3.41848	2.40672e-07	0.986065	0.000802932		1990	0	1.68295e-11	1990	1.9509e-08	1.45786e-07	1990	2.40672e-07	0.000314857	1990	0.000802932	0.162051
6.63005	0	5.1292	1.9509e-08	3.41881	2.40672e-07	0.986252	0.000797453		1991	0	1.67784e-11	1991	1.9509e-08	1.45485e-07	1991	2.40672e-07	0.000314482	1991	0.000797453	0.162005
6.6305	0	5.12959	1.9509e-08	3.41913	2.40672e-07	0.986439	0.000789396		1992	0	1.67276e-11	1992	1.9509e-08	1.45185e-07	1992	2.40672e-07	0.000314108	1992	0.000789396	0.161959
6.63095	0	5.12998	1.9509e-08	3.41945	2.40672e-07	0.986626	0.000786173		1993	0	1.66769e-11	1993	1.9509e-08	1.44886e-07	1993	2.40672e-07	0.000313734	1993	0.000786173	0.161913
6.6314	0	5.13037	1.9509e-08	3.41978	2.40672e-07	0.986813	0.00078295		1994	0	1.66264e-11	1994	1.9509e-08	1.44587e-07	1994	2.40672e-07	0.000313361	1994	0.00078295	0.161867
6.63184	0	5.13076	1.9509e-08	3.4201	2.40672e-07	0.987	0.000778438		1995	0	1.65761e-11	1995	1.9509e-08	1.4429e-07	1995	2.40672e-07	0.000312988	1995	0.000778438	0.161821
6.63229	0	5.13114	1.9509e-08	3.42043	2.40672e-07	0.987187	0.00077167		1996	0	1.65259e-11	1996	1.9509e-08	1.43993e-07	1996	2.40672e-07	0.000312616	1996	0.00077167	0.161776
6.63274	0	5.13153	1.9509e-08	3.42075	2.40672e-07	0.987374	0.000768125		1997	0	1.6476e-11	1997	1.9509e-08	1.43696e-07	1997	2.40672e-07	0.000312245	1997	0.000768125	0.16173
[truncated: 1,467 more rows]
