# Supplementary material for: Mechanisms that clear mutations drive field cancerization in mammary tissue
Source: Nature. 2024 Sep 4;633(8028):198–206. doi: 10.1038/s41586-024-07882-3 (PMC11374684; doi:10.1038/s41586-024-07882-3)
Supplement: Supplementary file 18 — Source Data Extended Data Fig. 10 [file 41586_2024_7882_MOESM18_ESM.xlsx]

## Sheet: ED Fig 10b,c
Quantification of Brca1;Trp53 confetti clone sizes in nulliparous and parous glands used for Extended Data Figure 10b,c
b	120 days Brca1;Trp53 - nulliparous	120 days Brca1;Trp53 pregnancy		Basal clones			c
SUM	431	571		Transformed
								120 days Brca1-trp53 - nulliparous	Mouse 1		Mouse 2		Mouse 3		Mouse 4		Mouse 5		120 days Brca1-trp53 pregnancy	Mouse 1		Mouse 2		Mouse 3
	479	508							Luminal	Basal	Luminal	Basal	Luminal	Basal	Luminal	Basal	Luminal	Basal		Luminal	Basal	Luminal	Basal	Luminal	Basal
	1035	65						Total	87	8	20	2	129	10	59	11	97	8	Total	76	0	31	1	458	5
	1216	64						Transformed	3	0	1	0	12	0	3	0	2	0	Transformed	0	0	0	0	0	0
	413	102
	591	92						Percentage	3.44828	0	5	0	9.30233	0	5.08475	0	2.06186	0	Percentage	0	0	0	0	0	0
	407	9
	3463	28
	920	5
	74	86
	282	121
	387	181
	672	8
	9	81
	23	60
	2	123
	27	26
	13	42
	17	24
	146	6
	785	19
	26	15
	314	47
	560	16
	1165	10
	62	87
	73	97
	1	50
	2	2
	1	87
	1145	4
	116	82
	161	188
	5	15
	1	32
	1	174
	2	14
	134	5
	7	41
	3	81
	2	63
	1	108
	3	105
	3	18
	3	14
	18	71
	22	102
	20	180
	21	53
	7	26
	2	69
	3	128
	5	138
	129	206
	462	11
	412.583	3
	425	54
	567	116
	85	1
	14	3
	9	25
	5	55
	31	12
	23	170
	180	35
	775	1
	2365	3
	400	1
	3	43
	118	14
	140	44
	125	61
	8	43
	105	215
	9	71
	17	82
	45	12
	2	107
	45	25
	35	123
	9	42
	4	1
	1	314
	3	42
	1	4
	1	17
	1	8
	9	44
	606	12
	108	1
	115	3
	32	2
	8	19
	732	24
	9	156
	166	20
	34	1
	565	2
	275	3
	8	5
	236	53
	58	6
	684	4
	887	18
	102	535
	99	18
	223	27
	35	149
	43	166
	7	52
	1821	17
	35	42
	4	58
	3	79
	1	27
	4	468
	8	66
	220	15
	2	88
	1115	61
	6	14
	9	27
	2	97
	2	113
	256	31
	102	86
	131	37
	94	10
	199	50
	486	15
	2419	88
	668	42
	10	97
	2	143
	3	90
	1137	38
	19	25
	1	20
	3	16
	27	47
	23	4
	3	60
	1	75
	2	30
	9	62
	4	47
	35	9
	11	13
	5	99
	120	53
	28	11
	16	129
	9	80
	12	15
	1206	103
	177	30
	719	17
	1	22
	2	32
	2	128
	1	49
	1	24
	21	286
	890	137
	64	47
	155	360
	1320	13
	971	14
	21	41
	420	35
	316	30
	75	448
	1095	198
	12	13
	1	224
	4	79
	1	25
	1	44
	2062	41
	21	24
	133	35
	26	12
	1	47
	3	28
	2	3
	17	4
	34	17
	225	57
	65	16
	120	86
	261	15
	206	41
	22	104
	5	22
	1	10
	1	41
	1	4
	2	10
	440	1
	2	1
	280	74
	3	75
	27	57
	45	26
	180	33
	268	12
	1	47
	3	124
	11	158
	7	26
	156	58
	12	17
	349	25
	16	12
	10	68
	3100	47
	1	89
	1	352
	1	11
	15	4
	3	24
	6	21
	2	1
	9	102
	2	16
	3	4
	2	57
	92	131
	1538	237
	175	139
	12	19
	1327	92
	369	170
	250	44
	271	20
	894	30
	1124	17
	2	38
	13	6
	30	4
	20	104
	2	43
	1	31
	3	12
	9	4
	1219	6
	33	58
	2	113
	1	45
	2	77
	2	29
	2	17
	58	35
	4	4
	1	33
	2	32
	15	39
	2399	12
	5	55
	5	8
	30	27
	7	47
	12	14
	27	18
	383	16
	1986	28
	149	99
	553	37
	359	26
	199	19
	41	7
	25	66
	10	15
	473	47
	159	55
	2862	34
	18	117
	12	6
	2	10
	8	40
	8	18
	2	235
	1	96
	1	25
	1806	38
	338	4
	439	1
	1	16
	69	10
	29	10
	15	20
	1	73
	1	54
	16	44
	48	145
	43	18
	107	4
	1964	18
	66	13
	201	2
	194	35
	157	35
	745	9
	1026	5
	160	16
	72	5
	153	89
	196	33
	99	9
	83	20
	1	3
	1	10
	2	33
	3	472
	683	2
	453	1
	347	13
	131	51
	297	114
	499	53
	605	28
	29	74
	289	46
	1811	46
	742	10
	2144	2
	6	3
	59	3
	3	24
	2	25
	1	52
	20	30
	2	29
	2	3
	3	4
	1	3
	1	17
	1	22
	1	44
	310	13
	752	42
	375	21
	1	22
	1	3
	1	10
	837	129
	2	14
	1	63
	1	1
	2	35
	551	2
	1	15
	1	14
	2	8
	1	18
	681	43
	7	15
	1	37
	1	140
	3	82
	3	9
	2	10
	1	1
	1	93
	1	14
	1	7
	16	5
	164	51
	16	67
	8	13
	2	28
	2	14
	466	40
	1	266
	1	67
	1	10
	1	35
	1	125
	2	10
	1	29
	1	101
	2	126
	1	136
	3	42
	2	96
	2	176
	1	53
	3	57
	1	66
	1	133
	1	127
	1	7
	1	9
	28	157
	9	76
	9	20
	50	11
	37	20
	14	27
	3	74
	1	96
	62	15
	37	32
	16	35
	12	23
	60	22
	3	402
	9	16
	120	23
	3	40
	17	74
	2	27
	30	13
	9	133
	4	93
	6	19
	406	7
	15	21
	20	4
	8	72
	2	23
	3	7
	2	40
	29	15
	22	70
	44	80
	35	32
	42	38
	255	13
	430	110
	9	119
	5	69
		17
		177
		153
		65
		28
		62
		25
		16
		16
		13
		22
		33
		29
		142
		64
		43
		19
		46
		139
		46
		21
		31
		26
		7
		213
		43
		60
		95
		57
		89
		13
		25
		40
		67
		78
		78
		39
		219
		119
		82
		58
		26
		10
		42
		22
		86
		93
		60
		30
		12
		17
		40
		89
		117
		105
		58
		29
		5
		16
		193
		176
		54
		17
		327
		104
		144
		80
		37
		52
		45
		57
		85
		42
		45
		30
		11
		12
		23
		51
		38
		31
		56
		42
		73
		45
		324
		94
		18
		31
		34
		72
		32
		28
		4
		6
		39
		30
		9
		19
		19
		43
		87
		14
		39
		3
		300
		31
		28
		15
		73
		45
		43
		57
		31
		12
		29
		13
		39
		22
		37
		43
		20
		33
		29
		67
		66
		11
		15
		158
		83
		121
		8
		12
		22
		47
		49
		210
		24
		91
		38
