# Supplementary material for: Mechanisms that clear mutations drive field cancerization in mammary tissue
Source: Nature. 2024 Sep 4;633(8028):198–206. doi: 10.1038/s41586-024-07882-3 (PMC11374684; doi:10.1038/s41586-024-07882-3)
Supplement: Supplementary file 19 — Source Data Extended Data Fig. 11 [file 41586_2024_7882_MOESM19_ESM.xlsx]

## Sheet: ED Fig 11a,b - Confetti
raw clone size data used for Figure 2c, 5a, Extended Data Figure 5e,f, 11a,b from confetti mouse model
time point	14 days								64 days								120 days												225 days
	mouse 1		mouse 2		mouse 3		TOTAL luminal	TOTAL basal	mouse 1		mouse 2		mouse 3		TOTAL luminal	TOTAL basal	mouse 1		mouse 2		mouse 3		mouse 4		mouse 5		TOTAL luminal	TOTAL basal	mouse 1		mouse 2		mouse 3		mouse 4		mouse 5		mouse 6		TOTAL luminal	TOTAL basal
Clone count	407	45	104	7	470	47	981	99	45	23	30	5	24	11	99	39	129	9	17	23	54	88	30	6	83	31	313	157	185	20	90	51	52	4	92	5	61	0	2	0	482	80
	Luminal	Basal	Luminal	Basal	Luminal	Basal			Luminal	Basal	Luminal	Basal	Luminal	Basal			Luminal	Basal	Luminal	Basal	Luminal	Basal	Luminal	Basal	Luminal	Basal			Luminal	Basal	Luminal	Basal	Luminal	Basal	Luminal	Basal	Luminal	Basal	Luminal	Basal
	1	1	1	1	1	2			1	1	1	3	1	1			1	6	2	1	1	1	1	1	1	1			1	1	1	1	133	13	2648	3766	8		982
	1	1	1	1	1	4			1	1	1	3	1	1			1	2	2	1	1	1	1	2	1	1			1	1	1	1	153	19	772	582	257		735
	1	1	1	1	1	2			1	1	1	5	1	1			1	2	3	1	1	1	1	2	1	1			1	1	1	2	4	14	177	311	163
	1	1	1	1	2	2			1	1	1	7	1	1			1	7	1	1	1	1	1	2	1	1			1	2	1	2	1	5	57	2525	36
	1	1	1	1	4	3			1	1	1	8	1	2			1	2	1	1	2	1	1	3	1	1			1	2	2	4	7		495	573	73
	1	1	1	2	1	4			1	1	1		1	2			1	2	2	1	3	1	1	4	1	1			1	105	2	4	2		597		285
	1	1	1	2	1	2			1	1	1		1	2			2	1	2	1	3	1	1		1	1			1	12	2	4	1		686		97
	1	1	1		1	2			1	1	1		1	2			2	2	3	2	3	1	1		1	1			1	25	2	5	2		189		108
	1	1	1		3	2			1	1	1		3	2			2	3	5	2	3	1	1		1	1			2	10	2	6	1		759		176
	1	1	1		2	3			1	1	1		4	2			2		12	2	3	1	2		1	1			2	76	2	6	1		174		150
	1	1	1		2	2			1	1	2		5	2			2		12	3	3	1	2		1	1			2	2	2	7	6		542		19
	1	1	1		1	2			1	1	2		5				2		15	3	4	1	2		1	1			2	70	2	8	14		196		39
	1	1	1		1	4			1	1	2		1				3		20	3	4	1	2		1	1			2	19	2	8	1		41		125
	1	1	1		5	1			1	1	2		1				4		23	4	4	1	2		1	1			2	66	2	8	5		42		4
	1	1	1		1	3			1	2	2		1				4		31	4	4	1	2		1	1			2	4	2	9	6		183		1
	1	1	1		1	2			1	2	2		1				4		48	5	4	2	2		1	1			2	4	3	9	13		251		1
	1	1	1		1	2			1	2	2		1				4		50	6	4	2	3		1	1			2	5	3	9	4		78		4
	1	1	1		5	1			1	2	2		1				5			7	5	2	3		1	1			2	5	3	10	26		2112		2
	1	1	1		1	2			1	3	2		2				5			9	5	2	3		1	1			2	5	3	12	16		1037		119
	1	1	1		1	1			1	3	2		2				5			10	5	2	3		1	1			2	5	3	12	8		330		119
	1	1	1		1	2			1	4	2		2				6			15	5	2	5		1	2			2		3	12	14		1034		127
	1	1	1		8	2			1	5	2		2				6			21	5	2	5		2	2			3		3	13	10		761		51
	1	1	1		2	2			1	5	3		3				6			31	5	2	6		2	2			3		3	13	23		576		539
	1	1	1		2	2			1		3		2				7				5	2	6		2	2			3		4	13	2		1556		306
	1	1	1		1	2			1		3						7				5	2	7		2	2			3		4	13	1		265		100
	1	1	1		1	1			1		3						9				6	2	9		2	2			3		4	14	308		472		96
	1	1	1		4	7			1		3						10				6	2	10		2	2			3		4	14	348		818		178
	1	1	1		1	2			1		3						11				6	2	10		2	4			3		4	15	526		5554		98
	1	1	1		1	3			1		6						11				6	2	12		2	6			3		4	16	47		1671		18
	1	1	1		1	1			1		22						14				6	2	12		2	6			4		4	16	2		929		321
	1	1	1		1	2			1								15				6	2			2	13			4		4	17	3		540		60
	1	1	1		1	1			2								17				7	2			2				4		4	17	6		1157		60
	1	1	1		5	3			2								24				7	2			2				4		5	19	1		2841		470
	1	1	1		2	3			2								25				7	2			2				4		5	20	3		1131		30
	1	1	1		2	3			2								25				7	2			2				4		5	20	992		1706		132
	1	1	1		2	1			3								35				8	2			2				4		5	20	163		4		248
	1	1	1		1	2			3								42				9	2			2				4		5	21	164		1		173
	1	1	1		1	1			3								63				9	2			2				4		5	22	1017		7		235
	1	2	1		1	1			4								63				9	2			2				4		5	23	95		2		85
	1	2	1		3	1			4								70				10	2			3				4		5	24	2		1		218
	1	2	1		3	2			4								1				10	2			3				4		5	24	10		2		1027
	1	2	1		1	1			4								1				10	2			3				4		5	26	12		1		325
	1	2	1		11	2			5								2				10	2			3				5		6	28	17		1		209
	1	2	1		9	2			5								2				11	2			3				5		6	31	19		6		211
	1	5	1		4	3			5								2				13	2			3				5		6	33	25		14		891
	1		1		1	2											2				13	3			4				5		6	35	48		1		42
	1		1		8	2											2				14	3			4				5		6	36	66		5		51
	1		1		1												2				14	3			4				5		6	37	70		6		116
	1		1		1												2				15	3			4				5		7	40	76		13		10
	1		1		1												2				16	3			4				5		7	41	105		4		170
	1		1		1												2				16	3			4				5		7	44	250		26		46
	1		1		3												2				17	3			4				5		7		283		16		56
	1		1		3												3				18	3			4				5		7				8		77
	1		1		2												3				29	3			6				6		7				14		313
	1		1		1												3					3			7				6		7				10		20
	1		1		2												3					3			8				6		7				23		26
	1		1		2												3					3			9				6		7				2		191
	1		1		1												3					3			10				6		8				1		69
	1		1		1												3					4			11				6		8				308		232
	1		1		1												4					4			13				6		8				348		133
	1		1		1												4					4			16				6		8				526		153
	1		1		2												4					4			24				7		8				47
	1		1		1												4					4			1				7		8				2
	1		1		1												4					5			1				7		9				3
	1		1		2												4					5			1				7		9				6
	1		1		3												4					5			1				7		10				1
	1		1		1												4					5			1				7		10				3
	1		1		1												4					5			2				7		10				992
	1		1		4												4					5			2				7		10				163
	1		1		2												5					5			2				7		10				164
	1		1		2												5					6			2				7		10				1017
	1		1		1												5					6			2				8		10				95
	1		1		1												5					6			2				8		11				179
	1		1		2												5					6			3				8		11				104
	1		1		2												6					7			3				8		12				384
	1		2		2												6					7			3				8		13				176
	1		2		6												6					7			3				8		13				238
	1		2		4												6					8			3				8		15				38
	1		2		1												6					9			4				8		16				67
	1		2		4												6					9			4				8		17				394
	1		2		4												6					10			5				9		19				49
	1		2		2												6					11			5				9		19				70
	1		2		2												7					21			8				9		19				1907
	1		2		1												7					25							9		20				1739
	1		2		1												7					33							9		20				691
	1		2		2												7					2							9		26				2475
	1		2		1												8					6							10		29				391
	1		2		1												8					6							10		37				2324
	1		2		1												8												10		41				7554
	1		2		4												8												10		51				413
	1		2		1												8												10						963
	1		2		1												8												10						1569
	1		2		1												9												10
	1		2		1												9												10
	1		2		1												9												10
	1		3		2												10												10
	1		3		1												11												11
	1		3		1												11												11
	1		3		1												12												11
	1		4		1												12												12
	1		4		1												12												12
	1		5		3												12												12
	1		5		1												12												12
	1		5		18												12												13
	1				1												13												13
	1				1												13												13
	1				1												14												13
	1				1												15												13
	1				5												15												13
	1				10												15												14
	1				1												15												14
	1				3												16												15
	1				2												17												15
	1				1												18												15
	1				2												21												15
	1				1												21												16
	1				4												23												16
	1				3												26												16
	1				2												26												17
	1				3												38												17
	1				14												40												17
	1				11												4												19
	1				3												5												19
	1				3												5												19
	1				2												5												19
	1				2												16												20
	1				2												20												20
	1				2												26												20
	1				4												53												20
	1				3																								20
	1				2																								20
	1				1																								21
	1				1																								22
	1				2																								23
	1				1																								23
	1				2																								24
	1				2																								24
	1				1																								25
	1				2																								26
	1				2																								26
	1				8																								26
	1				3																								28
	1				1																								29
	1				1																								29
	1				1																								31
	1				2																								31
	1				3																								33
	1				1																								35
	1				1																								35
	1				3																								36
	1				2																								36
	1				2																								37
	1				2																								37
	1				2																								40
	1				1																								41
	1				2																								41
	1				1																								42
	1				9																								44
	1				1																								51
	1				2																								55
	1				3																								55
	1				3																								56
	1				2																								60
	1				2																								65
	1				6																								67
	1				1																								70
	1				1																								75
	1				3																								76
	1				1																								77
	1				1																								85
	1				2																								98
	1				3																								115
	1				1																								128
	1				2																								135
	1				1																								145
	1				4																								187
	1				2																								203
	1				1																								216
	1				1																								216
	1				5																								255
	1				1																								330
	1				1																								350
	1				1																								365
	1				1																								423
	1				1																								483
	1				2
	1				2
	1				1
	1				3
	1				3
	1				1
	1				1
	1				5
	1				4
	1				1
	1				4
	1				2
	1				2
	1				2
	1				2
	1				2
	1				1
	1				1
	1				1
	1				1
	1				1
	1				6
	1				2
	1				3
	1				3
	1				7
	1				1
	1				1
	1				1
	1				1
	1				1
	1				2
	1				4
	1				2
	1				2
	1				4
	1				2
	1				2
	1				2
	1				2
	1				2
	1				1
	1				1
	1				1
	1				2
	1				1
	1				2
	1				1
	1				4
	1				36
	1				3
	1				4
	1				1
	1				2
	1				1
	1				3
	1				2
	1				1
	1				1
	1				1
	1				1
	1				1
	1				1
	1				2
	1				1
	1				4
	1				4
	1				2
	1				5
	1				2
	1				1
	1				1
	1				3
	1				2
	1				1
	1				8
	1				2
	1				1
	1				1
	1				3
	1				1
	1				5
	1				1
	1				1
	1				2
	1				1
	1				2
	1				1
	1				2
	1				1
	1				1
	1				1
	1				2
	1				1
	1				1
	1				5
	1				2
	1				1
	1				1
	1				1
	1				4
	1				1
	1				2
	1				2
	1				2
	1				1
	1				2
	1				2
	1				1
	1				1
	1				1
	1				1
	1				1
	1				1
	1				1
	1				1
	1				2
	1				3
	1				18
	1				4
	1				2
	1				1
	1				7
	1				5
	1				35
	1				8
	1				3
	1				2
	1				2
	1				2
	1				2
	2				2
	2				1
	2				1
	2				2
	2				1
	2				1
	2				1
	2				1
	2				4
	2				1
	2				1
	2				2
	2				1
	2				2
	2				4
	2				4
	2				2
	2				1
	2				5
	2				2
	2				1
	2				1
	2				1
	2				1
	2				4
	2				5
	2				2
	2				2
	2				1
	2				1
	2				1
	2				5
	2				1
	2				1
	2				1
	2				4
	2				3
	2				1
	2				2
	2				1
	2				2
	2				4
	2				8
	2				5
	2				2
	2				3
	2				2
	2				2
	2				1
	2				1
	2				7
	2				6
	2				1
	2				2
	2				3
	2				1
	2				1
	2				2
	2				1
	2				4
	2				4
	2				1
	3				1
	3				4
	3				3
	3				1
	3				2
	3				1
	3				1
	3				1
	3				2
	3				3
	3				1
	3				1
	4				2
	4				3
	4				1
	4				13
	4				5
	4				6
	4				2
	4				2
	5				2
	5				2
	5				1
	5				6
	5				1
	5				1
	6				13
	7				4
	7				2
					2
					2
					1
					1
					2
					4
					2
					2
					2
					1
					2
					10
					1
					1
					1
					4
					4
					2
					1
					3
					2
					1
					1
					2
					1
					1
					2
					2
					1
					1
					1
					1
					1
					4
					3
					3
					1
					2
					4
					5
					6
					2
					1
					4
					4
					2
					2
					1
					2
					1
					1
					2
					1
					3
					2
					1
					2
					1
					4
					1
					1
					2
					2

## Sheet: ED Fig 11c,d - Brca1;Trp53 Conf
raw clone size data used for Figure 1e, 2c, 5d, Extended Data Figures 5e,f, 11c,d for BRCA1,P53 confetti mouse model													Transformed clones
time point	14 days										64 days										120 days												225 days
	mouse 1		mouse 2		mouse 3		mouse 4		TOTAL luminal	TOTAL basal	mouse 1		mouse 2		mouse 3		mouse 4		TOTAL luminal	TOTAL basal	mouse 1		mouse 2		mouse 3		mouse 4		mouse 5		TOTAL luminal	TOTAL basal	mouse 1		mouse 2		mouse 3		mouse 4		mouse 5		mouse 6		TOTAL luminal	TOTAL basal
Clone number	115	46	227	43	90	22	146	18	578	129	76	12	124	23	92	16	95	6	387	57	87	8	20	2	129	10	59	11	97	8	392	39	38	8	18	4	5	0	36	4	24	12	14	0	135	28
	Luminal	Basal	Luminal	Basal	Luminal	Basal	Luminal	Basal			Luminal	Basal	Luminal	Basal	Luminal	Basal	Luminal	Basal			Luminal	Basal	Luminal	Basal	Luminal	Basal	Luminal	Basal	Luminal	Basal			Luminal	Basal	Luminal	Basal	Luminal	Basal	Luminal	Basal	Luminal	Basal	Luminal	Basal
	1	2	5	3	2	2	1	1			44	1	16	13	29	1	1	26			479	28	606	62	43	16	2	9	107	22			4802.57	9	319.149	81	31		3214.29	15	70	37	1157.14
	3	1	1	1	1	1	1	2			15	1	3	60	3	2	1	7			1035	9	108	37	7	12	13	4	1964	44			858	13	844.714	20	2065.71		1585.71	5	1809	35	3471.43
	2	2	1	6	1	1	1	1			3	1	720	2	35	16	2	13			1216	9	115		1821	60	30	6	66	35			40	25	49	46	1697.14		108.6	117	3557.14	45	2931.43
	1	2	3	1	2	1	1	2			1	1	284	8	19	24	4	11			413	50	32		35	3	20	406	201	42			1755.43	1	17	101.871	925.714		1762.29	7	647.057	4285.71	634.286
	1	1	5	14	1	1	1	1			90	2	8	3	5	8	165	12			591	37	8		4	9	2	15	194	255			2117.14	3	2		8571		4333.71		318	7	175.457
	30	5	15	5	2	1	1	2			20	4	9	5	9	1	9	13			407	14	732		3	120	1	20	157	430			78	71	487.543				855.429		716.914	9	111.771
	4	1	5	3	1	2	1	2			81	2	703	2	3	6	1				3463	3	9		1	3	3	8	745	9			55	18	4				1013.31		561.06	2	935.143
	19	3	2	5	2	1	2	1			20	12	65	19	30	2	40				920	1	166		4	17	9	2	1026	5			290	19	1				439.2		806.914	2070	551.657
	10	1	1	3	1	2	1	2			1	17	60	2	3	1	135				74		34		8	2	1219	3	160				7		1				315.566		476.143	89	1620
	8	2	2	1	2	1	2	2			73	12	5	1	59	7	700				282		565		220	30	33	2	72				3		2				667.2		252.711	17	7
	1	4	4	5	3	1	1	1			1	13	1	12	5	24	737				387		275		2		2	29	153				30		809.143				857.143		618.514	705	220.577
	1	1	1	4	2	1	2	4			1	3	2	7	1	6	1				672		8		1115		1		196				2		540.994				3		473.991	3929	3386
	3	2	1	1	3	1	2	2			56		3	26	140	21	1				9		236		6		2		99				3		818.143				10		7		2442.86
	9	7	5	2	1	3	2	4			2		450	23	11	5	1				23		58		9		2		83				20		493.286				717.429		8		2614.29
	3	4	2	1	1	1	1	2			315		119	13	2	8	58				2		684		2		2		1				5		176.829				1007.23		358.629
	2	2	1	1	1	1	1	1			13		25	9	1	2	112				27		887		2		58		1				37		37714				2751.43		455.314
	2	3	2	2	1	1	1	2			43		41	3	1		262				13		102		256		4		2				100		723				717.686		491.263
	2	6	1	2	2	1	1	2			2		55	12	17		45				17		99		102		1		3				27		1954				3		5302.29
	3	5	2	3	1	1	1				1		13	45	9		3				146		223		131		2		683				1440						16		238.114
	1	2	3	2	27	1	1				1		12	1162	30		1				785		35		94		15		453				20						135.943		1071
	1	2	2	4	23	1	4				1		56	20	75		1				26				199		2399		347				61.7143						300		1911
	3	2	2	1	2	1	1				1		13	5	18		424				314				486		5		131				6						951		338
	6	2	1	1	7		2				63		17	26	25		140				560				2419		5		297				102						8		2578
	7	10	3	4	7		2				2		23		8		250				1165				668		30		499				99						4		2448
	3	1	2	2	1		1				1		45		1		62				62				10		7		605				472.457						2
	1	3	2	3	1		2				11		12		2		123				73				2		12		29				38.5714						572.143
	8	4	3	1	2		1				230		40		1		630				1				3		27		289				67						9437.66
	1	5	9	3	11		2				12		34		65		45				2				1137		383		1811				300						4748.57
	1	2	1	2	2		1				1		490		2		2				1				19		1986		742				878.029						729.686
	4	1	2	2	7		1				87		18		5		702				1145				1		149		2144				504						4080
	2	1	7	2	4		4				7		12		18		907				116				3		553		6				1756.29						8
	2	7	6	2	3		4				1		70		81		89				161				27		359		59				8571.43						9
	3	2	3	4	2		2				31		2		5		50				5				23		199		3				57.4286						18000
	8	2	5	6	2		2				1		24		5		5				1				3		41		2				209.143						11143
	6	1	8	2	1		1				70		18		3		101				1				1		25		1				73.8						15429
	3	1	5	2	3		1				8		1		11		863				2				2		10		20				10328						7714
	6	12	1	4	1		4				2		20		7		160				134				9		473		2				3223
	8	2	4	8	1		2				12		21		16		567				7				4		159		2				12000
	31	2	3	2	1		1				7		1		3		45				3				35		2862		3
	5	1	1	1	2		1				5		1		45		1				2				11		18		1
	13	3	1	2	3		1				2		16		4		2				1				5		12		1
	17	1	4	1	4		3				1		25		4		2				3				120		2		1
	3	4	1	1	1		2				2		29		2		78				3				28		8		1
	2	1	1		2		1				72		18		13		292				3				16		8		310
	2	2	2		1		1				12		406		30		803				18				9		2		752
	8	3	4		1		1				7		4		33		150				22				12		1		375
	3		1		3		1				2		3		9		67				20				1206		1		1
	12		1		1		2				1		2		23		52				21				177		1806		1
	2		2		12		2				25		19		38		27				7				719		338		1
	2		2		1		1				70		3		52		199				2				1		439		837
	5		1		1		1				40		10		1		212				3				2		1		2
	3		1		1		1				12		56		33		22				5				2		69		1
	6		1		1		1				586		51		69		62				129				1		29		1
	15		2		1		1				33		75		33		117				462				1		15		2
	15		2		1		2				61		58		70		10				412.583				21		1		551
	2		3		1		3				6		20		51		23				425				890		1		1
	6		5		1		4				5		964		280		3				567				64		16		1
	3		1		5		2				30		1		27		253				85				155		48		2
	4		1		2		1				43		106		1		35				14				1320		43		1
	15		6		2		1				60		4		60		105				9				971				681
	4		3		1		1				85		16		58		414				5				21				7
	15		1		1		1				5		4		35		7				31				420				1
	4		2		1		7				1		23		19		100				23				316				1
	12		3		1		2				63		63		45		17				180				75				3
	6		9		1		2				51		8		101		160				775				1095				3
	7		6		3		2				8		98		20		21				2365				12				2
	3		25		1		3				26		160		11		71				400				1				1
	3		23		1		3				3		3		49		105				3				4				1
	1		12		1		1				13		2		31		29				118				1				1
	1		4		15		1				4		40		32		205				140				1				1
	2		3		5		2				6		103		8		193				125				2062				16
	8		2		1		3				1		300		3		128				8				21				164
	2		2		1		1				100		12		59		18				105				133				16
	2		3		1		2				11		1		20		60				9				26				8
	15		10		2		4				10		1		68		35				17				1				2
	4		2		12		2				1		1		5		65				45				3				2
	2		2		1		1						3		3		39				2				2				466
	1		8		5		1						6		8		2				45				17				1
	3		3		7		2						5		43		2				35				34				1
	2		4		1		2						508		60		735				9				225				1
	1		7		1		2						364		7		58				4				65				1
	12		4		1		2						95		78		12				1				120				1
	4		2		1		3						2		3		47				3				261				2
	2		4		2		1						3		2		547				1				206				1
	1		2		1		2						166		89		8				1				22				1
	3		1		1		1						82		45		38				1				5				2
	3		20		7		1						15		9		12				9				1				1
	1		2		2		1						1		2		3								1				3
	6		1		1		3						73		7		50								1				2
	1		2		1		1						7		12		62								2				2
	1		2				2						1		63		62								440				1
	1		6				2						4		2		83								2				3
	1		1				1						572				140								280				1
	5		2				1						14				1								3				1
	3		4				4						4				609								27				1
	2		2				2						40												45				1
	1		1				3						14												180				1
	3		4				3						4												268
	4		2				2						238												1
	19		8				3						2												3
	4		1				2						1												11
	6		1				2						1												7
	6		1				1						2												156
	3		9				1						1												12
	3		3				3						3												349
	11		2				1						7												16
	1		1				1						550												10
	3		1				2						934												3100
	4		2				3						29												1
	3		2				2						1												1
	3		1				1						1												1
	6		1				3						136												15
	4		5				2						3												3
	1		2				1						24												6
	2		5				1						42												2
			5				1						1												9
			4				3						1												2
			5				4						14												3
			1				1						2												2
			1				1						2												92
			2				2						1												1538
			2				2						45												175
			7				1						96												12
			7				1						65												1327
			2				2																		369
			1				1																		250
			3				1																		271
			2				2																		894
			2				1																		1124
			3				1
			2				1
			1				12
			15				1
			20				2
			2				4
			33				1
			6				2
			14				2
			2				3
			3				1
			2				2
			4				2
			2				1
			7				2
			13				4
			1				2
			1
			2
			4
			3
			1
			2
			2
			2
			1
			5
			2
			2
			3
			1
			4
			2
			15
			7
			4
			7
			2
			7
			2
			3
			2
			7
			1
			2
			1
			1
			7
			4
			8
			8
			6
			4
			4
			2
			5
			3
			10
			8
			4
			3
			4
			2
			11
			2
			2
			1
			1
			4
			2
			4
			2
			4
			1
			1
			3
			6
			2
			1
			1
			6
			3
			9
			1
			2
			2
			2
			2
			1
			8
			10
			1
			1
			1
			1
			1
			4
			8

## Sheet: ED Fig 11 a-d - Ovariectomy
raw clone size data used for Figure 5a,d, Extended Data Figure 11a,b from ovariectomized confetti mouse model											raw clone size data used for Figure 5a,d, Extended Data Figure 11c,d from ovariectomized BRCA1,P53 confetti mouse model												Transformed clones
time point	14 days		64 days		120 days		225 days				time point	14 days		64 days		120 days		225 days
	2877		597		116		544					935		673		1130		418
	pooled mice		pooled mice		pooled mice		pooled mice					pooled mice		pooled mice		pooled mice		pooled mice
Clone count	2703	174	437	160	73	43	407	137				769	166	609	64	969	161	337	81
	Luminal	Basal	Luminal	Basal	Luminal	Basal	Luminal	Basal				Luminal	Basal	Luminal	Basal	Luminal	Basal	Luminal	Basal
	1	1	1	1	2	2	3	12				4	2	2	2	1	1	13	2
	2	2	2	4	1	3	3	3				1	2	2	6	1	2	1	1
	1	2	2	3	2	7	2	1				1	5	2	2	1	1	1	2
	1	1	2	1	2	2	1	2				2	3	1	1	1	1	1	2
	1	2	2	1	4	2	4	3				2	2	1	1	1	2	3	16
	2	1	2	4	5	9	1	2				2	2	1	1	1	1	10	6
	1	1	5	2	5	2	1	1				2	3	1	1	1	1	1	1
	4	2	9	2	2	2	2	2				1	2	1	1	3	1	1	1
	1	1	2	1	1	4	1	1				4	2	1	2	1	1	2	2
	3	2	2	1	4	2	1	2				2	1	1	1	1	1	2	3
	2	1	1	1	5	8	1	3				3	1	2	1	1	2	3	1
	1	1	2	1	2	2	21	1				6	2	2	2	1	1	1	12
	1	1	3	1	4	5	14	2				4	1	1	3	3	1	1	1
	2	1	3	1	4	12	2	2				2	1	1	1	1	1	13	3
	2	1	2	1	4	4	1	1				3	1	2	1	2	1	1	4
	3	3	2	1	3	3	9	1				2	1	1	4	1	1	7	3
	1	1	1	3	5	4	2	3				1	1	1	1	1	1	10	2
	2	2	1	2	1	2	1	1				1	2	1	1	1	1	1	2
	1	8	1	2	3	2	1	1				1	2	2	1	1	2	1	2
	1	1	2	4	2	2	2	1				1	1	1	1	1	2	11	2
	1	2	1	1	6	1	5	1				2	2	1	3	2	1	4	5
	1	2	1	3	12	3	1	1				2	3	1	2	1	1	1	1
	2	1	1	3	2	4	17	1				1	1	1	2	1	1	22	1
	2	1	1	7	2	3	4	1				2	1	1	2	5	1	1	6
	1	1	1	2	3	2	1	1				3	1	1	2	3	1	5	1
	1	1	1	1	2	3	4	1				3	1	1	1	4	2	2	1
	1	2	9	1	2	1	2	1				6	1	1	1	1	1	2	1
	1	1	2	2	1	1	19	1				1	3	1	1	1	1	1	1
	2	4	2	1	1	1	3	1				1	2	1	2	1	1	1	2
	1	1	4	1	2	3	1	1				1	1	1	1	2	2	1	1
	5	1	4	1	6	1	4	1				1	2	1	2	1	1	3	2
	1	1	1	1	6	1	7	2				2	2	1	1	1	2	1	4
	2	1	1	3	2	2	2	2				7	1	1	2	2	1	2	2
	2	2	11	4	5	1	2	4				2	2	4	1	1	1	1	2
	1	1	7	2	40	1	2	2				4	1	2	1	2	2	1	3
	3	1	2	2	5	3	1	1				2	2	1	1	1	2	2	1
	1	2	3	1	3	1	2	1				1	2	1	1	1	1	3	2
	1	1	4	1	4	1	2	1				1	1	1	1	1	1	1	3
	1	1	1	1	6	2	3	2				1	1	1	1	2	1	5	16
	1	1	1	3	1	2	2	1				1	1	1	1	1	1	2	1
	1	1	1	2	2	8	1	1				3	5	1	1	1	1	1	3
	1	1	6	6	8	1	7	1				2	8	1	2	1	1	1	2
	3	1	2	2	2	1	2	2				2	2	1	1	2	1	3	2
	2	1	2	4	3		3	2				1	2	1	2	3	1	4	1
	1	2	4	4	10		3	1				1	2	1	3	1	1	1	2
	2	2	4	1	5		1	1				3	1	1	2	1	1	1	1
	1	1	2	2	1		2	1				2	1	2	2	1	1	4	2
	2	1	3	2	4		1	1				2	1	1	1	2	3	2	2
	4	1	1	1	2		5	1				1	3	1	2	1	11	2	1
	2	1	2	1	1		2	2				1	1	1	3	1	3	1	14
	6	1	2	1	1		1	1				3	3	2	2	1	1	2	6
	3	1	1	2	5		1	2				1	1	1	1	1	2	3	4
	2	1	2	2	2		8	1				1	2	1	1	10	1	2	5
	1	1	2	1	4		2	1				2	2	2	1	1	3	2	1
	1	1	2	3	3		3	4				1	1	1	1	2	2	4	2
	2	1	5	3	2		2	1				2	2	1	1	1	1	2	2
	1	1	1	2	2		2	2				1	2	1	1	1	9	1	3
	1	1	1	2	1		1	1				1	2	1	1	1	2	3	1
	2	1	1	1	1		2	2				2	1	3	1	1	1	3	2
	3	1	5	1	1		2	4				3	2	1	1	1	6	1	3
	4	1	7	3	1		3	1				1	2	1	2	1	2	1	1
	1	1	10	1	1		1	2				2	3	3	2	1	2	4	5
	4	1	3	1	1		1	2				2	3	2	2	1	1	2	9
	1	1	8	3	1		1	1				1	2	1	2	1	3	1	6
	1	1	2	1	12		3	1				1	1	1		2	1	1	14
	1	1	2	1	1		2	2				3	1	1		1	1	1	3
	1	2	5	2	1		1	1				3	3	1		1	1	1	3
	1	3	2	2	2		2	1				1	5	1		1	4	1	1
	2	1	9	3	2		2	1				8	2	1		1	2	1	2
	3	1	1	3	2		3	1				10	1	2		1	2	1	7
	27	1	3	1	2		1	1				7	2	1		3	3	2	3
	16	2	2	12	1		2	1				2	1	3		3	5	1	1
	1	1	2	1	1		1	3				2	2	1		1	1	1	2
	1	1	5	7			1	1				2	1	1		1	2	1	2
	1	1	3	1			2	1				4	2	1		1	7	2	3
	2	2	1	3			1	1				2	2	1		1	1	1	3
	1	1	2	1			3	1				2	2	1		1	1	1	1
	2	1	1	2			2	1				1	1	1		1	2	2	2
	1	1	3	2			1	1				5	1	1		3	1	1	1
	1	8	3	2			2	3				2	3	1		2	1	1	10
	3	1	4	4			2	2				1	2	1		1	3	1	1
	2	2	2	4			1	2				3	1	1		3	1	4
	2	1	2	6			2	2				2	1	1		1	3	1
	3	2	2	2			1	1				2	1	1		7	2	1
	3	1	5	1			3	3				1	2	1		1	3	1
	3	1	2	1			1	5				1	1	1		1	1	1
	2	1	3	1			2	1				11	1	1		1	1	5
	3	1	1	1			3	1				2	1	2		1	1	4
	2	1	2	5			2	1				1	1	1		1	1	2
	4	2	2	1			1	1				1	1	1		2	1	2
	3	1	2	2			2	3				1	1	2		2	1	2
	1	2	3	1			2	1				2	3	1		1	4	1
	2	1	6	2			3	1				2	1	1		1	1	1
	1	4	18	4			2	1				2	3	3		2	2	4
	1	3	2	3			1	3				1	1	1		1	1	1
	1	1	3	7			2	3				2	1	4		1	2	1
	1	1	2	3			2	1				1	3	1		1	1	1
	1	1	4	1			1	1				2	1	1		1	3	4
	1	2	8	1			1	1				2	1	1		3	1	5
	1	2	3	1			1	1				2	1	1		1	1	4
	1	2	6	1			1	2				1	1	1		1	1	1
	1	5	2	1			1	4				2	1	1		1	1	2
	1	1	5	2			1	1				3	1	1		1	1	4
	2	1	8	4			1	1				2	1	1		1	1	1
	4	1	13	2			1	1				1	2	1		2	1	1
	1	2	3	1			1	2				1	2	1		1	1	1
	1	1	13	1			2	2				1	1	7		1	1	1
	2	2	2	3			2	2				1	2	1		1	1	1
	1	1	1	5			1	3				3	2	2		1	1	2
	1	3	8	3			2	2				2	2	1		1	3	30
	1	1	2	2			1	1				1	1	1		1	2	1
	1	1	2	1			2	1				2	1	1		1	4	2
	1	1	2	4			3	2				1	1	1		1	1	1
	1	2	2	1			1	1				3	3	1		3	3	1
	1	1	2	2			1	3				3	1	2		1	4	1
	2	1	2	4			1	1				2	1	1		2	2	2
	1	3	3	2			2	1				3	1	1		1	4	5
	1	1	9	2			1	2				3	2	1		1	3	1
	1	2	1	1			2	1				1	2	1		1	7	11
	3	2	1	2			3	1				3	1	1		1	1	21
	1	2	1	2			5	1				2	1	1		1	2	2
	2	2	4	2			2	1				2	1	2		34	4	175
	1	2	3	5			1	1				5	1	8		1	1	1
	5	3	6	1			1	1				2	2	1		2	3	2
	1	1	4	5			1	2				2	2	1		2	1	2
	1	3	3	1			2	1				2	3	1		1	1
	1	3	2	2			1	1				1	1	1		1	1	3
	1	1	2	1			2	1				2	1	2		1	2	5
	1	1	2	1			1	2				1	1	1		4	1	1
	1	1	3	1			1	3				3	1	1		1	1	2
	1	1	2	1			2	1				1	1	1		2	1	4
	1	3	3	4			2	1				2	1	1		12	4	1
	1	1	2	1			4	2				6	1	1		2	5	15
	2	3	2	3			5	2				1	1	3		1	12	2
	1	1	1	3			3	3				1	1	1		2	4	4
	1	4	3	1			2	6				1	1	1		1	7	2
	2	1	5	3			1	1				1	1	1		1	5	3
	3	1	6	2			1					1	1	2		1	1	1
	1	1	1	1			1					1	1	1		1	2	1
	2	1	4	1			1					2	1	1		3	1	1
	2	1	3	2			2					1	1	1		1	5	2
	2	2	2	1			1					2	1	1		1	24	1
	1	1	2	2			1					2	1	3		1	1	1
	2	2	2	4			1					1	3	1		1	8	4
	1	2	10	1			2					2	4	1		1	15	4
	1	2	2	2			1					2	1	3		1	2	1
	1	3	2	3			1					1	2	4		1	4	1
	1	3	1	2			1					1	2	2		2	12	1
	3	2	9	4			2					2	2	1		2	2	1
	2	1	1	2			1					2	3	1		1	8	1
	1	1	5	1			15					1	1	1		3	3	1
	1	1	1	2			7					1	2	1		1	5	1
	1	2	1	1			1					1	2	1		1	40	3
	1	2	2	1			1					1	1	3		1	12	3
	1	1	1	1			1					1	1	2		2	1	1
	2	2	3	4			2					2	1	2		1	1	3
	1	2	2	4			1					1	1	1		1	2	3
	1	1	2	1			2					1	1	3		1	2	3
	2	1	2	2			2					1	1	1		3	1	2
	1	1	3	8			3					5	1	1		1	1	2
	1	1	1				1					1	1	1		1	1	3
	1	1	1				3					1	2	1		1		1
	4	1	1				3					1	1	1		1		2
	2	1	1				1					1	1	1		3		1
	3	1	4				1					4	2	7		2		3
	1	1	5				2					1	2	2		1		1
	1	2	5				1					4		1		2		1
	1	1	5				1					1		2		3		1
	1	2	4				1					1		1		29		1
	1	1	3				2					4		1		2		1
	1	1	1				1					2		12		2		1
	1	1	3				1					2		2		3		2
	1	1	1				1					2		2		2		1
	1	1	1				2					2		1		1		1
	2		5				2					2		1		1		2
	1		1				1					1		1		1		1
	4		11				2					1		2		1		2
	1		12				1					2		2		1		1
	1		2				1					1		1		1		4
	1		5				3					1		2		1		2
	1		2				4					2		1		2		6
	1		1				6					1		1		3		3
	1		2				4					1		1		1		1
	1		2				3					1		2		2		2
	1		2				2					1		1		1		3
	1		3				1					1		1		1		5
	2		2				1					1		1		1		15
	2		2				1					1		1		1
	1		2				1					2		1		1		4
	2		3				2					5		1		1		1
	2		2				2					2		1		3		2
	1		2				2					1		3		1		1
	1		4				5					1		1		1		2
	1		1				7					1		1		1		5
	1		4				5					1		1		1		3
	1		3				2					1		1		1		1
	1		5				2					3		1		1		1
	2		1				3					2		1		1		1
	2		2				2					2		1		1		1
	1		1				1					3		1		1		1
	2		3				3					2		1		1		1
	1		5				1					2		1		1		6
	1		1				1					4		1		1		14
	1		4				2					1		3		1		2
	1		1				2					1		1		1		4
	2		2				2					2		1		1		4
	2		1				1					2		1		1		1
	1		2				6					2		1		1		2
	1		5				1					2		1		2		1
	1		2				1					2		1		1		1
	1		4				1					4		3		1		1
	1		3				1					1		2		1		2
	3		1				2					1		1		1		3
	1		2				1					1		2		1		3
	1		1				1					1		1		1		1
	1		2				2					2		1		1		1
	2		3				4					2		1		1		1
	3		5				4					1		1		1		1
	2		4				5					1		1		1		2
	2		2				1					1		1		1		2
	8		2				3					2		1		1		2
	1		2				6					1		2		1		1
	2		3				1					1		2		2		1
	2		1				3					3		1		1		2
	1		2				1					1		1		1		2
	4		3				2					1		1		1		2
	1		2				1					3		1		1		2
	1		2				1					4		1		3		4
	1		8				1					7		2		1		1
	1		3				1					2		4		1		1
	1		3				1					1		1		1		1
	1		1				1					1		1		1		3
	1		2				1					2		1		1		1
	1		2				2					2		1		1		1
	1		1				1					1		1		1		5
	1		2				1					3		1		1		2
	1		5				1					2		1		1		1
	1		5				1					1		1		1		4
	2		2				1					1		2		1		3
	1		2				2					2		1		1		1
	3		7				2					3		1		1		2
	1		1				1					3		1		1		4
	1		1				1					3		1		1		1
	1		2				2					5		1		1		2
	1		3				1					6		1		1		7
	1		3				1					4		2		1		2
	1		3				1					4		1		1		2
	1		3				2					1		1		1		1
	1		1				1					1		1		1		1
	3		2				1					2		1		1		3
	1		1				1					3		2		1		1
	1		1				2					2		1		1		1
	1		2				2					2		1		1		6
	1		1				1					1		1		1		2
	1		1				2					6		1		1		2
	2		1				3					1		1		1		4
	1		2				3					2		1		1		4
	2		2				3					1		1		1		1
	2		3				3					2		1		1		13
	1		1				1					2		1		1		4
	2		1				2					2		1		2		3
	1		1				1					2		1		2		6
	1		1				1					4		1		2		2
	1		1				1					4		1		1		1
	1		2				1					1		1		1		1
	1		3				2					4		3		1		1
	1		3				1					4		1		1		1
	1		2				3					6		1		1		1
	1		1				2					2		1		1		2
	2		3				1					3		1		1		1
	1		4				1					2		1		1		1
	1		2				1					2		1		2		2
	1		1				1					2		1		1		1
	1		2				1					1		1		2		4
	1		13				4					2		1		1		20
	2		2				1					1		1		2		4
	1		2				2					1		1		1		150
	1		1				1					4		8		2		1
	1		9				2					4		1		3		1
	1		4				1					2		1		1		1
	1		4				3					10		2		1		2
	1		3				2					2		1		1		1
	2		3				2					6		1		1		7
	1		18				1					2		1		1		1
	2		6				1					1		1		1		1
	1		1				1					1		1		1		4
	1		1				1					1		1		1		6
	1		12				1					2		1		1		4
	1		3				3					2		2		1		8
	1		2				2					1		2		1		7
	3		5				1					1		1		1		4
	2		6				2					1		1		1		3
	1		1				1					2		1		1		2
	1		2				1					2		1		1		2
	1		1				1					2		1		1		1
	1		2				2					2		1		1		4
	1		4				2					2		1		1		13
	2		3				2					1		1		1		3
	2		6				6					3		1		2		5
	2		41				2					2		1		1		4
	1		4				1					2		2		1		5
	1		9				1					1		1		1		4
	2		3				1					1		1		1		5
	2		7				2					1		1		1		4
	1		28				1					1		1		1		15
	1		4				1					3		3		1		2
	2		5				3					1		28		1		1
	1		4				4					1		15		1		2
	3		5				2					2		16		1		1
	1		1				2					2		15		1		1
	1		17				3					2		2		1		1
	1		6				2					1		1		7		4
	1		8				3					1		2		2		1
	1		3				1					1		2		2		1
	2		2				1					1		3		1		9
	1		4				1					1		1		1		13
	1		16				1					2		2		1		2
	1		5				1					1		1		1		6
	1		2				2					3		1		1		1
	1		4				2					2		1		1		1
	1		3				1					2		1		1		1
	1		6				2					1		2		1		5
	1		6				2					2		1		1		2
	2		1				1					1		1		1		2
	3		2				2					2		1		1		3
	1		1				1					1		1		1		3
	1		13				1					3		1		1		3
	1		4				1					1		1		1		6
	1		3				1					4		1		2		1
	1		1				2					1		1		2		1
	2		1				1					7		1		1		1
	1		2				11					1		1		1		21
	2		4				1					2		1		1		16
	1		3				1					2		1		1		6
	1		2				3					4		2		1		4
	1		2				1					1		1		1		2
	1		1				1					3		1		1		1
	1		1				1					1		1		1		191
	1		9				5					1		6		1		15
	1		2				3					2		1		2
	1		2				3					2		1		1
	1		4				2					1		1		1
	3		1				2					1		1		1
	1		2				2					1		1		1
	1		3				5					2		1		1
	1		1				1					1		1		1
	1		1				2					1		1		1
	1		2				1					1		1		1
	1		2				2					1		1		1
	2		3				1					1				1
	1		2				2					1		1		1
	1		1				1					1		1		2
	4		4				2					1		1		1
	1		1				3					1		1		1
	1		2				1					2				1
	1		2				2					2		1		1
	1		1				2					4		1		2
	1		1				1					2		1		1
	2		15				1					1		1		2
	1		6				1					1		3		2
	1		4				2					1		1		1
	1		4				6					2		1		2
	1		5				1					2		1		1
	3		4				1					2		1		1
	1		1				1					1		1		2
	1		1				1					1		1		1
	1		1				1					2		1		1
	2		4				1					1		1		1
	1		1				1					1		2		1
	2		5				1					1		1		1
	3		1				1					1		1		1
	2		3				2					1		1		1
	1		2				2					2		2		1
	2		11				5					2		1		1
	1		3				5					1		1		1
	1		3				3					1		1		1
	1		4				1					1		1		1
	1		1				1					1		1		2
	1		7				1					1		2		1
	1		7				2					1		1		1
	2		3				2					2		1		1
	2		1				1					1		1		1
	1		2				2					1		1		1
	1		12				1					1		1		1
	1		2				2					1		1		1
	1		7				1					1		1		2
	1		7				1					1		1		1
	2		1				1					1		1		1
	1		2				4					1		2		1
	1		1				1					1		2		1
	1		4				1					2		1		1
	1		2				1					1		1		1
	1		1				1					2		1		1
	1		2				1					1		1		1
	3		2				2					1		1		1
	2		1				2					1		4		1
	1		3				2					1		2		1
	1		4				3					1		1		1
	1		1				1					1		1		2
	1		1				4					1		1		1
	1		1				1					2		1		1
	1		2				2					1		1		1
	1		3				2					1		3		2
	1		5				1					3		2		1
	3		2				1					2		1		3
	1		2				1					2		1		1
	2		2				1					2		1		1
	1		13									1		1		1
	1		2									1		1		1
	1		1									1		2		1
	3		2									2		1		1
	1		9									1		2		2
	1		1									1		11		2
	1		1									1		1		1
	1		7									3		1		1
	5		1									1		1		1
	1		6									1		1		1
	1		8									1		1		1
	1		2									1		1		1
	1		3									1		1		1
	1		2									1		1		1
	1		2									1		5		1
	1		3									2		1		1
	2		3									2		1		1
	1		1									2		1		1
	2		4									2		1		1
	2		3									2		1		1
	1		1									1		1		2
	1		1									3		1		1
	2		1									2		1		1
	1		5									2		1		1
	2		1									1		1		1
	1		1									1		1		1
	1		17									1		2		1
	1		1									1		1		1
	3		4									3		1		72
	1		4									1		1		1
	1											1		1		1
	1											1		1		1
	1											1		1		1
	1											1		1		2
	3											2		1		1
	2											1		2		2
	2											1		1		3
	1											1		1		1
	10											2		2		2
	1											1		1		1
	23											2		1		1
	3											1		1		1
	2											1		7		1
	6											1		1		1
	6											1		1		1
	1											1		2		1
	1											1		1		2
	1											1		1		1
	1											1		2		1
	1											1		2		1
	1											1		1		1
	1											2		1		1
	2											2		1		1
	2											2		1		1
	1											1		1		1
	1											1		1		2
	1											1		1		1
	1											1		1		1
	2											1		1		1
	1											2		1		1
	1											1		1		1
	1											1		1		1
	1											3		2		1
	1											2		1		1
	1											2		1		1
	1											1		1		1
	2											1		1		1
	1											1		4		1
	1											1		2		1
	1											1		1		1
	1											2		1		1
	1											1		1		2
	2											1		1		1
	2											1		1		1
	1											2		1		2
	1											1		1		1
	1											1		1		1
	1											1		1		1
	1											1		1		1
	2											1		2		1
	1											3		1		2
	1											2		1		1
	1											2		1		1
	1											1		1		1
	1											1		2		1
	1											1		1		1
	1											1		1		1
	2											2		1		1
	1											2		1		2
	1											2		2		2
	2											1		3		1
	1											1		2		1
	1											1		2		1
	1											1		1		1
	1											1		1		1
	4											1		1		1
	1											1		1		1
	1											1		1		2
	1											2		1		2
	1											2		4		2
	1											1		1		2
	2											1		1		1
	1											1		1		2
	1											2		2		1
	1											1		1		1
	1											1		1		1
	1											1		1		2
	1											1		4		2
	1											1		1		2
	1											1		1		1
	1											2		1		2
	1											1		1		2
	1											1		1		1
	1											1		1		2
	1											1		1		1
	1											1		1		1
	1											2		1		2
	2											1				2
	1											1		1		1
	1											1		1		2
	1											1		2		1
	2											1		1		1
	1											1		1		1
	1											1		1		1
	1											2		1		2
	1											1		1		1
	1											1		1		1
	1											2		1		1
	1											1		3		1
	1											1		3		1
	2											1		1		2
	2											1		1		1
	1											2		1		1
	1											1		1		1
	1											2		1		1
	1											1		1		2
	1											1		1		1
	1											1		1		1
	1											2		1		1
	2											1		1		1
	5											1		1		1
	2											1		1		1
	1											1		1		1
	1											1		2		1
	1											2		2		1
	2											1		1		1
	1											1		1		2
	1											1		1		1
	3											1		1		2
	5											1		1		1
	4											1		1		1
	1											1		1		1
	1											1		1		1
	1											1		1		2
	1											1		1		3
	3											1		1		1
	1											1		1		1
	1											1		1		1
	1											1		1		2
	2											2		1		1
	2											2		2		1
	1											2		1		1
	1											4		1		1
	1											1		1		1
	2											1		1		1
	1											1		1		1
	1											1		1		1
	1											1		1		1
	1											1		1		1
	1											1		1		2
	1											2		1		1
	1											1		2		1
	1											1		2		2
	2											1		1		3
	1											1		1		2
	1											1		1		1
	1											1		2		2
	1											1		2		1
	1											3		1		2
	1											1		1		1
	2											1		2		1
	1											1		1		1
	2											1		1		1
	1											1		1		2
	1											1		1		2
	7											1		1		1
	1											1		3		1
	1											2		1		1
	1											1		1		1
	2											1		1		2
	1											1		2		1
	1											1		1		3
	1											1		2		1
	1											1		2		1
	1											1		1		1
	1											2		1		2
	1											1		1		2
	2											1		1		1
	1											1		1		3
	1											1		1		2
	1											1		1		2
	1											1		1		1
	2											2		1		1
	1											1		1		1
	1											1		1		1
	1											2				1
	1											1				1
	1											1				1
	2											2				1
	1											1				1
	1											2				2
	1											1				2
	1											1				1
	1											1				1
	1											1				1
	1											1				1
	1											1				1
	1											2				1
	2											1				3
	2											1				3
	1											3				2
	2											4				2
	1											2				1
	5											1				2
	1											1				1
	1											1				3
	1											1				2
	1											1				1
	1											6				1
	1											1				2
	1											2				1
	2											2				3
	1											4				1
	3											2				1
	1											1				1
	1											3				5
	1											1				1
	1											2				4
	1											1				1
	1											1				1
	1											1				1
	1											2				4
	1											1				1
	1											1				3
	1											3				1
	1											2				1
	1											2				2
	2											4				2
	2											3				1
	2											1				1
	1											1				1
	3											1				1
	2											2				4
	1											1				2
	1											3				1
	1											1				2
	1											1				1
	2											2				1
	1											1				1
	1											1				1
	1											1				2
	1											1				1
	1											1				2
	1											1				1
	1											6				1
	1											1				2
	1											1				1
	2											1				3
	1											1				1
	2											2				1
	1											2				1
	1											1				1
	1											3				1
	1											1				1
	2											1				1
	1											1				1
	1											2				3
	1											1				1
	1											1				1
	1											1				2
	1											1				1
	2											1				1
	1											1				2
	1											1				1
	1											1				1
	1											1				4
	1											1				3
	1											3				1
	1											1				2
	1											2				1
	1											1				1
	1											1				1
	1											2				1
	1											1				1
	1											1				1
	2											1				1
	3											1				1
	1											1				1
	1											1				1
	2											1				1
	1											1				1
	1											2				1
	1											1				1
	1											1				1
	1											1				1
	1											1				1
	1											1				1
	1											3				1
	2											1				2
	1											1				2
	1											1				1
	1											1				1
	3											2				1
	2											1				1
	1											1				1
	1											1				1
	1											1				3
	1											1				1
	1											1				2
	1											1				1
	3											1				5
	1											1				6
	1											2				3
	1											1				4
	1											1				1
	1											1				1
	1											1				1
	2											1				1
	1											1				1
	1											1				1
	2											1				1
	2											2				1
	1											1				2
	1											1				1
	1											1				1
	2											1				1
	1											1				1
	2											1				1
	1											1				1
	2											1				2
	1											1				1
	1											1				1
	2											1				1
	1											1				1
	1											3				1
	1											1				1
	1											1				1
	3											1				2
	1											1				3
	1											2				1
	1											1				2
	1											1				1
	1											1				1
	1											2				1
	2											1				1
	1											2				1
	1											1				1
	3											1				1
	2											1				3
	2											1				2
	1											1				1
	2											1				1
	1															1
	1															1
	1															1
	1															1
	2															1
	3															1
	1															1
	1															1
	1															1
	1															2
	1															1
	1															2
	1															1
	1															1
	1															1
	1															1
	1															1
	1															3
	1															1
	1															8
	1															1
	1															1
	1															2
	2															1
	2															3
	1															1
	1															1
	1															1
	1															1
	1															1
	1															1
	2															1
	1															3
	1															1
	1															3
	2															2
	1															5
	2															3
	1															1
	1															1
	2															1
	1															1
	2															1
	1															1
	1															1
	1															1
	2															1
	1															2
	2															1
	1															1
	1															1
	2															1
	1															1
	1															2
	2															1
	1															4
	1															4
	1															1
	1															3
	3															1
	1															1
	1															1
	1															1
	1															1
	1															4
	1															10
	1															1
	1															1
	1															1
	1															1
	1															1
	1															1
	1															1
	2															2
	1															3
	1															1
	2															1
	1															1
	1															1
	1															1
	1															1
	1															2
	1															3
	1															1
	1															1
	1															4
	1															10
	1															3
	1															2
	2															7
	1															2
	1															1
	1															1
	1															3
	1															3
	1															4
	1															10
	1															20
	1															1
	1															12
	2															3
	3															1
	1															6
	1															1
	1															1
	4															1
	1															2
	1															11
	1															1
	2															2
	1															1
	3															13
	1															4
	1															3
	1															2
	1															1
	1															1
	1															46
	1															5
	1															2
	1															8
	1															3
	1															2
	1															1
	2															3
	1															1
	2															4
	2															4
	1															5
	1															4
	1															6
	1															65
	1															1
	1															4
	1															3
	1															33
	2															460
	1															10
	1															8
	1															39
	1															8
	1															1
	1															1
	1															2
	1															1
	1															1
	1															2
	1															2
	2															1
	1															1
	1															1
	1															4
	1															5
	1															4
	1															2
	2															1
	1															1
	1															1
	1															1
	1															1
	1															3
	2															2
	1															3
	1															1
	1															1
	1															1
	1															1
	1															8
	1															7
	1															1
	1															2
	1															2
	1															1
	1															1
	1															1
	1															3
	1															1
	1															1
	1															9
	1															1
	1															2
	1															1
	6															6
	3															3
	1															1
	2															2
	1															1
	1															1
	1															1
	1															4
	4															4
	1															10
	1															1
	1															4
	1															4
	1															27
	1															7
	1															3
	1															1
	1															1
	1
	1
	4
	1
	1
	1
	1
	1
	1
	1
	1
	1
	1
	1
	1
	1
	1
	3
	1
	1
	1
	1
	1
	1
	1
	1
	1
	1
	1
	3
	1
	1
	1
	2
	1
	1
	2
	1
	2
	1
	2
	1
	1
	1
	1
	1
	1
	2
	1
	2
	1
	1
	1
	1
	1
	1
	1
	1
	1
	1
	1
	1
	1
	1
	2
	1
	1
	1
	1
	1
	1
	1
	1
	3
	1
	1
	1
	1
	1
	1
	1
	1
	1
	1
	1
	1
	1
	1
	1
	1
	1
	1
	1
	1
	1
	1
	1
	1
	1
	1
	2
	1
	1
	1
	1
	1
	1
	1
	1
	1
	1
	1
	1
	3
	1
	1
	2
	1
	2
	1
	1
	1
	1
	1
	1
	1
	1
	1
	1
	1
	1
	4
	3
	1
	1
	2
	2
	1
	1
	1
	2
	2
	1
	1
	1
	1
	1
	1
	1
	1
	1
	2
	2
	1
	1
	1
	1
	2
	1
	1
	1
	1
	1
	2
	3
	4
	1
	1
	2
	1
	3
	1
	1
	1
	2
	2
	1
	1
	2
	1
	1
	1
	1
	1
	2
	1
	3
	1
	2
	1
	1
	1
	1
	2
	1
	1
	1
	2
	1
	1
	2
	1
	1
	2
	1
	2
	1
	1
	3
	2
	1
	1
	1
	2
	2
	1
	2
	2
	1
	3
	3
	1
	1
	1
	2
	1
	1
	2
	2
	1
	1
	1
	2
	2
	1
	1
	1
	3
	4
	2
	1
	1
	1
	1
	1
	2
	1
	1
	1
	1
	1
	2
	3
	1
	1
	1
	2
	1
	1
	1
	1
	1
	1
	1
	1
	1
	2
	3
	1
	1
	2
	1
	1
	1
	1
	1
	1
	1
	2
	1
	2
	2
	1
	1
	1
	1
	1
	1
	1
	1
	3
	1
	1
	1
	1
	3
	2
	1
	2
	1
	1
	1
	2
	3
	1
	2
	1
	1
	1
	1
	3
	5
	1
	2
	1
	1
	1
	1
	1
	1
	1
	1
	1
	1
	1
	3
	1
	1
	1
	1
	2
	1
	1
	1
	1
	1
	1
	1
	1
	1
	2
	3
	4
	1
	3
	1
	1
	2
	1
	1
	1
	1
	3
	2
	3
	1
	1
	1
	1
	1
	1
	1
	2
	1
	1
	1
	3
	1
	2
	1
	2
	1
	2
	1
	1
	1
	1
	2
	1
	3
	2
	2
	1
	1
	1
	1
	1
	2
	1
	1
	2
	1
	1
	2
	1
	1
	1
	1
	1
	2
	1
	1
	1
	1
	1
	1
	2
	2
	1
	2
	1
	1
	2
	1
	1
	1
	1
	1
	1
	2
	1
	1
	1
	1
	1
	1
	1
	1
	1
	5
	1
	3
	3
	1
	1
	1
	1
	2
	1
	1
	2
	2
	1
	1
	1
	1
	2
	1
	1
	1
	1
	1
	1
	1
	1
	1
	2
	1
	1
	2
	1
	1
	1
	3
	2
	1
	1
	1
	1
	1
	1
	1
	2
	1
	1
	1
	1
	1
	1
	1
	2
	1
	1
	1
	1
	1
	2
	1
	1
	1
	1
	2
	1
	1
	1
	1
	1
	1
	1
	2
	1
	1
	1
	1
	1
	2
	2
	1
	1
	1
	1
	2
	1
	1
	2
	1
	1
	2
	1
	1
	2
	1
	1
	1
	1
	1
	1
	1
	2
	1
	1
	1
	1
	1
	1
	1
	3
	1
	1
	2
	1
	1
	1
	2
	1
	2
	1
	3
	1
	1
	1
	1
	1
	1
	1
	1
	1
	1
	2
	1
	1
	1
	1
	1
	1
	1
	1
	3
	1
	2
	3
	1
	1
	1
	1
	1
	1
	1
	1
	1
	1
	1
	1
	1
	1
	1
	1
	2
	1
	1
	1
	1
	1
	1
	1
	1
	1
	1
	1
	1
	3
	1
	1
	1
	1
	1
	2
	1
	1
	1
	1
	1
	3
	1
	1
	3
	1
	1
	1
	2
	1
	1
	1
	1
	1
	1
	2
	1
	3
	1
	2
	2
	3
	1
	2
	1
	1
	2
	1
	2
	2
	1
	1
	2
	3
	1
	1
	1
	2
	1
	2
	1
	1
	1
	1
	2
	1
	1
	1
	2
	1
	1
	1
	1
	1
	1
	1
	1
	2
	1
	1
	1
	1
	1
	1
	3
	1
	1
	1
	1
	3
	1
	1
	1
	1
	1
	1
	1
	1
	1
	2
	1
	1
	1
	1
	1
	2
	2
	2
	1
	2
	2
	1
	1
	1
	1
	1
	2
	2
	1
	1
	1
	1
	1
	1
	1
	1
	1
	3
	2
	1
	1
	3
	2
	2
	2
	1
	1
	1
	2
	1
	1
	1
	1
	1
	1
	1
	1
	1
	2
	1
	1
	1
	1
	1
	1
	1
	1
	1
	1
	1
	1
	1
	1
	1
	1
	1
	1
	2
	2
	2
	1
	2
	1
	1
	1
	1
	1
	1
	1
	1
	1
	1
	1
	1
	1
	1
	1
	1
	1
	1
	2
	2
	2
	1
	1
	1
	1
	1
	1
	1
	1
	1
	1
	2
	1
	1
	1
	1
	1
	1
	1
	2
	2
	1
	1
	1
	1
	1
	2
	1
	1
	1
	1
	1
	1
	1
	1
	1
	1
	1
	1
	1
	1
	1
	2
	1
	1
	1
	1
	1
	2
	1
	1
	2
	1
	1
	2
	1
	1
	1
	2
	1
	1
	2
	2
	3
	1
	2
	1
	1
	3
	1
	1
	1
	1
	1
	1
	3
	2
	3
	1
	1
	1
	1
	1
	1
	2
	1
	1
	2
	1
	1
	1
	1
	2
	1
	1
	1
	1
	1
	2
	1
	1
	2
	1
	1
	1
	1
	1
	1
	1
	1
	1
	1
	1
	2
	2
	1
	1
	1
	1
	1
	1
	1
	1
	1
	2
	1
	3
	1
	1
	3
	1
	1
	1
	2
	1
	1
	1
	1
	1
	1
	1
	2
	2
	1
	1
	1
	1
	1
	1
	1
	3
	1
	1
	2
	2
	1
	1
	2
	1
	1
	1
	2
	3
	1
	1
	1
	1
	1
	2
	1
	1
	1
	1
	1
	1
	1
	2
	1
	1
	1
	2
	1
	1
	2
	2
	1
	1
	1
	1
	1
	1
	1
	1
	1
	1
	1
	2
	2
	1
	1
	1
	1
	1
	1
	2
	1
	1
	1
	1
	1
	1
	1
	1
	2
	1
	1
	1
	1
	3
	1
	1
	1
	1
	3
	1
	1
	2
	1
	1
	2
	1
	1
	1
	1
	1
	1
	1
	1
	1
	1
	1
	1
[truncated: 709 more rows]
