# Supplementary material for: Mechanisms that clear mutations drive field cancerization in mammary tissue
Source: Nature. 2024 Sep 4;633(8028):198–206. doi: 10.1038/s41586-024-07882-3 (PMC11374684; doi:10.1038/s41586-024-07882-3)
Supplement: Supplementary file 20 — Source Data Extended Data Fig. 12 [file 41586_2024_7882_MOESM20_ESM.xlsx]

## Sheet: ED Fig 12a-d
Cumulative distribution of luminal clone size of ovariectomized wild-type confetti mice used for Extended Data Figure 12a												Cumulative distribution of basal clone size of ovariectomized wild-type confetti mice used for Extended Data Figure 12b												Cumulative distribution of luminal clone size of ovariectomized Brca1;Trp53 confetti mice used for Extended Data Figure 12c												Cumulative distribution of basal clone size of ovariectomized Brca1;Trp53 confetti mice used for Extended Data Figure 12d
day 14		day 64		day 120		day 225						day 14		day 64		day 120		day 225						day 14		day 64		day 120		day 225						day 14		day 64		day 120		day 225
clone size	cumulative probability	clone size	cumulative probability	clone size	cumulative probability	clone size	cumulative probability					clone size	cumulative probability	clone size	cumulative probability	clone size	cumulative probability	clone size	cumulative probability					clone size	cumulative probability	clone size	cumulative probability	clone size	cumulative probability	clone size	cumulative probability					clone size	cumulative probability	clone size	cumulative probability	clone size	cumulative probability	clone size	cumulative probability
1	0.214576	1	0.736842	1	0.726027	1	0.5086					1	0.344828	1	0.56875	1	0.72093	1	0.394161					1	0.653979	1	0.86059	1	0.814016	1	0.983051					1	0.620155	1	0.859649	1	0.974359	1	0.962963
1.06814	0.214576	1.0771	0.736842	1.07657	0.726027	1.06278	0.5086					1.04247	0.344828	1.05095	0.56875	1.05095	0.72093	1.05095	0.394161					1.07243	0.653979	1.14731	0.86059	1.17703	0.814016	1.20087	0.983051					1.0542	0.620155	1.15161	0.859649	1.12894	0.974359	1.18206	0.962963
1.14092	0.214576	1.16014	0.736842	1.159	0.726027	1.12951	0.5086					1.08673	0.344828	1.1045	0.56875	1.1045	0.72093	1.1045	0.394161					1.15011	0.653979	1.31632	0.86059	1.38541	0.814016	1.4421	0.983051					1.11134	0.620155	1.3262	0.859649	1.2745	0.974359	1.39727	0.962963
1.21866	0.214576	1.24959	0.736842	1.24774	0.726027	1.20042	0.5086					1.13288	0.344828	1.16078	0.56875	1.16078	0.72093	1.16078	0.394161					1.23342	0.653979	1.51024	0.86059	1.63067	0.814016	1.73178	0.983051					1.17157	0.620155	1.52726	0.859649	1.43883	0.974359	1.65166	0.962963
1.30169	0.214576	1.34593	0.736842	1.34327	0.726027	1.27579	0.5086					1.18099	0.344828	1.21993	0.56875	1.21993	0.72093	1.21993	0.394161					1.32276	0.653979	1.73271	0.86059	1.91936	0.814016	2.07964	0.949153					1.23507	0.620155	1.7588	0.859649	1.62434	0.974359	1.95237	0.962963
1.39039	0.214576	1.4497	0.736842	1.44613	0.726027	1.35588	0.5086					1.23114	0.344828	1.28209	0.56875	1.28209	0.72093	1.28209	0.394161					1.41857	0.653979	1.98796	0.86059	2.25915	0.700809	2.49739	0.949153					1.30201	0.620155	2.02545	0.719298	1.83378	0.974359	2.30782	0.925926
1.48513	0.214576	1.56147	0.736842	1.55685	0.726027	1.44101	0.5086					1.28343	0.344828	1.34742	0.56875	1.34742	0.72093	1.34742	0.394161					1.52132	0.653979	2.28081	0.782842	2.6591	0.700809	2.99905	0.949153					1.37257	0.620155	2.33252	0.719298	2.07022	0.897436	2.72799	0.925926
1.58632	0.214576	1.68186	0.736842	1.67606	0.726027	1.53148	0.5086					1.33793	0.344828	1.41607	0.56875	1.41607	0.72093	1.41607	0.394161					1.63152	0.653979	2.6168	0.782842	3.12985	0.636119	3.60148	0.915254					1.44696	0.620155	2.68614	0.719298	2.33714	0.897436	3.22465	0.888889
1.69441	0.214576	1.81153	0.736842	1.80439	0.726027	1.62763	0.5086					1.39474	0.344828	1.48823	0.56875	1.48823	0.72093	1.48823	0.394161					1.74969	0.653979	3.00229	0.726542	3.68394	0.636119	4.32492	0.898305					1.52539	0.620155	3.09338	0.666667	2.63849	0.897436	3.81174	0.888889
1.80986	0.214576	1.9512	0.736842	1.94254	0.726027	1.72981	0.5086					1.45397	0.344828	1.56406	0.56875	1.56406	0.72093	1.56406	0.394161					1.87643	0.653979	3.44456	0.726542	4.33612	0.619946	5.19368	0.889831					1.60806	0.620155	3.56235	0.666667	2.97868	0.897436	4.50572	0.888889
1.93318	0.214576	2.10163	0.437071	2.09128	0.424658	1.83842	0.5086					1.51572	0.344828	1.64375	0.56875	1.64375	0.72093	1.64375	0.394161					2.01235	0.394464	3.95199	0.726542	5.10376	0.601078	6.23696	0.881356					1.69522	0.620155	4.10243	0.649123	3.36274	0.794872	5.32604	0.851852
2.0649	0.0551239	2.26367	0.437071	2.2514	0.424658	1.95384	0.5086					1.58008	0.344828	1.72751	0.56875	1.72751	0.72093	1.72751	0.394161					2.15811	0.394464	4.53416	0.699732	6.0073	0.592992	7.4898	0.855932					1.7871	0.620155	4.72439	0.649123	3.79632	0.794872	6.29572	0.851852
2.2056	0.0551239	2.43819	0.437071	2.42379	0.424658	2.0765	0.203931					1.64718	0.344828	1.81553	0.56875	1.81553	0.72093	1.81553	0.394161					2.31443	0.394464	5.2021	0.66756	7.0708	0.576819	8.9943	0.830508					1.88396	0.620155	5.44063	0.596491	4.28581	0.769231	7.44193	0.777778
2.35589	0.0551239	2.62618	0.437071	2.60937	0.424658	2.20687	0.203931					1.71713	0.344828	1.90804	0.56875	1.90804	0.72093	1.90804	0.394161					2.48207	0.394464	5.96843	0.66756	8.32257	0.557951	10.801	0.813559					1.98606	0.620155	6.26547	0.561404	4.8384	0.769231	8.79683	0.777778
2.51641	0.0551239	2.82865	0.437071	2.80916	0.424658	2.34542	0.203931					1.79005	0.344828	2.00526	0.30625	2.00526	0.395349	2.00526	0.153285					2.66185	0.394464	6.84765	0.659517	9.79595	0.528302	12.9707	0.813559					2.09371	0.294574	7.21536	0.508772	5.46224	0.74359	10.3984	0.703704
2.68788	0.0551239	3.04674	0.290618	3.02425	0.342466	2.49268	0.203931					1.86607	0.344828	2.10744	0.30625	2.10744	0.395349	2.10744	0.153285					2.85466	0.394464	7.85639	0.635389	11.5302	0.514825	15.5761	0.813559					2.20718	0.294574	8.30925	0.45614	6.16653	0.717949	12.2916	0.703704
2.87102	0.0551239	3.28164	0.290618	3.25581	0.342466	2.64917	0.203931					1.94531	0.344828	2.21482	0.30625	2.21482	0.395349	2.21482	0.153285					3.06143	0.275087	9.01373	0.600536	13.5714	0.493261	18.7049	0.79661					2.32681	0.294574	9.56899	0.438596	6.96161	0.717949	14.5294	0.666667
3.06665	0.0140585	3.53465	0.290618	3.5051	0.342466	2.81549	0.203931					2.02792	0.103448	2.32767	0.30625	2.32767	0.395349	2.32767	0.153285					3.28318	0.275087	10.3416	0.592493	15.974	0.48248	22.4623	0.779661					2.45292	0.294574	11.0197	0.421053	7.85922	0.717949	17.1746	0.592593
3.2756	0.0140585	3.80717	0.290618	3.77348	0.342466	2.99226	0.203931					2.11404	0.103448	2.44627	0.30625	2.44627	0.395349	2.44627	0.153285					3.52099	0.275087	11.865	0.579088	18.802	0.455526	26.9744	0.779661					2.58587	0.294574	12.6904	0.333333	8.87255	0.692308	20.3015	0.481481
3.49879	0.0140585	4.1007	0.199085	4.0624	0.232877	3.18012	0.100737					2.20381	0.103448	2.57092	0.30625	2.57092	0.395349	2.57092	0.153285					3.77603	0.275087	13.6129	0.538874	22.1305	0.428571	32.3928	0.754237					2.72602	0.294574	14.6143	0.245614	10.0165	0.564103	23.9977	0.481481
3.73719	0.0140585	4.41686	0.199085	4.37345	0.232877	3.37977	0.100737					2.2974	0.103448	2.70192	0.30625	2.70192	0.395349	2.70192	0.153285					4.04954	0.193772	15.6182	0.525469	26.0484	0.412399	38.8996	0.737288					2.87376	0.294574	16.8299	0.22807	11.308	0.564103	28.3667	0.444444
3.99184	0.0140585	4.7574	0.199085	4.70831	0.232877	3.59197	0.100737					2.39496	0.103448	2.83959	0.30625	2.83959	0.395349	2.83959	0.153285					4.34286	0.193772	17.9189	0.506702	30.6599	0.38814	46.7136	0.728814					3.02952	0.20155	19.3815	0.192982	12.7661	0.538462	33.5313	0.444444
4.26383	0.00702923	5.12419	0.135011	5.06881	0.123288	3.81748	0.100737					2.49666	0.103448	2.98428	0.30625	2.98428	0.395349	2.98428	0.153285					4.65743	0.193772	20.5586	0.466488	36.0877	0.363881	56.0971	0.711864					3.19372	0.20155	22.3198	0.157895	14.4121	0.512821	39.636	0.37037
4.55436	0.00702923	5.51926	0.135011	5.45692	0.123288	4.05715	0.0687961					2.60268	0.103448	3.13634	0.175	3.13634	0.232558	3.13634	0.0510949					4.99478	0.193772	23.5871	0.447721	42.4764	0.361186	67.3655	0.686441					3.36681	0.20155	25.7037	0.105263	16.2703	0.461538	46.8523	0.296296
4.86468	0.00702923	5.94479	0.135011	5.87474	0.123288	4.31187	0.0687961					2.71321	0.103448	3.29615	0.175	3.29615	0.232558	3.29615	0.0510949					5.35657	0.1609	27.0618	0.426273	49.9962	0.345013	80.8974	0.661017					3.54929	0.20155	29.6005	0.0526316	18.3681	0.435897	55.3823	0.296296
5.19615	0.00406955	6.40312	0.105263	6.32456	0.0684932	4.58258	0.0687961					2.82843	0.103448	3.4641	0.175	3.4641	0.232558	3.4641	0.0510949					5.74456	0.1609	31.0483	0.399464	58.8473	0.339623	97.1476	0.661017					3.74166	0.20155	34.0881	0.0526316	20.7364	0.410256	65.4654	0.296296
5.55021	0.00406955	6.8968	0.105263	6.80881	0.0684932	4.87028	0.0687961					2.94854	0.103448	3.64061	0.175	3.64061	0.232558	3.64061	0.0510949					6.16066	0.129758	35.6221	0.372654	69.2652	0.32345	116.662	0.618644					3.94445	0.20155	39.2561	0.0526316	23.4101	0.384615	77.3842	0.259259
5.92839	0.00406955	7.42854	0.0846682	7.33014	0.0684932	5.17605	0.041769					3.07375	0.0344828	3.82611	0.175	3.82611	0.232558	3.82611	0.0510949					6.6069	0.129758	40.8697	0.351206	81.5275	0.312668	140.096	0.610169					4.15824	0.116279	45.2076	0.0350877	26.4285	0.384615	91.4729	0.185185
6.33233	0.00221976	8.00127	0.0686499	7.89139	0.0684932	5.50101	0.041769					3.20428	0.0344828	4.02107	0.06875	4.02107	0.139535	4.02107	0.0218978					7.08546	0.0986159	46.8903	0.313673	95.9607	0.301887	168.238	0.610169					4.38361	0.116279	52.0614	0.0350877	29.8361	0.333333	108.127	0.148148
6.7638	0.00221976	8.61816	0.0686499	8.49561	0.0547945	5.84638	0.041769					3.34035	0.0344828	4.22596	0.06875	4.22596	0.139535	4.22596	0.0218978					7.59868	0.0986159	53.7978	0.292225	112.949	0.283019	202.032	0.59322					4.62119	0.116279	59.9542	0.0350877	33.6831	0.307692	127.813	0.111111
7.22467	0.0018498	9.28261	0.0480549	9.1461	0.0547945	6.21343	0.029484					3.4822	0.0344828	4.44129	0.06875	4.44129	0.139535	4.44129	0.0218978					8.14908	0.0743945	61.7229	0.24933	132.945	0.25876	242.615	0.567797					4.87166	0.116279	69.0436	0.0175439	38.026	0.230769	151.082	0.111111
7.71695	0.0018498	9.9983	0.0480549	9.84639	0.0547945	6.60353	0.029484					3.63008	0.0344828	4.66759	0.06875	4.66759	0.139535	4.66759	0.0218978					8.73934	0.0743945	70.8154	0.201072	156.481	0.237197	291.351	0.550847					5.1357	0.0697674	79.5111	0.0175439	42.929	0.205128	178.589	0.111111
8.24276	0.00147984	10.7692	0.0434783	10.6003	0.0410959	7.01811	0.019656					3.78423	0.0344828	4.90542	0.06875	4.90542	0.139535	4.90542	0.0218978					9.37236	0.0657439	81.2474	0.174263	184.183	0.212938	349.875	0.508475					5.41405	0.0697674	91.5655	0.0175439	48.4641	0.179487	211.103	0.111111
8.80441	0.00147984	11.5994	0.0366133	11.4119	0.0410959	7.45873	0.019656					3.94493	0.0344828	5.15537	0.04375	5.15537	0.116279	5.15537	0.0145985					10.0512	0.0588235	93.2161	0.155496	216.79	0.196765	420.156	0.5					5.70748	0.0697674	105.447	0.0175439	54.7128	0.153846	249.537	0.111111
9.40432	0.00147984	12.4938	0.0297483	12.2857	0.0136986	7.927	0.019656					4.11246	0.0172414	5.41805	0.04375	5.41805	0.116279	5.41805	0.0145985					10.7793	0.0588235	106.948	0.126005	255.169	0.183288	504.554	0.423729					6.01682	0.0465116	121.434	0.0175439	61.7673	0.128205	294.969	0.111111
10.0451	0.00110988	13.457	0.0183066	13.2264	0.0136986	8.42468	0.017199					4.28709	0.0172414	5.69412	0.04375	5.69412	0.116279	5.69412	0.0145985					11.5601	0.0536332	122.703	0.117962	300.342	0.161725	605.906	0.389831					6.34293	0.0465116	139.844	0.0175439	69.7313	0.102564	348.671	0.111111
10.7296	0.00110988	14.4945	0.0183066	14.2391	0.0136986	8.9536	0.017199					4.46915	0.0172414	5.98426	0.04375	5.98426	0.116279	5.98426	0.0145985					12.3974	0.0415225	140.778	0.101877	353.513	0.150943	727.616	0.330508					6.68671	0.0465116	161.045	0.0175439	78.7222	0.102564	412.151	0.111111
11.4606	0.00110988	15.6121	0.0160183	15.3294	0.0136986	9.51573	0.014742					4.65893	0.0172414	6.28918	0.03125	6.28918	0.116279	6.28918	0.00729927					13.2954	0.0380623	161.517	0.0911528	416.097	0.126685	873.775	0.262712					7.04912	0.0310078	185.461	0.0175439	88.8723	0.102564	487.189	0.111111
12.2416	0.00110988	16.8157	0.01373	16.5031	0.0136986	10.1132	0.014742					4.85678	0.0172414	6.60964	0.03125	6.60964	0.116279	6.60964	0.00729927					14.2584	0.0363322	185.31	0.0884718	489.761	0.0997305	1049.29	0.211864					7.43117	0.0310078	213.578	0.0175439	100.331	0.102564	575.887	0.111111
13.0757	0.00110988	18.1122	0.00457666	17.7667	0.0136986	10.7481	0.014742					5.06303	0.0114943	6.94643	0.03125	6.94643	0.116279	6.94643	0.00729927					15.2912	0.0207612	212.608	0.077748	576.465	0.0889488	1260.07	0.194915					7.83393	0.0310078	245.958	0.0175439	113.268	0.102564	680.735	0.111111
13.9666	0.00110988	19.5086	0.00457666	19.127	0.0136986	11.4229	0.012285					5.27803	0.0114943	7.30037	0.0125	7.30037	0.0930233	7.30037	0.00729927					16.3988	0.0207612	243.928	0.0723861	678.519	0.0754717	1513.18	0.186441					8.25852	0.0232558	283.247	0.0175439	127.872	0.0769231	804.671	0.0740741
14.9183	0.00110988	21.0127	0.00457666	20.5916	0.0136986	12.14	0.012285					5.50217	0.0114943	7.67235	0.0125	7.67235	0.0930233	7.67235	0.00729927					17.5866	0.0190311	279.862	0.0697051	798.64	0.0512129	1817.14	0.127119					8.70613	0.0232558	326.189	0.0175439	144.359	0.0769231	951.172	0.0740741
15.9348	0.00110988	22.6328	0.00457666	22.1682	0.0136986	12.9022	0.012285					5.73582	0.0114943	8.06329	0.00625	8.06329	0.0465116	8.06329	0.00729927					18.8604	0.0190311	321.088	0.0563003	940.026	0.0377358	2182.16	0.110169					9.17799	0.0232558	375.641	0.0175439	162.972	0.0769231	1124.34	0.0740741
17.0205	0.000739919	24.3778	0.00457666	23.8656	0.0136986	13.7122	0.012285					5.9794	0.0114943	8.47414	0.00625	8.47414	0.0465116	8.47414	0.00729927					20.2266	0.0121107	368.389	0.0536193	1106.44	0.0350404	2620.49	0.110169					9.67543	0.0232558	432.591	0.0175439	183.985	0.0769231	1329.05	0.0740741
18.1803	0.000739919	26.2573	0.00457666	25.6929	0.0136986	14.5731	0.00982801					6.23332	0.0114943	8.90593	0.00625	8.90593	0.0465116	8.90593	0.00729927					21.6916	0.0121107	422.657	0.0482574	1302.32	0.0215633	3146.88	0.0932203					10.1998	0.0155039	498.174	0.0175439	207.708	0.0769231	1571.02	0.0740741
19.419	0.000739919	28.2817	0.00228833	27.6601	0.0136986	15.4881	0.00737101					6.49802	0.0114943	9.35973	0.00625	9.35973	0.0232558	9.35973	0.00729927					23.2628	0.00865052	484.919	0.0428954	1532.88	0.0161725	3779.01	0.059322					10.7526	0.0155039	573.701	0.0175439	234.489	0.0769231	1857.04	0.0740741
20.7422	0.000739919	30.4622	0.00228833	29.778	0.0136986	16.4605	0.00737101					6.77396	0.0114943	9.83664	0.00625	9.83664	0.0232558	9.83664	0.00729927					24.9478	0.00865052	556.354	0.0348525	1804.25	0.0161725	4538.11	0.0423729					11.3354	0.0155039	660.678	0.0175439	264.723	0.0512821	2195.14	0.037037
22.1555	0.000739919	32.8108	0.00228833	32.058	0.0136986	17.4939	0.004914					7.06162	0.0114943	10.3379	0.00625	10.3379	0.0232558	10.3379	0.00729927					26.7549	0.00692042	638.311	0.0214477	2123.66	0.0107817	5449.7	0.0169492					11.9498	0.0155039	760.841	0.0175439	298.855	0.0512821	2594.79	0.037037
23.6651	0.000369959	35.3405	0.00228833	34.5126	0.0136986	18.5922	0.004914					7.3615	0.0114943	10.8646	0.00625	10.8646	0.0232558	10.8646	0.00729927					28.6928	0.00519031	732.342	0.0134048	2499.62	0.00539084	6544.4	0.0169492					12.5975	0.00775194	876.189	0.0175439	337.388	0.0512821	3067.2	0.037037
25.2776	0.000369959	38.0652	0.00228833	37.1551	0.0136986	19.7595	0.002457					7.67411	0.0114943	11.4182	0.00625	11.4182	0.0232558	11.4182	0.00729927					30.7711	0.00346021	840.225	0.0080429	2942.14	0.00539084	7858.99	0.0169492					13.2802	0.00775194	1009.03	0.0175439	380.89	0.0512821	3625.62	0.037037
27	0.000369959	41	5.9848e-17	40	5.55112e-17	21	0					8	0.0114943	12	0	12	0	12	0					33	3.77302e-17	964	0	3463	5.55112e-17	9437.66	0.00847458					14	0.00775194	1162	0.0175439	430	0.025641	4285.71	3.33067e-16
28.8397	4.77049e-18	44.1611	5.9848e-17	43.0627	5.55112e-17	22.3184	0					8.33973	1.38778e-17	12.6114	0	12.6114	0	12.6114	0					35.3903	3.77302e-17	1106.01	0	4076.07	5.55112e-17	11333.4	1.63064e-16					14.7588	0	1338.17	5.55112e-17	485.443	0	5065.98	3.33067e-16
